# Supplementary material for: De novo assembly of the pepper transcriptome (Capsicum annuum): a benchmark for in silico discovery of SNPs, SSRs and candidate genes
Source: BMC Genomics. 2012 Oct 30;13:571. doi: 10.1186/1471-2164-13-571 (PMC3545863; doi:10.1186/1471-2164-13-571)
Supplement: Additional file 2 — Ashrafi et al. Pepper Assembly Supp 05072012. A Microsoft-Excel 2007 file with 2 tables (worksheet) corresponding to Annotation results of the Sanger-EST and IGA transcriptome assemblies of pepper. [file 1471-2164-13-571-S2.xlsx]

## Sheet: Table S1. B2GO Anno Sanger-EST 
Seq. Name	Seq. Description	Seq. Length	#Hits	min. eValue	mean Similarity	#GOs	GOs	Enzyme Codes	InterProScan
CAPS_CONTIG.1_forward_1001_nt	uncharacterized protein	1001	20	9.6314e-161	0.876	1	C:chloroplast stroma	-	IPR023214; coil (COIL), seg (SEG)
CAPS_CONTIG.2_forward_608_nt	hydroxycinnamoyl-coenzyme a shikimate quinate hydroxycinnamoyltransferase-like	608	20	4.50267e-64	0.789	1	F:transferase activity, transferring acyl groups other than amino-acyl groups	EC:2.3.1.0	IPR003480; IPR023213
CAPS_CONTIG.3_forward_475_nt	---NA---	475	0			0	-		seg (SEG), SignalP-NN(euk) (SIGNALP), tmhmm (TMHMM)
CAPS_CONTIG.4_forward_643_nt	uncharacterized protein	643	15	2.63911e-15	0.618	4	C:membrane; F:molecular_function; C:chloroplast; P:biological_process		seg (SEG), SignalP-NN(euk) (SIGNALP), tmhmm (TMHMM)
CAPS_CONTIG.5_forward_616_nt	r- sec22-family	616	11	2.61751e-19	0.705455	2	C:integral to membrane; P:vesicle-mediated transport	-	IPR010908; PTHR21136 (PANTHER), PTHR21136:SF88 (PANTHER), tmhmm (TMHMM)
CAPS_CONTIG.6_forward_705_nt	---NA---	705	0			0	-		seg (SEG), SignalP-NN(euk) (SIGNALP)
CAPS_CONTIG.7_forward_428_nt	nedd8 ultimate	428	10	6.46698e-10	0.76	0	-		PTHR12948 (PANTHER), PTHR12948:SF4 (PANTHER), seg (SEG)
CAPS_CONTIG.8_forward_424_nt	protein transport protein sec24-like at4g32640-like	424	20	4.66845e-12	0.8005	6	C:COPII vesicle coat; P:intracellular protein transport; P:ER to Golgi vesicle-mediated transport; F:zinc ion binding; C:cytosol; C:plastid	-	no IPS match
CAPS_CONTIG.9_forward_541_nt	PREDICTED: hypothetical protein [Vitis vinifera]	541	1	0.000144836	0.53	0	-		no IPS match
CAPS_CONTIG.10_forward_459_nt	---NA---	459	0			0	-		seg (SEG), SignalP-NN(euk) (SIGNALP), tmhmm (TMHMM)
CAPS_CONTIG.11_forward_634_nt	chloroplast acetyl- carboxylase biotin-containing subunit	634	20	6.15531e-31	0.9565	6	P:fatty acid biosynthetic process; C:acetyl-CoA carboxylase complex; C:chloroplast; F:biotin binding; F:acetyl-CoA carboxylase activity; P:pyruvate metabolic process	EC:6.4.1.2	IPR000089; IPR001249; IPR001882; IPR011053; G3DSA:2.40.50.100 (GENE3D), PTHR23151 (PANTHER), PTHR23151:SF25 (PANTHER), seg (SEG), SignalP-NN(euk) (SIGNALP)
CAPS_CONTIG.12_forward_806_nt	---NA---	806	0			0	-		no IPS match
CAPS_CONTIG.13_forward_578_nt	snap25 homologous protein snap33-like	578	20	7.90659e-89	0.758	11	P:cellular membrane fusion; P:cytokinesis by cell plate formation; P:response to mechanical stimulus; F:SNAP receptor activity; C:cell plate; C:integral to membrane of membrane fraction; C:plasma membrane; P:vesicle-mediated transport; P:response to abscisic acid stimulus; P:response to other organism; C:chloroplast	-	G3DSA:1.20.5.110 (GENE3D), PTHR19305 (PANTHER)
CAPS_CONTIG.14_forward_1544_nt	2-oxoglutarate e1 component	1544	20	0	0.9455	11	F:oxoglutarate dehydrogenase (succinyl-transferring) activity; F:cobalt ion binding; P:response to cadmium ion; F:thiamin pyrophosphate binding; P:glycolysis; F:zinc ion binding; C:mitochondrion; P:tricarboxylic acid cycle; P:lysine catabolic process; P:tryptophan metabolic process; C:oxoglutarate dehydrogenase complex	EC:1.2.4.2	IPR005475; IPR011603; G3DSA:3.40.50.970 (GENE3D), SSF52518 (SUPERFAMILY)
CAPS_CONTIG.15_forward_1398_nt	atp-binding cassette	1398	20	0	0.8765	10	P:defense response; C:integral to membrane; F:phosphonate transmembrane-transporting ATPase activity; P:ATP catabolic process; F:ATP binding; F:polyamine-transporting ATPase activity; C:plasma membrane; P:phosphonate transport; P:organophosphate ester transport; P:polyamine transport	EC:3.6.3.28; EC:3.6.3.31	IPR013525; PTHR19241 (PANTHER), PTHR19241:SF10 (PANTHER), seg (SEG), tmhmm (TMHMM)
CAPS_CONTIG.16_forward_535_nt	iron-stress related protein	535	20	7.36341e-29	0.6315	4	F:molecular_function; C:chloroplast; P:biological_process; C:endomembrane system		no IPS match
CAPS_CONTIG.17_forward_943_nt	atp binding protein	943	20	6.5864e-130	0.9025	5	C:endomembrane system; F:protein tyrosine kinase activity; P:protein amino acid phosphorylation; F:ATP binding; C:mitochondrion	EC:2.7.10.0	IPR000719; IPR002290; IPR008266; IPR011009; IPR022495; G3DSA:1.10.510.10 (GENE3D), PTHR12209 (PANTHER)
CAPS_CONTIG.18_forward_580_nt	uncharacterized protein	580	20	4.06737e-19	0.912	2	F:RNA binding; C:chloroplast envelope	-	IPR021825; seg (SEG), SignalP-NN(euk) (SIGNALP)
CAPS_CONTIG.19_forward_594_nt	---NA---	594	0			0	-		no IPS match
CAPS_CONTIG.20_forward_545_nt	staphylococcal nuclease domain-containing protein 1-like	545	20	2.25273e-73	0.832	13	C:cytosol; F:RNA binding; P:protein secretion; P:seed germination; C:plasmodesma; C:RNA-induced silencing complex; P:gene silencing by RNA; P:gibberellin biosynthetic process; F:nuclease activity; C:nuclear envelope; P:response to cadmium ion; P:response to stress; C:endoplasmic reticulum	-	IPR006021; IPR008191; IPR016071; IPR018351; coil (COIL), PTHR12302 (PANTHER)
CAPS_CONTIG.21_forward_880_nt	non-race specific disease resistance 1	880	20	6.72728e-71	0.5655	3	P:defense response to bacterium; C:plasma membrane; P:defense response, incompatible interaction	-	seg (SEG), SignalP-NN(euk) (SIGNALP), tmhmm (TMHMM)
CAPS_CONTIG.22_forward_484_nt	bola-like protein	484	20	2.21364e-38	0.8325	2	P:biological_process; C:cellular_component		IPR002634; seg (SEG)
CAPS_CONTIG.23_forward_601_nt	auxin-induced protein	601	20	1.52609e-109	0.788	6	P:defense response; P:auxin mediated signaling pathway; F:glutathione transferase activity; P:response to biotic stimulus; P:glutathione metabolic process; P:glutathione conjugation reaction	EC:2.5.1.18	IPR004046; IPR010987; IPR017933; PTHR11260 (PANTHER), PTHR11260:SF56 (PANTHER), tmhmm (TMHMM)
CAPS_CONTIG.24_forward_989_nt	pto kinase interactor 1	989	20	5.96293e-158	0.9685	7	P:plant-type hypersensitive response; P:protein amino acid phosphorylation; F:ATP binding; F:MAP kinase kinase kinase activity; P:transmembrane receptor protein serine/threonine kinase signaling pathway; P:serine family amino acid metabolic process; F:protein tyrosine kinase activity	EC:2.7.11.25; EC:2.7.10.0	IPR000719; IPR001245; IPR002290; IPR008271; IPR011009; IPR020635; G3DSA:1.10.510.10 (GENE3D), G3DSA:3.30.200.20 (GENE3D), PTHR24420 (PANTHER), PTHR24420:SF870 (PANTHER), seg (SEG)
CAPS_CONTIG.25_forward_589_nt	protein embryo defective 2737	589	20	6.7193e-125	0.837	2	P:embryonic development ending in seed dormancy; C:chloroplast	-	no IPS match
CAPS_CONTIG.26_forward_587_nt	otu-like cysteine type protease	587	20	1.47713e-17	0.7995	9	F:cysteine-type peptidase activity; F:histone binding; C:mitochondrion; P:histone deubiquitination; C:plastid; F:nucleosome binding; P:negative regulation of transcription, DNA-dependent; P:proteolysis; C:chromatin	-	seg (SEG)
CAPS_CONTIG.27_forward_779_nt	dna-binding protein phosphatase 2c	779	20	2.27475e-112	0.818	5	C:protein serine/threonine phosphatase complex; F:metal ion binding; F:DNA binding; F:protein serine/threonine phosphatase activity; P:protein amino acid dephosphorylation	-	IPR000222; IPR001932; IPR015655; PTHR13832:SF92 (PANTHER)
CAPS_CONTIG.28_forward_573_nt	protein brittle- chloroplast	573	20	1.04291e-29	0.9215	7	F:binding; C:mitochondrial inner membrane; P:transmembrane transport; P:mitochondrial transport; C:integral to membrane; C:plastid; F:transporter activity	-	IPR018108; IPR023395; PTHR24089 (PANTHER), PTHR24089:SF87 (PANTHER)
CAPS_CONTIG.29_forward_778_nt	chaperone protein dnaj chloroplastic-like	778	20	6.50013e-48	0.7215	3	P:protein folding; F:heat shock protein binding; F:unfolded protein binding	-	IPR001623; IPR003095; IPR018253; PTHR25040 (PANTHER), PTHR25040:SF170 (PANTHER), seg (SEG), SignalP-NN(euk) (SIGNALP)
CAPS_CONTIG.30_forward_632_nt	tvp38 tmem64 family membrane protein slr0305-like	632	20	1.20746e-46	0.9645	2	C:cytoplasmic membrane-bounded vesicle; C:membrane	-	seg (SEG)
CAPS_CONTIG.31_forward_508_nt	atp-dependent helicase brm	508	20	4.02964e-42	0.7515	9	C:cytosol; P:ATP-dependent chromatin remodeling; P:regulation of transcription, DNA-dependent; C:chromatin remodeling complex; P:regulation of gene expression, epigenetic; F:DNA binding; F:ATP binding; F:helicase activity; P:organ boundary specification between lateral organs and the meristem	-	seg (SEG)
CAPS_CONTIG.32_forward_495_nt	---NA---	495	0			0	-		no IPS match
CAPS_CONTIG.33_forward_595_nt	transcription factor tcp13	595	20	4.30374e-19	0.991	9	P:positive regulation of development, heterochronic; P:regulation of transcription, DNA-dependent; P:leaf morphogenesis; P:cell differentiation; F:transcription factor activity; P:regulation of defense response; C:chloroplast; C:transcription factor complex; P:regulation of transcription	-	IPR005333; IPR017887; seg (SEG)
CAPS_CONTIG.34_forward_518_nt	acyl-activating enzyme 17	518	20	6.57916e-50	0.782	6	C:cytoplasmic membrane-bounded vesicle; C:cytosol; F:acetate-CoA ligase activity; P:gluconeogenesis; P:glycolysis; P:reductive tricarboxylic acid cycle	EC:6.2.1.1	IPR000873; G3DSA:3.40.50.980 (GENE3D), PTHR24095 (PANTHER), seg (SEG), tmhmm (TMHMM), SSF56801 (SUPERFAMILY)
CAPS_CONTIG.35_forward_668_nt	calcium-dependent phospholipid-binding copine-like protein	668	20	8.24808e-98	0.762	10	P:negative regulation of cell death; P:plant-type hypersensitive response; P:response to humidity; C:plasmodesma; P:positive regulation of cell size; P:positive regulation of cellular defense response; P:cellular homeostasis; F:calcium-dependent phospholipid binding; P:response to temperature stimulus; F:protein binding	-	IPR000008; IPR008973; IPR018029; G3DSA:2.60.40.150 (GENE3D), PTHR10857 (PANTHER)
CAPS_CONTIG.36_forward_1022_nt	l-ascorbate peroxidase	1022	20	4.64372e-154	0.9495	14	C:cytosol; C:cell wall; P:hydrogen peroxide catabolic process; P:oxidation reduction; P:response to salt stress; C:plasmodesma; F:L-ascorbate peroxidase activity; P:response to heat; C:chloroplast stroma; F:heme binding; P:response to cadmium ion; P:embryonic development ending in seed dormancy; P:peroxidase reaction; P:L-ascorbic acid metabolic process	EC:1.11.1.11	IPR002016; IPR002207; IPR010255; IPR019793; IPR019794; G3DSA:1.10.420.10 (GENE3D), G3DSA:1.10.520.10 (GENE3D), seg (SEG)
CAPS_CONTIG.37_forward_845_nt	eukaryotic initiation factor 5a2	845	20	9.24951e-99	0.967	9	F:translation initiation factor activity; F:translation elongation factor activity; P:translational frameshifting; P:peptidyl-lysine modification to hypusine; P:positive regulation of translational termination; F:ribosome binding; P:positive regulation of translational elongation; C:ribosome; P:regulation of translational initiation	-	SignalP-NN(euk) (SIGNALP)
CAPS_CONTIG.38_forward_516_nt	dna-directed rna polymerases i and iii subunit rpac1-like	516	20	2.07259e-69	0.7915	7	F:protein dimerization activity; F:DNA-directed RNA polymerase activity; F:DNA binding; P:transcription, DNA-dependent; C:nucleolus; P:purine base metabolic process; P:pyrimidine base metabolic process	EC:2.7.7.6	IPR001514; IPR009025; IPR011261; IPR011262; G3DSA:3.30.1360.10 (GENE3D), PTHR11800 (PANTHER)
CAPS_CONTIG.39_forward_562_nt	vamp-like protein ykt61	562	20	8.48882e-68	0.9215	3	C:cytosol; C:integral to membrane; P:vesicle-mediated transport	-	IPR001388; IPR010908; IPR011012; G3DSA:1.20.5.110 (GENE3D), PTHR21136 (PANTHER), PTHR21136:SF5 (PANTHER)
CAPS_CONTIG.40_forward_831_nt	pp2a regulatory subunit tap46	831	20	4.35182e-85	0.8515	5	C:cytosol; P:regulation of signal transduction; P:response to cold; F:protein phosphatase type 2A regulator activity; P:response to heat	-	IPR007304; seg (SEG)
CAPS_CONTIG.41_forward_970_nt	uncharacterized protein	970	20	2.47256e-31	0.5695	4	F:molecular_function; P:biological_process; C:cellular_component; C:Golgi apparatus		seg (SEG), SignalP-NN(euk) (SIGNALP), tmhmm (TMHMM)
CAPS_CONTIG.42_forward_578_nt	lrr receptor-like serine threonine-protein kinase	578	20	4.12658e-65	0.751	7	C:endomembrane system; C:cytoplasmic membrane-bounded vesicle; P:protein amino acid phosphorylation; F:ATP binding; F:protein serine/threonine kinase activity; P:transmembrane receptor protein tyrosine kinase signaling pathway; P:serine family amino acid metabolic process	EC:2.7.11.0	G3DSA:3.80.10.10 (GENE3D), PTHR24420 (PANTHER), PTHR24420:SF433 (PANTHER), seg (SEG), SignalP-NN(euk) (SIGNALP), tmhmm (TMHMM), SSF52058 (SUPERFAMILY)
CAPS_CONTIG.43_forward_1133_nt	protein wax2-like	1133	20	0	0.804	8	F:oxidoreductase activity; P:wax biosynthetic process; C:plasma membrane; F:iron ion binding; C:integral to membrane; P:pollen sperm cell differentiation; P:cuticle hydrocarbon biosynthetic process; P:oxidation reduction	-	IPR006694; PTHR11863 (PANTHER), PTHR11863:SF22 (PANTHER), SignalP-NN(euk) (SIGNALP), tmhmm (TMHMM)
CAPS_CONTIG.44_forward_695_nt	predicted protein [Populus trichocarpa]	695	1	8.76368e-05	0.92	0	-		coil (COIL), seg (SEG)
CAPS_CONTIG.45_forward_423_nt	protein	423	20	5.27953e-65	0.832	4	P:protein folding; F:unfolded protein binding; P:response to stress; F:heat shock protein binding	-	IPR024593; PTHR24078 (PANTHER), PTHR24078:SF3 (PANTHER)
CAPS_CONTIG.46_forward_1331_nt	fructokinase 2	1331	20	0	0.9375	12	F:ribokinase activity; P:D-ribose metabolic process; P:phosphorylation; F:oxidoreductase activity, acting on the CH-CH group of donors, NAD or NADP as acceptor; F:ATP binding; F:fructokinase activity; C:membrane; P:pentose-phosphate shunt; P:starch metabolic process; P:sucrose metabolic process; P:fructose metabolic process; P:mannose metabolic process	EC:2.7.1.15; EC:1.3.1.0; EC:2.7.1.4	IPR002139; IPR002173; IPR011611; G3DSA:3.40.1190.20 (GENE3D), PTHR10584 (PANTHER), PTHR10584:SF34 (PANTHER), SignalP-NN(euk) (SIGNALP), SSF53613 (SUPERFAMILY)
CAPS_CONTIG.47_forward_644_nt	protein	644	20	9.17507e-69	0.9065	3	F:GTP binding; P:GTP catabolic process; F:GTPase activity	-	IPR001401; IPR022812; G3DSA:3.40.50.300 (GENE3D), PTHR11566 (PANTHER), PTHR11566:SF12 (PANTHER), seg (SEG), SSF52540 (SUPERFAMILY)
CAPS_CONTIG.48_forward_1884_nt	peptidase s41 family protein	1884	20	0	0.8	5	; C:chloroplast thylakoid lumen; F:serine-type peptidase activity; P:proteolysis; C:membrane	-	no IPS match
CAPS_CONTIG.49_forward_458_nt	n-myristoyl transferase	458	20	3.19323e-68	0.9665	14	C:cytosol; C:ribosome; F:phosphoethanolamine N-methyltransferase activity; P:phosphatidylcholine biosynthetic process; F:glycylpeptide N-tetradecanoyltransferase activity; P:choline biosynthetic process; P:embryonic shoot morphogenesis; P:methylation; P:N-terminal protein myristoylation; P:pollen tube growth; P:pollen development; P:pollen tube guidance; P:post-embryonic root development; P:acyl-…	EC:2.1.1.103; EC:2.3.1.97	IPR000903; IPR016181; IPR022676; IPR022678
CAPS_CONTIG.50_forward_512_nt	alcohol dehydrogenase-like protein	512	20	1.00082e-85	0.8945	5	F:zinc ion binding; F:cobalt ion binding; F:alcohol dehydrogenase (NAD) activity; P:oxidation reduction; F:nucleotide binding	EC:1.1.1.1	IPR002085; IPR011032; IPR013149; IPR016040; G3DSA:3.90.180.10 (GENE3D), PTHR11695:SF294 (PANTHER), seg (SEG), SSF51735 (SUPERFAMILY)
CAPS_CONTIG.51_forward_848_nt	serine acetyltransferase	848	20	2.98075e-81	0.9345	12	C:cytosol; F:zinc ion binding; C:mitochondrion; P:response to cold; F:serine O-acetyltransferase activity; F:protein binding; P:cellular response to sulfate starvation; P:cysteine biosynthetic process from serine; C:chloroplast; P:response to cadmium ion; C:nucleus; P:acyl-carrier-protein biosynthetic process	EC:2.3.1.30	IPR001451; IPR005881; IPR011004; IPR018357; G3DSA:2.160.10.10 (GENE3D), PTHR23416 (PANTHER), PTHR23416:SF18 (PANTHER)
CAPS_CONTIG.52_forward_581_nt	two-component response regulator arr	581	20	9.18584e-32	0.512	5	P:regulation of transcription, DNA-dependent; F:DNA binding; C:nucleus; C:chloroplast; F:transcription factor activity		no IPS match
CAPS_CONTIG.53_forward_613_nt	protein	613	20	2.83103e-41	0.599	3	P:regulation of transcription, DNA-dependent; C:nucleus; F:DNA binding		coil (COIL)
CAPS_CONTIG.54_forward_751_nt	cation transport regulator-like protein	751	20	1.15487e-95	0.909	4	P:response to lead ion; P:carbohydrate metabolic process; F:hydrolase activity, hydrolyzing O-glycosyl compounds; P:response to cadmium ion	EC:3.2.1.0	IPR006840; IPR013024; SignalP-NN(euk) (SIGNALP)
CAPS_CONTIG.55_forward_811_nt	12-oxophytodienoate reductase 1	811	20	9.37957e-154	0.8845	9	P:leaf senescence; P:jasmonic acid biosynthetic process; P:response to wounding; P:response to cadmium ion; F:12-oxophytodienoate reductase activity; F:FMN binding; P:response to salicylic acid stimulus; C:cytosol; P:oxidation reduction	EC:1.3.1.42	IPR001155; IPR013785; PTHR22893 (PANTHER), PTHR22893:SF13 (PANTHER), seg (SEG), SSF51395 (SUPERFAMILY)
CAPS_CONTIG.56_forward_960_nt	---NA---	960	0			0	-		coil (COIL), seg (SEG)
CAPS_CONTIG.57_forward_754_nt	xyloglucan 6-xylosyltransferase	754	20	7.0691e-78	0.7325	6	P:root hair elongation; F:UDP-xylosyltransferase activity; C:integral to membrane; F:transferase activity, transferring hexosyl groups; F:xyloglucan 6-xylosyltransferase activity; P:xyloglucan biosynthetic process	EC:2.4.1.0; EC:2.4.2.39	SignalP-NN(euk) (SIGNALP), tmhmm (TMHMM)
CAPS_CONTIG.58_forward_528_nt	set domain protein	528	20	5.35296e-87	0.8725	15	C:chromatin; F:zinc ion binding; P:metal ion transport; P:specification of floral organ identity; P:regulation of transcription, DNA-dependent; C:cytoplasm; F:DNA regulatory region binding; P:histone H3-K4 methylation; F:histone methyltransferase activity (H3-K4 specific); P:regulation of flower development; C:plasma membrane; C:nucleus; F:phosphatidylinositol-5-phosphate binding; ; F:protein bin…	-	IPR001214; G3DSA:2.170.270.10 (GENE3D), PTHR22884 (PANTHER), PTHR22884:SF58 (PANTHER), seg (SEG), SSF82199 (SUPERFAMILY)
CAPS_CONTIG.59_forward_625_nt	flowering time control protein fy	625	20	1.96039e-18	0.7985	6	C:CUL4 RING ubiquitin ligase complex; P:regulation of flower development; F:transferase activity, transferring acyl groups; F:protein binding; P:mRNA processing; P:embryonic development ending in seed dormancy	-	PTHR22836 (PANTHER), seg (SEG)
CAPS_CONTIG.60_forward_911_nt	uncharacterized protein	911	20	3.6849e-31	0.766	4	F:transcription cofactor activity; P:regulation of transcription, DNA-dependent; C:transcription factor complex; P:regulation of transcription	-	seg (SEG)
CAPS_CONTIG.61_forward_609_nt	peroxidase	609	20	3.8546e-84	0.8105	7	P:hydrogen peroxide catabolic process; F:heme binding; C:vacuolar membrane; F:peroxidase activity; C:extracellular region; P:oxidation reduction; P:peroxidase reaction	EC:1.11.1.7	IPR000823; IPR002016; IPR010255; IPR019794; G3DSA:1.10.520.10 (GENE3D), seg (SEG), SignalP-NN(euk) (SIGNALP), tmhmm (TMHMM)
CAPS_CONTIG.62_forward_499_nt	low quality protein: uncharacterized protein at1g76660-like	499	20	8.18761e-69	0.628	1	C:plasma membrane	-	no IPS match
CAPS_CONTIG.63_forward_584_nt	nbs-lrr resistance protein	584	20	2.19795e-43	0.514	3	P:defense response; P:apoptosis; F:ATP binding		G3DSA:3.80.10.10 (GENE3D), PTHR23155 (PANTHER), PTHR23155:SF121 (PANTHER), SSF52058 (SUPERFAMILY)
CAPS_CONTIG.64_forward_938_nt	uncharacterized protein	938	20	2.77178e-114	0.844	2	F:molecular_function; C:cellular_component		IPR019142; PTHR12895 (PANTHER), PTHR12895:SF1 (PANTHER)
CAPS_CONTIG.65_forward_627_nt	major pollen allergen ory s 1	627	20	4.89124e-93	0.747	3	C:extracellular region; P:plant-type cell wall loosening; P:unidimensional cell growth	-	IPR007112; IPR007117; IPR007118; IPR009009; IPR014733; SignalP-NN(euk) (SIGNALP), tmhmm (TMHMM)
CAPS_CONTIG.66_forward_986_nt	pumilio mpt5 family rna-binding protein	986	20	1.79602e-104	0.9245	3	F:mRNA binding; C:cytosol; C:plasma membrane	-	IPR001313; IPR011989; IPR016024; PTHR12537 (PANTHER), PTHR12537:SF12 (PANTHER)
CAPS_CONTIG.67_forward_493_nt	uncharacterized protein	493	20	4.78488e-34	0.655	1	C:plastid	-	seg (SEG)
CAPS_CONTIG.68_forward_453_nt	bzip protein	453	20	4.70319e-26	0.844	13	F:translation elongation factor activity; P:regulation of transcription, DNA-dependent; F:sequence-specific DNA binding; P:GTP catabolic process; F:protein dimerization activity; F:transcription factor activity; F:GTPase activity; C:chloroplast; F:GTP binding; C:ribosome; P:regulation of translational elongation; C:transcription factor complex; P:regulation of transcription	-	seg (SEG)
CAPS_CONTIG.69_forward_845_nt	f-box fbd lrr-repeat protein	845	20	3.34392e-35	0.5385	1	F:protein binding	-	IPR001810; IPR022364; G3DSA:3.80.10.10 (GENE3D), PTHR22844 (PANTHER), PTHR22844:SF74 (PANTHER), seg (SEG)
CAPS_CONTIG.70_forward_416_nt	---NA---	416	0			0	-		no IPS match
CAPS_CONTIG.71_forward_475_nt	---NA---	475	0			0	-		seg (SEG)
CAPS_CONTIG.72_forward_262_nt	---NA---	262	0			0	-		no IPS match
CAPS_CONTIG.73_forward_582_nt	hypothetical protein [Cucumis melo subsp. melo]	582	4	3.31538e-16	0.47	2	F:nucleic acid binding; F:DNA binding		IPR019557
CAPS_CONTIG.74_forward_452_nt	uncharacterized protein	452	20	7.32906e-43	0.7265	1	C:mitochondrion	-	seg (SEG)
CAPS_CONTIG.75_forward_933_nt	rossmann-fold nad -binding domain-containing protein	933	20	2.15407e-120	0.8085	8	C:membrane; F:3-oxoacyl-[acyl-carrier-protein] reductase activity; C:peroxisome; P:oxidation reduction; C:fatty acid synthase complex; P:fatty acid biosynthetic process; P:acyl-carrier-protein biosynthetic process; F:nucleotide binding	EC:1.1.1.100	IPR002198; IPR002347; IPR016040; IPR020904; PTHR24322 (PANTHER), seg (SEG), SSF51735 (SUPERFAMILY)
CAPS_CONTIG.76_forward_454_nt	protein binding	454	20	6.97075e-52	0.644	2	C:cytosol; P:exocytosis	-	no IPS match
CAPS_CONTIG.77_forward_1143_nt	glutathione peroxidase	1143	20	1.17794e-113	0.8745	6	F:glutathione peroxidase activity; C:cytosol; P:oxidation reduction; P:response to oxidative stress; P:glutathione metabolic process; P:peroxidase reaction	EC:1.11.1.9	IPR000889; IPR012336; seg (SEG), SignalP-NN(euk) (SIGNALP), tmhmm (TMHMM)
CAPS_CONTIG.78_forward_653_nt	2-oxoglutarate malate translocator	653	20	1.45203e-70	0.8985	12	P:transmembrane transport; P:sodium ion transport; P:malate transport; C:mitochondrion; C:integral to membrane; F:oxaloacetate transmembrane transporter activity; F:alpha-ketoglutarate transmembrane transporter activity; C:chloroplast inner membrane; F:oxoglutarate:malate antiporter activity; P:response to nematode; P:oxaloacetate transport; P:alpha-ketoglutarate transport	-	IPR001898; PTHR10283 (PANTHER), PTHR10283:SF13 (PANTHER), seg (SEG), tmhmm (TMHMM)
CAPS_CONTIG.79_forward_1955_nt	phosphoethanolamine n-methyltransferase	1955	20	0	0.8945	14	C:cytosol; F:phosphoethanolamine N-methyltransferase activity; P:phosphatidylcholine biosynthetic process; F:glycylpeptide N-tetradecanoyltransferase activity; P:choline biosynthetic process; ; P:methylation; P:N-terminal protein myristoylation; P:pollen tube growth; P:pollen development; P:pollen tube guidance; P:post-embryonic root development; P:response to stress; P:acyl-carrier-protein biosy…	EC:2.1.1.103; EC:2.3.1.97	IPR013216; G3DSA:3.40.50.150 (GENE3D), PTHR10108 (PANTHER), PTHR10108:SF328 (PANTHER), SSF53335 (SUPERFAMILY)
CAPS_CONTIG.80_forward_577_nt	pre-mrna processing protein expressed	577	20	1.04418e-74	0.804	0	-		IPR009291; PTHR17204 (PANTHER), PTHR17204:SF7 (PANTHER)
CAPS_CONTIG.81_forward_525_nt	pectinesterase family protein	525	20	1.52474e-38	0.942	8	F:pectinesterase activity; C:endomembrane system; P:cell wall modification; C:membrane; C:plant-type cell wall; F:aspartyl esterase activity; P:starch metabolic process; P:sucrose metabolic process	EC:3.1.1.11	IPR000070; IPR011050; IPR012334; tmhmm (TMHMM)
CAPS_CONTIG.82_forward_910_nt	ring finger protein	910	20	1.15372e-30	0.8915	1	F:zinc ion binding	-	PTHR15067 (PANTHER), PTHR15067:SF7 (PANTHER), SignalP-NN(euk) (SIGNALP)
CAPS_CONTIG.83_forward_573_nt	7-dehydrocholesterol reductase	573	20	6.10346e-86	0.86	7	P:brassinosteroid biosynthetic process; C:integral to endoplasmic reticulum membrane; F:sterol delta7 reductase activity; C:plasma membrane; F:7-dehydrocholesterol reductase activity; P:sterol biosynthetic process; P:oxidation reduction	EC:1.3.1.21	IPR001171; PTHR21257 (PANTHER), PTHR21257:SF27 (PANTHER), SignalP-NN(euk) (SIGNALP), tmhmm (TMHMM)
CAPS_CONTIG.84_forward_432_nt	zeatin o-glucosyltransferase-like	432	20	3.99805e-48	0.8195	5	C:nuclear pore; P:transport; F:trans-zeatin O-beta-D-glucosyltransferase activity; P:metabolic process; F:zeatin O-beta-D-xylosyltransferase activity	EC:2.4.1.203; EC:2.4.2.40	seg (SEG)
CAPS_CONTIG.85_forward_594_nt	metacaspase 1	594	20	4.36369e-09	0.711	2	F:cysteine-type endopeptidase activity; P:proteolysis	EC:3.4.22.0	IPR011600; G3DSA:3.40.50.1460 (GENE3D), seg (SEG)
CAPS_CONTIG.86_forward_782_nt	arabinogalactan-protein precursor	782	1	7.9322e-06	0.85	0	-		seg (SEG), SignalP-NN(euk) (SIGNALP), tmhmm (TMHMM)
CAPS_CONTIG.87_forward_512_nt	family protein	512	20	7.47851e-60	0.739	0	-		seg (SEG)
CAPS_CONTIG.88_forward_1145_nt	4-coumarate:coenzyme a ligase	1145	20	0	0.9405	5	F:ATP binding; F:4-coumarate-CoA ligase activity; P:coumarin biosynthetic process; P:lignin biosynthetic process; P:stilbene biosynthetic process	EC:6.2.1.12	no IPS match
CAPS_CONTIG.89_forward_1131_nt	protein rer1b	1131	20	1.08498e-107	0.847	4	C:integral to membrane; C:endoplasmic reticulum; P:retrograde vesicle-mediated transport, Golgi to ER; C:cis-Golgi network	-	IPR004932; tmhmm (TMHMM)
CAPS_CONTIG.90_forward_863_nt	protein acclimation of photosynthesis to environment	863	20	2.29695e-92	0.8695	1	C:chloroplast thylakoid membrane	-	IPR021275; seg (SEG), tmhmm (TMHMM)
CAPS_CONTIG.91_forward_680_nt	2 calcium sensor	680	20	1.21351e-144	0.8395	1	F:calcium ion binding	-	IPR011992; IPR018247; IPR018249; SSF47473 (SUPERFAMILY)
CAPS_CONTIG.92_forward_1316_nt	uncharacterized protein	1316	20	3.67969e-141	0.7585	6	P:transcription initiation from RNA polymerase II promoter; F:ATP binding; F:catalytic activity; C:transcription factor TFIIF complex; F:molecular_function; P:biological_process		seg (SEG), SignalP-NN(euk) (SIGNALP), tmhmm (TMHMM)
CAPS_CONTIG.93_forward_552_nt	flavonoid 3 5 -hydroxylase-like protein	552	20	2.80223e-60	0.8655	7	C:endomembrane system; F:heme binding; F:flavonoid 3',5'-hydroxylase activity; F:electron carrier activity; P:oxidation reduction; F:oxygen binding; P:electron transport	EC:1.14.13.88	IPR001128; IPR002401; IPR017972; PTHR24298 (PANTHER), PTHR24298:SF44 (PANTHER)
CAPS_CONTIG.94_forward_783_nt	3-dehydroquinate synthase	783	20	5.9645e-151	0.9375	7	F:3-dehydroquinate synthase activity; F:quinate 5-dehydrogenase activity; C:chloroplast; P:oxidation reduction; P:tryptophan biosynthetic process; P:tyrosine biosynthetic process; P:L-phenylalanine biosynthetic process	EC:4.2.3.4; EC:1.1.1.24	G3DSA:1.20.1090.10 (GENE3D), G3DSA:3.40.50.1970 (GENE3D), PTHR21090 (PANTHER), PF01761 (PFAM), SSF56796 (SUPERFAMILY)
CAPS_CONTIG.95_forward_903_nt	uncharacterized protein	903	20	2.82213e-106	0.746	1	C:chloroplast	-	IPR018960
CAPS_CONTIG.96_forward_425_nt	udp-glucose glucosyltransferase	425	20	2.39868e-17	0.648	1	F:transferase activity, transferring glycosyl groups	-	SignalP-NN(euk) (SIGNALP)
CAPS_CONTIG.97_forward_934_nt	auxin-induced in root cultures protein 12	934	20	1.79667e-59	0.6855	1	C:plasmodesma	-	IPR005018; IPR017214; PTHR23130 (PANTHER), PTHR23130:SF18 (PANTHER), seg (SEG), SignalP-NN(euk) (SIGNALP), tmhmm (TMHMM)
CAPS_CONTIG.98_forward_654_nt	protein	654	20	4.4042e-28	0.623	0	-		IPR004158; tmhmm (TMHMM)
CAPS_CONTIG.99_forward_594_nt	---NA---	594	0			0	-		no IPS match
CAPS_CONTIG.100_forward_635_nt	PREDICTED: hypothetical protein [Vitis vinifera]	635	6	3.91709e-09	0.681667	0	-		seg (SEG)
CAPS_CONTIG.101_forward_718_nt	protein	718	20	1.81813e-48	0.7845	1	C:chloroplast	-	G3DSA:3.40.50.1820 (GENE3D), seg (SEG), SSF53474 (SUPERFAMILY)
CAPS_CONTIG.102_forward_1715_nt	abc transporter family protein	1715	20	0	0.915	21	P:flower development; F:H3 histone acetyltransferase activity; C:plastid; F:protein binding; F:ferric-transporting ATPase activity; C:histone acetyltransferase complex; F:protein tyrosine kinase activity; P:response to nematode; P:root morphogenesis; P:protein amino acid phosphorylation; F:protein serine/threonine kinase activity; F:DNA binding; P:response to light stimulus; P:positive regulation…	EC:3.6.3.30; EC:2.7.10.0; EC:2.7.11.0	IPR003439; IPR003593; IPR017871; coil (COIL), G3DSA:3.40.50.300 (GENE3D), PTHR19211 (PANTHER), PTHR19211:SF11 (PANTHER), PF12848 (PFAM), seg (SEG), SSF52540 (SUPERFAMILY)
CAPS_CONTIG.103_forward_1652_nt	nadph oxidase	1652	20	0	0.89	11	F:FAD binding; F:NAD(P)H oxidase activity; C:integral to membrane; F:iron ion binding; F:peroxidase activity; F:electron carrier activity; F:calcium ion binding; P:oxidation reduction; P:peroxidase reaction; P:response to oxidative stress; P:electron transport	EC:1.6.3.1; EC:1.11.1.7	IPR000778; IPR013112; IPR013121; IPR017927; IPR017938; G3DSA:2.40.30.10 (GENE3D), G3DSA:3.40.50.80 (GENE3D), PTHR11972 (PANTHER), PTHR11972:SF5 (PANTHER), seg (SEG), SignalP-NN(euk) (SIGNALP), SSF52343 (SUPERFAMILY)
CAPS_CONTIG.104_forward_676_nt	protein	676	20	1.89109e-22	0.626	1	F:protein binding	-	IPR000048; PTHR13140 (PANTHER), PTHR13140:SF72 (PANTHER), seg (SEG)
CAPS_CONTIG.105_forward_934_nt	protein vac14 homolog	934	20	0	0.9235	3	C:vacuolar membrane; C:cytosol; F:binding	-	IPR011989; IPR016024; PTHR16023 (PANTHER), PF12755 (PFAM), seg (SEG)
CAPS_CONTIG.106_forward_797_nt	auxin response factor 19	797	20	1.15258e-69	0.8415	5	F:DNA binding; F:protein dimerization activity; P:auxin mediated signaling pathway; C:nucleus; P:regulation of transcription, DNA-dependent	-	IPR003311; IPR011525; SSF54277 (SUPERFAMILY)
CAPS_CONTIG.107_forward_512_nt	protein	512	20	9.46867e-31	0.609	2	F:transferase activity; P:metabolic process	-	IPR002213; PTHR11926:SF67 (PANTHER), seg (SEG)
CAPS_CONTIG.108_forward_854_nt	transcription factor lim1	854	20	4.84674e-126	0.92	2	F:zinc ion binding; C:intracellular	-	no IPS match
CAPS_CONTIG.109_forward_985_nt	protein strubbelig-receptor family 8-like	985	20	6.32945e-49	0.806	9	F:RNA-directed DNA polymerase activity; P:RNA-dependent DNA replication; F:RNA binding; P:protein amino acid phosphorylation; F:ATP binding; F:G-protein coupled receptor kinase activity; C:integral to membrane; C:chloroplast; P:serine family amino acid metabolic process	EC:2.7.7.49; EC:2.7.11.16	seg (SEG), SignalP-NN(euk) (SIGNALP), tmhmm (TMHMM)
CAPS_CONTIG.110_forward_1471_nt	protein	1471	20	1.47117e-143	0.7785	0	-		IPR019308; coil (COIL), seg (SEG), SignalP-NN(euk) (SIGNALP), tmhmm (TMHMM)
CAPS_CONTIG.111_forward_577_nt	---NA---	577	0			0	-		IPR008004; seg (SEG)
CAPS_CONTIG.112_forward_675_nt	aspartic proteinase-like protein 2-like	675	20	4.04386e-58	0.775	3	C:cytoplasmic membrane-bounded vesicle; P:proteolysis; F:aspartic-type endopeptidase activity	EC:3.4.23.0	IPR001461; IPR009007; IPR021109; PTHR13683:SF98 (PANTHER), SignalP-NN(euk) (SIGNALP)
CAPS_CONTIG.113_forward_622_nt	eukaryotic translation initiation factor 5-like	622	20	1.64504e-93	0.849	5	F:GTP binding; F:translation initiation factor activity; P:RNA metabolic process; C:ribosome; P:regulation of translational initiation	-	IPR002735; IPR016189; IPR016190; PTHR23001 (PANTHER), PTHR23001:SF1 (PANTHER), seg (SEG)
CAPS_CONTIG.114_forward_1044_nt	protein	1044	20	1.72961e-129	0.8275	7	F:serine-type endopeptidase activity; C:cytoplasmic membrane-bounded vesicle; F:ATP binding; F:microtubule-severing ATPase activity; P:proteolysis; F:ATP-dependent peptidase activity; P:ATP-dependent proteolysis	EC:3.4.21.0; EC:3.6.4.3	IPR003959; G3DSA:3.40.50.300 (GENE3D), PTHR23074 (PANTHER), PTHR23074:SF20 (PANTHER), SSF52540 (SUPERFAMILY)
CAPS_CONTIG.115_forward_573_nt	14 kda proline-rich protein	573	20	1.67696e-47	0.8205	1	P:lipid transport	-	IPR003612; IPR013770; IPR016140; seg (SEG), SignalP-NN(euk) (SIGNALP), tmhmm (TMHMM)
CAPS_CONTIG.116_forward_923_nt	transmembrane protein g5p	923	20	1.49544e-77	0.796	1	F:phosphatidylinositol-4,5-bisphosphate 5-phosphatase activity	EC:3.1.3.36	no IPS match
CAPS_CONTIG.117_forward_745_nt	protein kinase	745	20	1.50781e-15	0.67	4	F:ATP binding; P:protein amino acid phosphorylation; F:protein serine/threonine kinase activity; P:serine family amino acid metabolic process	EC:2.7.11.0	PTHR24358 (PANTHER), PTHR24358:SF32 (PANTHER)
CAPS_CONTIG.118_forward_682_nt	areb-like protein	682	20	4.02343e-33	0.912	10	P:response to water deprivation; P:response to salt stress; F:sequence-specific DNA binding; P:glucose mediated signaling pathway; F:protein dimerization activity; F:transcription factor activity; P:abscisic acid mediated signaling pathway; P:positive regulation of transcription, DNA-dependent; C:transcription factor complex; P:regulation of transcription	-	seg (SEG), tmhmm (TMHMM)
CAPS_CONTIG.119_forward_548_nt	cell wall-associated hydrolase	548	16	1.49445e-39	0.77125	1	C:chloroplast	-	seg (SEG)
CAPS_CONTIG.120_forward_914_nt	2-alkenal reductase	914	20	6.05743e-47	0.7775	8	P:response to oxidative stress; ; F:NADPH binding; ; F:2-alkenal reductase activity; F:zinc ion binding; P:oxidation reduction; P:terpene metabolic process	EC:1.3.1.81; EC:1.3.1.74	IPR002085; IPR016040; PTHR11695:SF5 (PANTHER), SSF51735 (SUPERFAMILY)
CAPS_CONTIG.121_forward_611_nt	protein	611	20	2.33576e-74	0.7255	3	C:membrane; P:proteolysis; F:serine-type peptidase activity	-	IPR000223; IPR011056; IPR015927; IPR019759; PTHR12383 (PANTHER), PTHR12383:SF9 (PANTHER)
CAPS_CONTIG.122_forward_696_nt	brix domain-containing protein	696	20	1.20413e-23	0.936	4	C:cytosol; F:aminoacyl-tRNA ligase activity; F:ATP binding; P:tRNA aminoacylation for protein translation	-	no IPS match
CAPS_CONTIG.123_forward_479_nt	condensin-2 complex subunit g2	479	20	9.91391e-36	0.631	2	C:mitochondrion; C:nucleus	-	IPR024741; PTHR16199:SF1 (PANTHER), SignalP-NN(euk) (SIGNALP)
CAPS_CONTIG.124_forward_926_nt	hin1-like protein	926	20	2.59788e-156	0.8	4	P:defense response to bacterium; P:defense response to virus; C:plasmodesma; C:vacuolar membrane	-	SignalP-NN(euk) (SIGNALP), tmhmm (TMHMM)
CAPS_CONTIG.125_forward_671_nt	transmembrane 9 superfamily member 3-like	671	20	3.37956e-75	0.776	3	C:cytoplasmic membrane-bounded vesicle; C:integral to membrane; C:Golgi apparatus	-	IPR004240; PTHR10766:SF7 (PANTHER), seg (SEG), SignalP-NN(euk) (SIGNALP)
CAPS_CONTIG.126_forward_865_nt	golgi-body localisation and rna pol ii promoter fmp27 domain-containing protein	865	20	8.2568e-130	0.824	4	P:multidimensional cell growth; C:cytoplasmic membrane-bounded vesicle; C:plasma membrane; P:response to ethylene stimulus	-	seg (SEG)
CAPS_CONTIG.127_forward_1155_nt	mitogen activated protein kinase kinase kinase-like protein	1155	20	0	0.9045	5	F:non-membrane spanning protein tyrosine kinase activity; P:protein amino acid phosphorylation; F:ATP binding; F:protein serine/threonine kinase activity; P:serine family amino acid metabolic process	EC:2.7.10.2; EC:2.7.11.0	IPR000719; IPR001245; IPR002290; IPR008271; IPR011009; IPR017441; IPR020635; G3DSA:1.10.510.10 (GENE3D), G3DSA:3.30.200.20 (GENE3D), PTHR23257 (PANTHER), PTHR23257:SF158 (PANTHER)
CAPS_CONTIG.128_forward_601_nt	paramyosin-related protein	601	20	2.80181e-25	0.5665	2	F:molecular_function; P:biological_process		PTHR16441 (PANTHER), seg (SEG)
CAPS_CONTIG.129_forward_891_nt	camp-regulated phosphoprotein 19-related protein	891	20	2.01848e-36	0.8045	1	C:plasma membrane	-	seg (SEG), SignalP-NN(euk) (SIGNALP), tmhmm (TMHMM)
CAPS_CONTIG.130_forward_581_nt	dna-directed rna polymerase chloroplastic-like	581	20	1.3526e-118	0.9265	9	F:DNA-directed RNA polymerase activity; P:transcription, DNA-dependent; F:DNA binding; F:protein binding; C:chloroplast; C:mitochondrion; C:nucleolus; P:purine base metabolic process; P:pyrimidine base metabolic process	EC:2.7.7.6	IPR002092; IPR024075; G3DSA:1.10.287.280 (GENE3D), G3DSA:3.30.70.370 (GENE3D), seg (SEG), SSF56672 (SUPERFAMILY)
CAPS_CONTIG.131_forward_1019_nt	polypeptide with an integrase domain	1019	20	3.04587e-32	0.5195	1	F:binding	-	PTHR24894 (PANTHER), PTHR24894:SF123 (PANTHER), seg (SEG), tmhmm (TMHMM)
CAPS_CONTIG.132_forward_624_nt	dual specificity protein phosphatase family protein	624	20	1.68172e-66	0.6855	17	F:phosphoprotein phosphatase activity; F:transferase activity, transferring phosphorus-containing groups; F:protein binding; P:regulation of stomatal movement; P:FAD metabolic process; P:response to water deprivation; P:cortical microtubule organization; P:regulation of gene expression; C:cytosol; C:chloroplast stroma; P:response to high light intensity; P:chloroplast organization; P:response to …	EC:3.1.3.16; EC:2.4.1.1	IPR000403
CAPS_CONTIG.133_forward_576_nt	water dikinase	576	20	4.36815e-75	0.596	9	F:ligase activity; P:carbohydrate metabolic process; P:cellular macromolecule metabolic process; F:kinase activity; F:carbohydrate binding; P:phosphorylation; F:ATP binding; C:plastid;	-	IPR002044; IPR013783; IPR013784
CAPS_CONTIG.134_forward_1206_nt	mip pip subfamily	1206	20	0	0.9155	4	C:integral to membrane; P:water transport; P:transmembrane transport; F:transporter activity	-	no IPS match
CAPS_CONTIG.135_forward_2014_nt	brassinosteroid insensitive 1-associated receptor kinase 1	2014	20	0	0.9405	20	P:protein amino acid phosphorylation; P:defense response to oomycetes; P:oxidation reduction; C:protein complex; P:cell growth; F:protein serine/threonine kinase activity; P:cell death; C:integral to membrane; P:defense response to bacterium; F:receptor serine/threonine kinase binding; C:endosome; F:ATP binding; F:2-alkenal reductase activity; F:protein heterodimerization activity; P:brassinoster…	EC:2.7.11.0; EC:1.3.1.74; EC:2.7.10.1	IPR000719; IPR002290; IPR008271; IPR011009; IPR017441; IPR020635; G3DSA:1.10.510.10 (GENE3D), G3DSA:3.30.200.20 (GENE3D), PTHR24420 (PANTHER), PTHR24420:SF351 (PANTHER), seg (SEG), SignalP-NN(euk) (SIGNALP), tmhmm (TMHMM)
CAPS_CONTIG.136_forward_893_nt	glycine-rich rna-binding protein 7	893	20	3.74598e-22	0.991	34	P:DNA duplex unwinding; P:carotenoid biosynthetic process; P:regulation of stomatal movement; P:etioplast organization; P:mRNA export from nucleus; P:response to salt stress; P:lignin biosynthetic process; C:chloroplast; F:single-stranded DNA binding; C:peroxisome; C:cytosol; P:response to zinc ion; F:cinnamoyl-CoA reductase activity; P:protein amino acid phosphorylation; F:protein serine/threoni…	EC:1.2.1.44; EC:2.7.11.0	seg (SEG)
CAPS_CONTIG.137_forward_1303_nt	chlorophyll-a binding protein p5	1303	20	1.53911e-179	0.987	7	C:photosystem II; P:transport; P:photosynthetic electron transport chain; P:protein-chromophore linkage; F:chlorophyll binding; C:integral to membrane; C:chloroplast thylakoid membrane	-	seg (SEG), SignalP-NN(euk) (SIGNALP), tmhmm (TMHMM)
CAPS_CONTIG.138_forward_1530_nt	cysteine	1530	20	3.83759e-93	0.697	5	F:cysteine-type peptidase activity; P:proteolysis; C:chloroplast; C:photosystem II; P:photosynthesis	-	IPR009806; seg (SEG), SignalP-NN(euk) (SIGNALP), tmhmm (TMHMM)
CAPS_CONTIG.139_forward_910_nt	pyruvate kinase	910	20	0	0.9515	11	F:pyruvate kinase activity; P:response to cadmium ion; C:plasma membrane; P:phosphorylation; F:potassium ion binding; F:magnesium ion binding; P:glycolysis; C:cytosol; P:gluconeogenesis; P:purine base metabolic process; P:carbon utilization	EC:2.7.1.40	IPR001697; IPR015793; IPR015794; IPR015795; IPR015813
CAPS_CONTIG.140_forward_1523_nt	protein phosphatase 2c	1523	20	0	0.7825	8	P:protein amino acid dephosphorylation; F:metal ion binding; P:response to wounding; C:plastid; C:protein serine/threonine phosphatase complex; F:protein serine/threonine phosphatase activity; P:abscisic acid mediated signaling pathway; P:defense response to fungus	-	IPR000222; IPR001932; IPR015655; PTHR13832:SF186 (PANTHER), seg (SEG)
CAPS_CONTIG.141_forward_694_nt	nodulin-like intrinsic protein nip1-1	694	20	1.05424e-47	0.8985	12	P:boron transport; F:boron uptake transmembrane transporter activity; P:arsenite transport; C:lateral plasma membrane; F:boron transmembrane transporter activity; P:response to arsenic; F:arsenite transmembrane transporter activity; C:integral to membrane; F:water channel activity; P:cellular response to boron levels; C:plastid; P:water transport	-	IPR000425; IPR022357; IPR023271; PTHR19139:SF22 (PANTHER), seg (SEG)
CAPS_CONTIG.142_forward_628_nt	nadph oxidase	628	20	1.51493e-131	0.891	14	P:aerobic respiration; C:integral to plasma membrane; F:FAD binding; F:NAD(P)H oxidase activity; P:defense response; F:electron carrier activity; F:iron ion binding; P:response to ATP; P:root epidermal cell differentiation; F:calcium ion binding; F:peroxidase activity; P:electron transport; P:peroxidase reaction; P:response to oxidative stress	EC:1.6.3.1; EC:1.11.1.7	IPR011992; IPR013623; IPR018247; IPR018249; PTHR11972 (PANTHER), PTHR11972:SF5 (PANTHER), SSF47473 (SUPERFAMILY)
CAPS_CONTIG.143_forward_729_nt	wd repeat-containing protein	729	20	3.66924e-141	0.889	4	P:primary shoot apical meristem specification; C:endomembrane system; F:Hsp90 protein binding; C:cytosol	-	IPR001680; IPR011046; IPR015943; IPR017986; IPR019775; PTHR22847 (PANTHER), PTHR22847:SF52 (PANTHER)
CAPS_CONTIG.144_forward_694_nt	ribosomal protein s6	694	20	1.18596e-48	0.9915	16	P:translation; C:intrinsic to membrane; F:nucleoside-triphosphatase activity; C:nucleolus; F:transmembrane receptor activity; P:defense response to bacterium; C:plasmodesma; P:rRNA processing; P:growth; F:structural constituent of ribosome; C:cytosolic small ribosomal subunit; P:ribosomal small subunit biogenesis; F:ATP binding; C:chloroplast; P:embryonic development ending in seed dormancy; P:si…	EC:3.6.1.15	IPR001377; seg (SEG)
CAPS_CONTIG.145_forward_1021_nt	gdsl esterase lipase	1021	20	6.62524e-37	0.837	5	C:endomembrane system; C:cytoplasmic membrane-bounded vesicle; F:carboxylesterase activity; F:lipase activity; P:lipid catabolic process	EC:3.1.1.1	IPR001087; PTHR22835 (PANTHER), PTHR22835:SF39 (PANTHER)
CAPS_CONTIG.146_forward_1140_nt	gdsl esterase lipase	1140	20	0	0.857	6	C:endomembrane system; C:apoplast; C:cell wall; F:carboxylesterase activity; C:chloroplast; P:lipid metabolic process	EC:3.1.1.1	IPR001087; IPR013831; PTHR22835 (PANTHER), PTHR22835:SF39 (PANTHER)
CAPS_CONTIG.147_forward_1068_nt	leucine-rich repeat family protein	1068	20	3.18465e-126	0.823	11	C:plant-type cell wall; P:defense response; F:kinase activity; P:phosphorylation; P:signal transduction; F:2-alkenal reductase activity; C:chloroplast; C:cytosol; P:oxidation reduction; ; F:protein binding	EC:1.3.1.74	IPR001611; G3DSA:3.80.10.10 (GENE3D), PTHR24420 (PANTHER), PTHR24420:SF510 (PANTHER), SSF52058 (SUPERFAMILY)
CAPS_CONTIG.148_forward_761_nt	40s ribosomal protein s13	761	20	2.23092e-102	0.973	11	P:cytokinesis by cell plate formation; P:translation; C:cell wall; C:nucleolus; P:trichome morphogenesis; F:structural constituent of ribosome; P:leaf morphogenesis; C:cytosolic small ribosomal subunit; C:chloroplast; C:membrane; P:ribosome biogenesis	-	IPR000589; IPR009068; IPR012606; coil (COIL), PTHR11885 (PANTHER), seg (SEG)
CAPS_CONTIG.149_forward_625_nt	avr9 cf-9 rapidly elicited protein 275	625	20	2.51763e-46	0.682	1	F:protein binding	-	IPR001611; G3DSA:3.80.10.10 (GENE3D), PTHR24420 (PANTHER), SSF52047 (SUPERFAMILY)
CAPS_CONTIG.150_forward_639_nt	non-structural maintenance of chromosome element 4-like	639	20	9.09672e-31	0.7745	0	-		IPR014854; seg (SEG)
CAPS_CONTIG.151_forward_568_nt	plasma membrane h+-atpase	568	20	5.27127e-89	0.971	9	F:hydrogen-exporting ATPase activity, phosphorylative mechanism; C:integral to membrane; F:metal ion binding; P:ATP catabolic process; P:ATP biosynthetic process; F:ATP binding; P:proton transport; C:plasma membrane; P:oxidative phosphorylation	EC:3.6.3.6	IPR001757; IPR004014; IPR006534; IPR008250; IPR023298; IPR023300; PTHR24093 (PANTHER), seg (SEG), SignalP-NN(euk) (SIGNALP), tmhmm (TMHMM), SSF81653 (SUPERFAMILY), SSF81665 (SUPERFAMILY)
CAPS_CONTIG.152_forward_538_nt	guanosine-3 -bis 3 -	538	17	1.75642e-25	0.841176	6	F:metal ion binding; F:phosphoric diester hydrolase activity; F:GTP diphosphokinase activity; C:mitochondrion; P:guanosine tetraphosphate metabolic process; P:purine base metabolic process	EC:3.1.4.0; EC:2.7.6.5	no IPS match
CAPS_CONTIG.153_forward_646_nt	vacuolar h+-atpase b subunit	646	20	1.00626e-126	0.9725	8	P:plasma membrane ATP synthesis coupled proton transport; F:hydrogen ion transporting ATP synthase activity, rotational mechanism; F:ATP binding; F:proton-transporting ATPase activity, rotational mechanism; P:ATP hydrolysis coupled proton transport; C:proton-transporting V-type ATPase, V1 domain; C:proton-transporting ATP synthase complex; P:oxidative phosphorylation	-	IPR000194; IPR004100; G3DSA:3.40.50.300 (GENE3D), PTHR15184 (PANTHER), PTHR15184:SF11 (PANTHER), SSF52540 (SUPERFAMILY)
CAPS_CONTIG.154_forward_581_nt	uncharacterized protein loc100855230	581	8	2.06751e-11	0.52125	0	-		no IPS match
CAPS_CONTIG.155_forward_533_nt	rna-binding motif x-linked 2	533	20	1.34796e-30	0.4705	2	F:nucleic acid binding; F:zinc ion binding	-	IPR000571; G3DSA:4.10.1000.10 (GENE3D), PTHR11224 (PANTHER), PTHR11224:SF17 (PANTHER), SSF90229 (SUPERFAMILY)
CAPS_CONTIG.156_forward_674_nt	abc transporter family protein	674	20	1.73698e-79	0.888	6	F:phosphonate transmembrane-transporting ATPase activity; P:ATP catabolic process; F:ATP binding; ; P:phosphonate transport; P:organophosphate ester transport	EC:3.6.3.28	G3DSA:3.40.50.300 (GENE3D), PTHR12847 (PANTHER), SSF52540 (SUPERFAMILY)
CAPS_CONTIG.157_forward_584_nt	ethanolamine-phosphate cytidylyltransferase	584	20	2.70757e-75	0.9345	4	P:phosphatidylethanolamine biosynthetic process; C:cytoplasmic membrane-bounded vesicle; C:mitochondrion; F:ethanolamine-phosphate cytidylyltransferase activity	EC:2.7.7.14	IPR004820; IPR004821; IPR014729; PTHR10739 (PANTHER), PTHR10739:SF14 (PANTHER), seg (SEG), SignalP-NN(euk) (SIGNALP), tmhmm (TMHMM), SSF52374 (SUPERFAMILY)
CAPS_CONTIG.158_forward_595_nt	trehalose-phosphate synthase	595	20	1.01066e-119	0.927	11	P:response to jasmonic acid stimulus; F:(E)-beta-ocimene synthase activity; P:monoterpenoid biosynthetic process; P:response to wounding; F:alpha,alpha-trehalose-phosphate synthase (UDP-forming) activity; F:myrcene synthase activity; P:response to herbivore; F:trehalose-phosphatase activity; P:trehalose biosynthetic process; P:starch metabolic process; P:sucrose metabolic process	EC:2.4.1.15; EC:4.2.3.15; EC:3.1.3.12	IPR001830; G3DSA:3.40.50.2000 (GENE3D), PTHR10788 (PANTHER), SSF53756 (SUPERFAMILY)
CAPS_CONTIG.159_forward_1339_nt	asr4 protein	1339	20	1.12286e-69	0.708	1	P:response to stress	-	IPR003496; seg (SEG)
CAPS_CONTIG.160_forward_481_nt	tyramine hydroxycinnamoyltransferase	481	20	2.86439e-54	0.742	6	C:plasma membrane part; F:tyramine N-feruloyltransferase activity; C:cytoplasm; F:N-acetyltransferase activity; P:sulfate transport; P:acyl-carrier-protein biosynthetic process	EC:2.3.1.110	SignalP-NN(euk) (SIGNALP), tmhmm (TMHMM)
CAPS_CONTIG.161_forward_2487_nt	adp-ribosylation factor	2487	20	0	0.9935	9	P:protein amino acid ADP-ribosylation; F:GTP binding; C:Golgi apparatus; F:hydrolase activity; P:vesicle-mediated transport; P:intracellular protein transport; C:plastid; P:small GTPase mediated signal transduction; F:transporter activity	-	IPR013094; G3DSA:3.40.50.1820 (GENE3D), PTHR23024 (PANTHER), PTHR23024:SF10 (PANTHER), seg (SEG), tmhmm (TMHMM), SSF53474 (SUPERFAMILY)
CAPS_CONTIG.162_forward_629_nt	serine threonine protein	629	20	1.74053e-54	0.5915	2	P:phosphorylation; F:protein kinase activity	-	no IPS match
CAPS_CONTIG.163_forward_1346_nt	retroelement pol polyprotein	1346	20	2.52292e-47	0.619	1	F:binding	-	seg (SEG)
CAPS_CONTIG.164_forward_616_nt	---NA---	616	0			0	-		no IPS match
CAPS_CONTIG.165_forward_1280_nt	aaa-type atpase family protein	1280	20	0	0.808	2	F:microtubule-severing ATPase activity; F:ATP binding	EC:3.6.4.3	coil (COIL), PTHR23074 (PANTHER), PTHR23074:SF20 (PANTHER), seg (SEG)
CAPS_CONTIG.166_forward_446_nt	translocation protein sec62	446	20	5.54823e-81	0.8815	4	P:protein transport; C:integral to membrane; F:protein transporter activity; C:plasma membrane	-	IPR004728; PTHR12443:SF1 (PANTHER)
CAPS_CONTIG.167_forward_1608_nt	phenylalanine ammonia-lyase	1608	20	0	0.961	5	C:cytoplasm; P:phenylpropanoid metabolic process; P:biosynthetic process; F:ammonia-lyase activity; P:L-phenylalanine catabolic process	EC:4.3.1.0	IPR001106; IPR005922; IPR008948; IPR023144; G3DSA:1.20.200.10 (GENE3D), PTHR10362 (PANTHER), PTHR10362:SF3 (PANTHER)
CAPS_CONTIG.168_forward_1356_nt	secologanin synthase-like	1356	20	0	0.8115	6	F:heme binding; F:oxidoreductase activity, acting on paired donors, with incorporation or reduction of molecular oxygen; F:monooxygenase activity; F:electron carrier activity; P:oxidation reduction; P:electron transport	-	IPR001128; IPR002401; PTHR24282 (PANTHER), PTHR24282:SF174 (PANTHER), seg (SEG)
CAPS_CONTIG.169_forward_717_nt	hydroxymethylglutaryl- synthase	717	20	2.33473e-78	0.872	7	P:isoprenoid biosynthetic process; F:hydroxymethylglutaryl-CoA synthase activity; P:acetyl-CoA metabolic process; P:isoleucine catabolic process; P:leucine catabolic process; P:valine catabolic process; P:cellular ketone body metabolic process	EC:2.3.3.10	IPR013746; IPR016039; PTHR11877 (PANTHER)
CAPS_CONTIG.170_forward_708_nt	protein transport protein sec61 subunit alpha	708	20	4.87949e-131	0.9815	5	F:P-P-bond-hydrolysis-driven protein transmembrane transporter activity; C:plasma membrane; P:protein secretion; C:mitochondrion; C:chloroplast envelope	-	IPR002208; IPR019561; IPR023201; SignalP-NN(euk) (SIGNALP), tmhmm (TMHMM)
CAPS_CONTIG.171_forward_1150_nt	abc transporter i family member 17	1150	20	2.58735e-96	0.8705	7	P:ATP catabolic process; C:vacuolar membrane; F:ATP binding; F:phosphate transmembrane-transporting ATPase activity; C:plasma membrane; F:inorganic phosphate transmembrane transporter activity; P:phosphate transmembrane transport	EC:3.6.3.27	IPR003439; IPR005670; IPR017871; G3DSA:3.40.50.300 (GENE3D), PTHR24220 (PANTHER), SignalP-NN(euk) (SIGNALP), SSF52540 (SUPERFAMILY)
CAPS_CONTIG.172_forward_720_nt	act domain repeat 1	720	20	3.10005e-76	0.734	3	F:amino acid binding; P:metabolic process; C:nucleus	-	IPR002912; G3DSA:3.30.70.260 (GENE3D), SSF55021 (SUPERFAMILY)
CAPS_CONTIG.173_forward_1058_nt	snf7 family protein	1058	20	9.4305e-91	0.858	4	P:protein transport; P:vesicle-mediated transport; C:ESCRT III complex; C:plasma membrane	-	IPR005024; coil (COIL), PTHR22761 (PANTHER), seg (SEG)
CAPS_CONTIG.174_forward_1067_nt	pyruvate dehydrogenase e1 beta subunit	1067	20	1.54479e-175	0.9715	14	P:pollen tube development; F:pyruvate dehydrogenase (acetyl-transferring) activity; P:fatty acid biosynthetic process; F:zinc ion binding; F:transketolase activity; C:chloroplast envelope; C:plastid pyruvate dehydrogenase complex; P:gluconeogenesis; P:glycolysis; P:isoleucine biosynthetic process; P:leucine biosynthetic process; P:valine biosynthetic process; P:pentose-phosphate shunt; P:carbon u…	EC:1.2.4.1; EC:2.2.1.1	no IPS match
CAPS_CONTIG.175_forward_1202_nt	2-oxoglutarate and fe -dependent oxygenase-like protein	1202	20	0	0.8475	6	F:flavonol synthase activity; F:iron ion binding; F:oxidoreductase activity, acting on single donors with incorporation of molecular oxygen, incorporation of two atoms of oxygen; P:alkaloid biosynthetic process; P:flavonol biosynthetic process; P:oxidation reduction	EC:1.14.11.23; EC:1.13.11.0	seg (SEG), SignalP-NN(euk) (SIGNALP)
CAPS_CONTIG.176_forward_667_nt	atp binding	667	20	3.35499e-72	0.7195	3	F:ATPase activity; F:ATP binding; C:mitochondrion	EC:3.6.1.3	PTHR23070 (PANTHER), PTHR23070:SF1 (PANTHER), SignalP-NN(euk) (SIGNALP)
CAPS_CONTIG.177_forward_1000_nt	wd repeat-containing protein 48-like	1000	20	1.21537e-169	0.8515	8	F:myosin heavy chain kinase activity; C:CUL4 RING ubiquitin ligase complex; P:lateral root formation; F:nucleotide binding; P:serine family amino acid metabolic process; P:phosphorylation; C:myosin complex; F:protein binding	EC:2.7.11.7	IPR001680; IPR011046; IPR015943; IPR017986; IPR019775; IPR020472; PTHR19862 (PANTHER), PTHR19862:SF5 (PANTHER), seg (SEG)
CAPS_CONTIG.178_forward_594_nt	---NA---	594	0			0	-		no IPS match
CAPS_CONTIG.179_forward_919_nt	copper-transporting atpase ran1-like	919	20	1.36934e-70	0.9275	6	F:copper ion binding; F:copper-exporting ATPase activity; C:integral to membrane; P:ATP biosynthetic process; F:ATP binding; P:copper ion export	EC:3.6.3.4	IPR000695; IPR001757; IPR005834; IPR023214; PTHR24093 (PANTHER), PTHR24093:SF39 (PANTHER), seg (SEG), tmhmm (TMHMM)
CAPS_CONTIG.180_forward_1063_nt	gtp-binding protein 1	1063	20	1.86886e-122	0.8975	3	C:intracellular; F:GTP binding; P:small GTPase mediated signal transduction	-	no IPS match
CAPS_CONTIG.181_forward_708_nt	cytochrome b5	708	20	4.98909e-42	0.8295	10	C:endoplasmic reticulum membrane; C:microsome; C:plasma membrane; F:heme binding; P:transport; C:vacuolar membrane; C:integral to membrane; C:cytosol; C:chloroplast thylakoid membrane; P:electron transport chain	-	SignalP-NN(euk) (SIGNALP), tmhmm (TMHMM)
CAPS_CONTIG.182_forward_1840_nt	glycosyltransferase family protein 47	1840	20	0	0.7695	3	C:intrinsic to endoplasmic reticulum membrane; C:mitochondrion; F:glucuronyl-galactosyl-proteoglycan 4-alpha-N-acetylglucosaminyltransferase activity	EC:2.4.1.223	IPR015338; IPR023296; G3DSA:3.90.550.10 (GENE3D), PTHR11062 (PANTHER), PTHR11062:SF2 (PANTHER), seg (SEG), tmhmm (TMHMM), SSF53448 (SUPERFAMILY)
CAPS_CONTIG.183_forward_606_nt	wd40 repeat compass complex protein	606	20	8.25782e-81	0.7825	8	C:CUL4 RING ubiquitin ligase complex; F:myosin heavy chain kinase activity; F:nucleotide binding; C:heterotrimeric G-protein complex; P:serine family amino acid metabolic process; P:phosphorylation; C:myosin complex; F:protein binding	EC:2.7.11.7	IPR001680; IPR011046; IPR015943; IPR017986; IPR019775; IPR020472; coil (COIL), PTHR22847 (PANTHER), PTHR22847:SF117 (PANTHER), seg (SEG)
CAPS_CONTIG.184_forward_921_nt	---NA---	921	0			0	-		no IPS match
CAPS_CONTIG.185_forward_1285_nt	---NA---	1285	0			0	-		no IPS match
CAPS_CONTIG.186_forward_996_nt	acyltransferase-like protein	996	20	7.52155e-53	0.8165	2	P:metabolic process; F:transferase activity, transferring acyl groups other than amino-acyl groups	EC:2.3.1.0	no IPS match
CAPS_CONTIG.187_forward_882_nt	isochorismatase family protein	882	20	2.89011e-130	0.838	5	F:nicotinamidase activity; P:pyridine nucleotide salvage; P:response to abscisic acid stimulus; P:nicotinamide metabolic process; P:nicotinate nucleotide metabolic process	EC:3.5.1.19	IPR000868; PTHR11080 (PANTHER), PTHR11080:SF6 (PANTHER), seg (SEG), SignalP-NN(euk) (SIGNALP), tmhmm (TMHMM)
CAPS_CONTIG.188_forward_1004_nt	uncharacterized protein	1004	20	2.0086e-122	0.708	2	F:DNA binding; P:regulation of transcription, DNA-dependent	-	IPR012458; seg (SEG), tmhmm (TMHMM)
CAPS_CONTIG.189_forward_965_nt	chitinase 134	965	20	1.08371e-167	0.874	8	F:chitinase activity; C:extracellular space; P:plant-type hypersensitive response; C:vacuole; P:chitin catabolic process; P:response to biotic stimulus; F:chitin binding; P:cell wall macromolecule catabolic process	EC:3.2.1.14	IPR000726; IPR016283; IPR023346; G3DSA:1.10.530.10 (GENE3D), PTHR22595 (PANTHER), PTHR22595:SF11 (PANTHER), seg (SEG), SignalP-NN(euk) (SIGNALP), tmhmm (TMHMM)
CAPS_CONTIG.190_forward_935_nt	methionine sulfoxide reductase type	935	20	3.57526e-133	0.884	6	F:peptide-methionine (R)-S-oxide reductase activity; F:peptide-methionine-(S)-S-oxide reductase activity; P:oxidation reduction; C:chloroplast stroma; P:response to oxidative stress; P:protein modification process	EC:1.8.4.12; EC:1.8.4.11	IPR002579; IPR011057; PTHR10173 (PANTHER), PTHR10173:SF0 (PANTHER)
CAPS_CONTIG.191_forward_731_nt	protein	731	20	1.07709e-78	0.673	3	C:cytosol; C:nucleus; C:plasma membrane	-	IPR007518
CAPS_CONTIG.192_forward_1448_nt	beta-ketoacyl-coa synthase family protein	1448	20	0	0.936	3	C:membrane; P:fatty acid biosynthetic process; F:transferase activity, transferring acyl groups other than amino-acyl groups	EC:2.3.1.0	IPR013601; IPR013747; IPR016038; IPR016039
CAPS_CONTIG.193_forward_728_nt	protein	728	20	2.35534e-94	0.7045	5	F:pyridoxal phosphate binding; F:amino acid binding; F:catalytic activity; P:biosynthetic process; C:plastid	-	seg (SEG)
CAPS_CONTIG.194_forward_949_nt	vacuolar sorting receptor	949	20	6.54061e-126	0.8635	6	P:protein targeting to vacuole; C:integral to plasma membrane; C:vacuole; F:calcium ion binding; C:Golgi transport complex; C:trans-Golgi network	-	IPR003137; G3DSA:3.50.30.30 (GENE3D), PTHR22765 (PANTHER), PTHR22765:SF8 (PANTHER), seg (SEG), SignalP-NN(euk) (SIGNALP), tmhmm (TMHMM), SSF52025 (SUPERFAMILY)
CAPS_CONTIG.195_forward_706_nt	gtp-binding protein	706	20	2.0359e-142	0.9325	8	F:GTP binding; C:plasma membrane; P:small GTPase mediated signal transduction; F:GTPase activity; P:GTP catabolic process; P:intracellular protein transport; P:nucleocytoplasmic transport; C:intracellular	-	IPR001806; IPR002041; IPR003578; IPR003579; IPR005225; IPR020849; IPR024156; G3DSA:3.40.50.300 (GENE3D), PTHR24073 (PANTHER), PTHR24073:SF213 (PANTHER), PS51419 (PROFILE), SSF52540 (SUPERFAMILY)
CAPS_CONTIG.196_forward_1064_nt	uncharacterized protein	1064	20	5.0726e-128	0.77	3	P:transmembrane transport; C:integral to membrane; F:binding	-	no IPS match
CAPS_CONTIG.197_forward_554_nt	---NA---	554	0			0	-		no IPS match
CAPS_CONTIG.198_forward_1351_nt	replication factor c subunit 1-like	1351	20	6.58928e-128	0.8235	9	P:response to DNA damage stimulus; P:regulation of chromatin silencing; P:regulation of histone H3-K9 methylation; F:DNA clamp loader activity; C:DNA replication factor C complex; P:response to abscisic acid stimulus; F:ATP binding; P:DNA replication; C:DNA polymerase complex	-	IPR008921; IPR013725; PTHR23389 (PANTHER), seg (SEG)
CAPS_CONTIG.199_forward_1024_nt	ubiquitin-conjugating enzyme e2 variant 1b	1024	20	1.14734e-92	0.9225	3	P:protein deubiquitination; F:ubiquitin-protein ligase activity; P:protein ubiquitination	EC:6.3.2.19	IPR000608; IPR016135; PTHR24067 (PANTHER), PTHR24067:SF8 (PANTHER), SM00212 (SMART), seg (SEG)
CAPS_CONTIG.200_forward_792_nt	pectin methylesterase	792	20	3.37902e-92	0.804	13	C:plant-type cell wall; P:cell wall modification; P:ripening; C:vacuolar membrane; F:pectinesterase activity; C:extracellular region; P:cellular cell wall organization; F:aspartyl esterase activity; F:enzyme inhibitor activity; C:cytosol; P:negative regulation of catalytic activity; P:starch metabolic process; P:sucrose metabolic process	EC:3.1.1.11	tmhmm (TMHMM)
CAPS_CONTIG.201_forward_599_nt	uncharacterized protein	599	20	8.33889e-30	0.79	4	C:mitochondrion; F:cysteamine dioxygenase activity; P:oxidation reduction; P:taurine metabolic process	EC:1.13.11.19	no IPS match
CAPS_CONTIG.202_forward_654_nt	lipase class 3 family protein	654	12	8.14182e-28	0.545833	4	P:lipid metabolic process; F:hydrolase activity; F:triglyceride lipase activity; C:chloroplast		no IPS match
CAPS_CONTIG.203_forward_974_nt	aspartyl protease family protein	974	20	6.28223e-86	0.7605	4	C:anchored to membrane; C:cytoplasmic membrane-bounded vesicle; P:proteolysis; F:aspartic-type endopeptidase activity	EC:3.4.23.0	IPR001461; IPR009007; IPR021109; PTHR13683:SF98 (PANTHER)
CAPS_CONTIG.204_forward_918_nt	uncharacterized protein	918	20	3.12071e-77	0.579	1	C:plasma membrane	-	seg (SEG)
CAPS_CONTIG.205_forward_524_nt	trna-dihydrouridine synthase 3-like protein	524	20	1.97774e-18	0.86	9	F:FAD binding; C:vacuole; F:nucleic acid binding; C:cytosol; F:zinc ion binding; F:tRNA dihydrouridine synthase activity; P:tRNA processing; C:plastid; P:oxidation reduction	-	SignalP-NN(euk) (SIGNALP)
CAPS_CONTIG.206_forward_568_nt	signal recognition particle 19 kda protein	568	20	1.94051e-48	0.8215	3	P:SRP-dependent cotranslational protein targeting to membrane; C:signal recognition particle, endoplasmic reticulum targeting; F:7S RNA binding	-	IPR002778; seg (SEG), SignalP-NN(euk) (SIGNALP)
CAPS_CONTIG.207_forward_932_nt	protein mei2-like 4-like	932	20	1.35914e-78	0.91	4	F:hydrolase activity; F:nucleic acid binding; F:metal ion binding; F:nucleotide binding	-	seg (SEG), tmhmm (TMHMM)
CAPS_CONTIG.208_forward_1477_nt	serine threonine-protein kinase	1477	20	0	0.912	5	F:ATP binding; P:protein amino acid phosphorylation; F:protein serine/threonine kinase activity; P:serine family amino acid metabolic process; F:protein tyrosine kinase activity	EC:2.7.11.0; EC:2.7.10.0	IPR000719; IPR002290; IPR008271; IPR011009; IPR020635; coil (COIL), G3DSA:1.10.510.10 (GENE3D), G3DSA:3.30.200.20 (GENE3D), PTHR24343 (PANTHER), PTHR24343:SF58 (PANTHER), seg (SEG)
CAPS_CONTIG.209_forward_887_nt	uncharacterized protein	887	20	2.1343e-52	0.728	1	C:plastid	-	seg (SEG)
CAPS_CONTIG.210_forward_649_nt	protein	649	20	8.55859e-115	0.84	4	F:RNA binding; P:ribosome assembly; C:nucleus; C:cytosol	-	IPR002478; IPR005155; IPR015947; IPR016686; G3DSA:2.30.130.10 (GENE3D), PTHR23415 (PANTHER), SSF88802 (SUPERFAMILY)
CAPS_CONTIG.211_forward_709_nt	protein	709	17	7.99695e-85	0.765294	5	F:metal ion transmembrane transporter activity; C:ribosome; P:transmembrane transport; C:membrane; P:metal ion transport	-	PTHR21535 (PANTHER), PTHR21535:SF5 (PANTHER), seg (SEG)
CAPS_CONTIG.212_forward_779_nt	sec-independent protein translocase protein	779	20	3.16154e-38	0.7395	8	C:integral to plasma membrane; C:chloroplast envelope; P:protein transport by the Tat complex; F:protein transmembrane transporter activity; P:protein secretion; C:TAT protein transport complex; C:chloroplast thylakoid membrane; P:intracellular protein transport	-	IPR003369; IPR003998; IPR006312; seg (SEG), SignalP-NN(euk) (SIGNALP)
CAPS_CONTIG.213_forward_976_nt	50s ribosomal protein l9	976	20	6.05621e-76	0.752	5	C:ribosome; F:structural constituent of ribosome; P:ribosome biogenesis; P:translation; C:mitochondrion	-	no IPS match
CAPS_CONTIG.214_forward_1004_nt	50s ribosomal protein chloroplast	1004	20	7.6554e-36	0.8635	9	C:ribosome; C:chloroplast envelope; P:response to cold; F:structural constituent of ribosome; C:chloroplast stroma; C:nucleus; P:translation; F:rRNA binding; P:ribosome biogenesis	-	IPR001787; IPR018258; seg (SEG), SSF141091 (SUPERFAMILY)
CAPS_CONTIG.215_forward_1535_nt	uncharacterized protein	1535	20	0	0.7345	2	F:molecular_function; C:cellular_component		IPR019142; PTHR12895 (PANTHER), PTHR12895:SF1 (PANTHER), seg (SEG)
CAPS_CONTIG.216_forward_1324_nt	osmotin-like protein	1324	20	0	0.9405	2	P:defense response to fungus; P:killing of cells of another organism	-	tmhmm (TMHMM)
CAPS_CONTIG.217_forward_725_nt	syntaxin of plants 31	725	20	8.51453e-57	0.8185	5	C:membrane; F:SNAP receptor activity; C:intracellular; P:vesicle-mediated transport; P:intracellular protein transport	-	IPR006011; IPR010989; G3DSA:1.20.58.70 (GENE3D), PTHR19957 (PANTHER), PTHR19957:SF3 (PANTHER), seg (SEG)
CAPS_CONTIG.218_forward_2276_nt	serinc-domain containing protein	2276	20	0	0.878	2	C:plastid; C:membrane	-	IPR005016; PTHR10383:SF2 (PANTHER), seg (SEG), SignalP-NN(euk) (SIGNALP), tmhmm (TMHMM)
CAPS_CONTIG.219_forward_750_nt	protein	750	20	1.58391e-54	0.7845	10	C:cytosol; F:histone binding; P:protein folding; C:nucleolus; F:peptidyl-prolyl cis-trans isomerase activity; F:FK506 binding; P:nucleosome assembly; P:histone peptidyl-prolyl isomerization; C:membrane; C:chloroplast thylakoid lumen	EC:5.2.1.8	IPR001179; IPR023566; G3DSA:3.10.50.40 (GENE3D), SSF54534 (SUPERFAMILY)
CAPS_CONTIG.220_forward_616_nt	microspore-specific promoter 2	616	6	1.42621e-05	0.646667	3	F:molecular_function; C:chloroplast; P:pollen development		no IPS match
CAPS_CONTIG.221_forward_599_nt	---NA---	599	0			0	-		no IPS match
CAPS_CONTIG.222_forward_595_nt	---NA---	595	0			0	-		seg (SEG), SignalP-NN(euk) (SIGNALP)
CAPS_CONTIG.223_forward_706_nt	glycine-rich protein	706	20	2.48329e-24	0.6165	4	P:biological_process; C:cellular_component; F:molecular_function; C:plasma membrane		seg (SEG)
CAPS_CONTIG.224_forward_703_nt	protein rrp5 homolog	703	20	5.21977e-91	0.7835	5	C:nucleolus; C:plasma membrane; F:RNA binding; P:mRNA processing; C:cytosol	-	coil (COIL), PTHR23270 (PANTHER), seg (SEG)
CAPS_CONTIG.225_forward_589_nt	protein	589	20	5.1685e-10	0.5235	1	F:protein binding	-	IPR000008; IPR008973; IPR018029; G3DSA:2.60.40.150 (GENE3D), seg (SEG)
CAPS_CONTIG.226_forward_1188_nt	ankyrin repeat domain-containing protein	1188	20	4.84295e-152	0.9125	4	P:protein metabolic process; F:ATPase activity; F:ATP binding; C:chloroplast	EC:3.6.1.3	IPR000641; IPR003959; G3DSA:3.40.50.300 (GENE3D), SSF52540 (SUPERFAMILY)
CAPS_CONTIG.227_forward_909_nt	cofactor assembly of complex c	909	20	2.77098e-105	0.8515	3	C:membrane; P:cytochrome b6f complex assembly; C:chloroplast	-	IPR021919; seg (SEG), tmhmm (TMHMM)
CAPS_CONTIG.228_forward_744_nt	myb family transcription factor	744	20	1.4703e-53	0.734	7	F:transcription factor activity; F:DNA binding; P:response to cadmium ion; P:response to salt stress; C:transcription factor complex; P:regulation of transcription; F:protein binding	-	IPR001005; IPR009057; IPR012287; IPR014778; IPR017930; PTHR21717 (PANTHER), PTHR21717:SF9 (PANTHER), seg (SEG)
CAPS_CONTIG.229_forward_596_nt	pre-mrna branch site p14-like protein	596	20	3.7614e-81	0.948	2	F:nucleotide binding; F:RNA binding	-	IPR000504; IPR012677; PTHR22630 (PANTHER), SSF54928 (SUPERFAMILY)
CAPS_CONTIG.230_forward_1352_nt	protein	1352	20	7.14466e-136	0.8885	7	F:copper ion binding; P:iron-sulfur cluster assembly; F:iron-sulfur cluster binding; F:iron ion binding; F:ATP binding; C:mitochondrion; F:structural molecule activity	-	no IPS match
CAPS_CONTIG.231_forward_1918_nt	udp-d-glucuronic acid 4-epimerase	1918	20	0	0.8725	9	F:UDP-glucuronate 5'-epimerase activity; F:UDP-glucuronate 4-epimerase activity; F:coenzyme binding; F:protein binding; P:nucleotide-sugar metabolic process; P:nucleotide metabolic process; P:starch metabolic process; P:sucrose metabolic process; F:nucleotide binding	EC:5.1.3.12; EC:5.1.3.6	IPR001509; IPR008089; IPR016040; G3DSA:3.90.25.10 (GENE3D), PTHR10366 (PANTHER), PTHR10366:SF42 (PANTHER), seg (SEG), SignalP-NN(euk) (SIGNALP), tmhmm (TMHMM), SSF51735 (SUPERFAMILY)
CAPS_CONTIG.232_forward_606_nt	nbs-lrr resistance protein	606	20	6.88943e-08	0.606	1	F:zinc ion binding	-	IPR010666
CAPS_CONTIG.233_forward_1099_nt	regulator of vps4 activity in the mvb pathway protein	1099	20	7.29653e-59	0.634	2	F:molecular_function; P:biological_process		IPR005061; PTHR12161 (PANTHER), seg (SEG)
CAPS_CONTIG.234_forward_1828_nt	protein	1828	20	0	0.8185	8	C:plasmodesma; P:Golgi to vacuole transport; C:vacuolar membrane; P:GTP catabolic process; F:GTPase activity; C:Golgi apparatus; F:GTP binding; F:protein binding	-	IPR001849; IPR003130; IPR011993; IPR020850; coil (COIL), PTHR11566 (PANTHER), PTHR11566:SF10 (PANTHER), seg (SEG), SSF50729 (SUPERFAMILY)
CAPS_CONTIG.235_forward_744_nt	heat shock protein 90	744	20	3.91469e-117	0.9205	10	C:ribosome; P:protein folding; C:endoplasmic reticulum lumen; F:structural constituent of ribosome; C:cytoplasmic membrane-bounded vesicle; P:response to stress; F:ATP binding; F:unfolded protein binding; P:translation; P:ribosome biogenesis	-	IPR001404; IPR003594; IPR019805; IPR020575; PTHR11528:SF36 (PANTHER), seg (SEG), SignalP-NN(euk) (SIGNALP), tmhmm (TMHMM)
CAPS_CONTIG.236_forward_850_nt	---NA---	850	0			0	-		no IPS match
CAPS_CONTIG.237_forward_1236_nt	proteasome subunit beta type-6	1236	20	7.17396e-151	0.9155	9	C:cytosol; P:regulation of plant-type hypersensitive response; P:ubiquitin-dependent protein catabolic process; P:response to salt stress; F:threonine-type endopeptidase activity; C:vacuolar membrane; P:response to zinc ion; C:proteasome core complex; C:nucleus	EC:3.4.25.0	IPR000243; IPR001353; IPR016050; IPR023333; G3DSA:3.60.20.10 (GENE3D), PTHR11599 (PANTHER), PTHR11599:SF4 (PANTHER), SSF56235 (SUPERFAMILY)
CAPS_CONTIG.238_forward_592_nt	ubx domain-containing protein	592	20	2.92412e-70	0.6615	1	F:protein binding	-	IPR009060; G3DSA:1.10.8.10 (GENE3D), PTHR23322 (PANTHER), PTHR23322:SF10 (PANTHER), seg (SEG)
CAPS_CONTIG.239_forward_611_nt	zeatin o-glucosyltransferase-like	611	20	2.84468e-46	0.631	1	F:transferase activity, transferring glycosyl groups	-	no IPS match
CAPS_CONTIG.240_forward_589_nt	protein	589	20	1.86615e-14	0.915	1	C:membrane	-	no IPS match
CAPS_CONTIG.241_forward_1108_nt	plant synaptotagmin	1108	20	8.7664e-170	0.7895	2	C:mitochondrion; F:protein binding	-	IPR000008; IPR008973; IPR018029; IPR020477; G3DSA:2.60.40.150 (GENE3D), PTHR10774 (PANTHER), PTHR10774:SF2 (PANTHER)
CAPS_CONTIG.242_forward_763_nt	peptide-o-fucosyltransferase	763	20	4.73798e-54	0.6035	1	C:vacuolar membrane	-	PTHR13398 (PANTHER), seg (SEG), tmhmm (TMHMM)
CAPS_CONTIG.243_forward_736_nt	prefoldin subunit	736	20	4.3892e-69	0.881	3	P:protein folding; C:prefoldin complex; F:unfolded protein binding	-	no IPS match
CAPS_CONTIG.244_forward_675_nt	glutaredoxin	675	20	7.46529e-37	0.785	5	P:cell redox homeostasis; F:electron carrier activity; F:protein disulfide oxidoreductase activity; F:arsenate reductase (glutaredoxin) activity; P:electron transport	EC:1.20.4.1	IPR002109; IPR011905; IPR012336; IPR014025; PTHR10168 (PANTHER)
CAPS_CONTIG.245_forward_713_nt	---NA---	713	0			0	-		SignalP-NN(euk) (SIGNALP)
CAPS_CONTIG.246_forward_1196_nt	uncharacterized protein chloroplastic-like	1196	20	2.62726e-122	0.892	6	C:plastoglobule; P:response to oxidative stress; P:cellular metabolic process; F:coenzyme binding; F:isomerase activity; C:thylakoid	-	seg (SEG), SignalP-NN(euk) (SIGNALP), tmhmm (TMHMM)
CAPS_CONTIG.247_forward_1105_nt	atp binding	1105	20	0	0.8585	6	P:protein amino acid phosphorylation; F:ATP binding; F:MAP kinase kinase kinase activity; P:transmembrane receptor protein serine/threonine kinase signaling pathway; P:serine family amino acid metabolic process; F:protein tyrosine kinase activity	EC:2.7.11.25; EC:2.7.10.0	IPR000719; IPR001245; IPR002290; IPR011009; IPR020635; G3DSA:1.10.510.10 (GENE3D), G3DSA:3.30.200.20 (GENE3D), PTHR24361 (PANTHER), PTHR24361:SF208 (PANTHER), seg (SEG)
CAPS_CONTIG.248_forward_538_nt	b12d-like protein	538	20	3.11883e-52	0.93	0	-		no IPS match
CAPS_CONTIG.249_forward_797_nt	photosystem i p700 chlorophyll a apoprotein	797	20	2.08346e-92	0.814	2	C:plastid; P:aging	-	IPR001763; PTHR18838 (PANTHER), seg (SEG)
CAPS_CONTIG.250_forward_733_nt	pantothenate kinase 2-like	733	20	1.40278e-133	0.7615	6	P:acetyl-CoA biosynthetic process; P:coenzyme A biosynthetic process; P:phosphorylation; F:ATP binding; F:pantothenate kinase activity; P:pantothenate biosynthetic process	EC:2.7.1.33	IPR004567; PTHR12280 (PANTHER), PTHR12280:SF10 (PANTHER), seg (SEG)
CAPS_CONTIG.251_forward_1158_nt	homeobox protein hat22	1158	20	0	0.7265	7	F:transcription factor activity; F:sequence-specific DNA binding; P:response to cytokinin stimulus; P:regulation of transcription, DNA-dependent; C:transcription factor complex; P:regulation of transcription; F:protein binding	-	IPR001356; IPR003106; IPR009057; IPR012287; IPR017970; PTHR24326 (PANTHER), PTHR24326:SF218 (PANTHER)
CAPS_CONTIG.252_forward_974_nt	glucan endo- -beta-glucosidase	974	20	4.67541e-128	0.7795	4	F:hydrolase activity, hydrolyzing O-glycosyl compounds; P:carbohydrate metabolic process; C:anchored to plasma membrane; F:cation binding	EC:3.2.1.0	IPR000490; IPR012946; IPR013781; IPR017853; PTHR16631 (PANTHER), seg (SEG)
CAPS_CONTIG.253_forward_634_nt	cytochrome c1- heme mitochondrial-like	634	20	8.04319e-80	0.9685	9	C:vacuole; C:mitochondrial respiratory chain complex III; F:protein binding; F:heme binding; P:transport; C:integral to membrane; F:electron transporter, transferring electrons within CoQH2-cytochrome c reductase complex activity; P:electron transport chain; P:electron transport	-	tmhmm (TMHMM)
CAPS_CONTIG.254_forward_729_nt	protein	729	20	1.71432e-42	0.82	1	P:lipid transport	-	tmhmm (TMHMM)
CAPS_CONTIG.255_forward_1438_nt	e1 subunit of 2-oxoglutarate dehydrogenase	1438	20	0	0.9535	8	F:oxoglutarate dehydrogenase (succinyl-transferring) activity; F:thiamin pyrophosphate binding; P:glycolysis; C:mitochondrion; P:tricarboxylic acid cycle; P:lysine catabolic process; P:tryptophan metabolic process; C:oxoglutarate dehydrogenase complex	EC:1.2.4.2	tmhmm (TMHMM)
CAPS_CONTIG.256_forward_1144_nt	eukaryotic translation initiation factor 5a2	1144	20	8.54031e-107	0.967	9	F:translation initiation factor activity; F:translation elongation factor activity; P:translational frameshifting; P:peptidyl-lysine modification to hypusine; P:positive regulation of translational termination; F:ribosome binding; P:positive regulation of translational elongation; C:ribosome; P:regulation of translational initiation	-	IPR001884; IPR005824; IPR008991; IPR012340; IPR014722; IPR016027; IPR019769; IPR020189
CAPS_CONTIG.257_forward_686_nt	protein	686	15	1.16153e-19	0.788	2	F:molecular_function; P:biological_process		SignalP-NN(euk) (SIGNALP)
CAPS_CONTIG.258_forward_866_nt	zinc finger ccch domain-containing protein 41	866	20	7.94657e-57	0.581	2	F:nucleic acid binding; F:metal ion binding	-	coil (COIL), seg (SEG)
CAPS_CONTIG.259_forward_747_nt	rossmann-fold nad -binding domain-containing protein	747	20	3.26964e-124	0.8725	6	F:protochlorophyllide reductase activity; C:chloroplast inner membrane; P:oxidation reduction; P:chlorophyll biosynthetic process; P:photosynthesis, dark reaction; F:nucleotide binding	EC:1.3.1.33	IPR002198; IPR002347; IPR016040; PTHR24320 (PANTHER), seg (SEG), SSF51735 (SUPERFAMILY)
CAPS_CONTIG.260_forward_715_nt	rossmann-fold nad -binding domain-containing protein	715	20	5.6869e-108	0.865	7	F:3-oxoacyl-[acyl-carrier-protein] reductase activity; C:peroxisome; F:binding; P:oxidation reduction; C:fatty acid synthase complex; P:fatty acid biosynthetic process; P:acyl-carrier-protein biosynthetic process	EC:1.1.1.100	SignalP-NN(euk) (SIGNALP)
CAPS_CONTIG.261_forward_1393_nt	zinc finger ccch domain-containing protein 14-like	1393	20	6.30545e-134	0.715	2	F:zinc ion binding; F:RNA binding	-	IPR000571; IPR004087; IPR004088; IPR018111; G3DSA:3.30.1370.10 (GENE3D), G3DSA:4.10.1000.10 (GENE3D), PTHR10288 (PANTHER), PTHR10288:SF5 (PANTHER), seg (SEG), SSF54791 (SUPERFAMILY), SSF90229 (SUPERFAMILY)
CAPS_CONTIG.262_forward_679_nt	desacetoxyvindoline 4-	679	20	1.28098e-87	0.756	6	F:metal ion binding; P:ethylene biosynthetic process; P:ripening; F:L-ascorbic acid binding; F:oxidoreductase activity, acting on paired donors, with incorporation or reduction of molecular oxygen, 2-oxoglutarate as one donor, and incorporation of one atom each of oxygen into both donors; P:oxidation reduction	EC:1.14.11.0	G3DSA:2.60.120.330 (GENE3D), PTHR10209 (PANTHER), PTHR10209:SF55 (PANTHER), seg (SEG), SSF51197 (SUPERFAMILY)
CAPS_CONTIG.263_forward_1460_nt	protein	1460	20	3.4748e-144	0.852	5	P:cell redox homeostasis; F:electron carrier activity; C:mitochondrion; F:protein disulfide oxidoreductase activity; P:electron transport	-	no IPS match
CAPS_CONTIG.264_forward_937_nt	eukaryotic translation initiation factor 3 subunit m-like	937	20	7.21132e-144	0.84	3	C:proteasome complex; C:cytosol; F:protein binding	-	IPR000717; IPR011991; PTHR15350 (PANTHER), PTHR15350:SF2 (PANTHER), SSF46785 (SUPERFAMILY)
CAPS_CONTIG.265_forward_1346_nt	minor histocompatibility antigen h13	1346	20	0	0.9065	5	P:pollen germination; C:endoplasmic reticulum membrane; P:pollen development; F:aspartic-type endopeptidase activity; C:integral to membrane	EC:3.4.23.0	IPR006639; IPR007369; PTHR12174:SF23 (PANTHER), seg (SEG), tmhmm (TMHMM)
CAPS_CONTIG.266_forward_735_nt	protein	735	20	3.17454e-108	0.7775	11	C:nucleolus; P:embryo sac development; P:acceptance of pollen; F:nucleic acid binding; P:embryonic development ending in seed dormancy; C:small nucleolar ribonucleoprotein complex; C:CUL4 RING ubiquitin ligase complex; P:mitochondrial fission; C:anaphase-promoting complex; F:nucleotide binding; F:protein binding	-	IPR001680; IPR011046; IPR015943; IPR017986; IPR019775; IPR020472; PTHR19865 (PANTHER), seg (SEG)
CAPS_CONTIG.267_forward_929_nt	galacturonosyltransferase 8-like	929	20	3.10414e-178	0.8955	8	F:polygalacturonate 4-alpha-galacturonosyltransferase activity; C:Golgi apparatus; C:cytoplasmic membrane-bounded vesicle; P:homogalacturonan biosynthetic process; C:mitochondrion; P:starch metabolic process; P:sucrose metabolic process; P:nucleotide metabolic process	EC:2.4.1.43	IPR002495; G3DSA:3.90.550.10 (GENE3D), PTHR13778 (PANTHER), PTHR13778:SF3 (PANTHER), SSF53448 (SUPERFAMILY)
CAPS_CONTIG.268_forward_505_nt	endonuclease-reverse transcriptase -e01	505	20	2.52169e-72	0.749	4	F:RNA binding; F:RNA-directed DNA polymerase activity; F:DNA binding; P:RNA-dependent DNA replication	EC:2.7.7.49	seg (SEG)
CAPS_CONTIG.269_forward_769_nt	abc transporter like protein	769	20	1.93487e-41	0.79	8	C:cytosol; F:transferase activity, transferring phosphorus-containing groups; P:cell communication; C:nucleus; C:plastid; C:plasma membrane; F:transporter activity; P:transport	-	PTHR10566 (PANTHER), PTHR10566:SF24 (PANTHER), seg (SEG)
CAPS_CONTIG.270_forward_618_nt	bel1-like homeodomain 4	618	20	1.69684e-34	0.5155	1	P:leaf morphogenesis	-	IPR006563; PTHR11850 (PANTHER), PTHR11850:SF14 (PANTHER), seg (SEG)
CAPS_CONTIG.271_forward_967_nt	disease resistance protein	967	20	5.6357e-102	0.82	2	F:receptor activity; P:signal transduction	-	seg (SEG)
CAPS_CONTIG.272_forward_675_nt	pectinesterase	675	20	3.72046e-50	0.6175	3	C:cell wall; F:enzyme inhibitor activity; F:pectinesterase activity	EC:3.1.1.11	IPR006501; SignalP-NN(euk) (SIGNALP), tmhmm (TMHMM)
CAPS_CONTIG.273_forward_815_nt	zeatin o-glucosyltransferase-like	815	20	2.29839e-105	0.759	3	F:UDP-glycosyltransferase activity; F:transferase activity, transferring hexosyl groups; P:metabolic process	EC:2.4.1.0	IPR002213; G3DSA:3.40.50.2000 (GENE3D), PTHR11926:SF15 (PANTHER), seg (SEG), SSF53756 (SUPERFAMILY)
CAPS_CONTIG.274_forward_868_nt	transmembrane proteins 14c	868	20	2.75857e-42	0.8275	3	C:integral to membrane; C:cytoplasm; C:nucleus	-	IPR005349; seg (SEG), tmhmm (TMHMM)
CAPS_CONTIG.275_forward_1127_nt	adp-glucose pyrophosphorylase large subunit	1127	20	3.5463e-116	0.925	7	P:glycogen biosynthetic process; C:amyloplast; F:ATP binding; P:starch biosynthetic process; C:chloroplast; F:glucose-1-phosphate adenylyltransferase activity; P:sucrose metabolic process	EC:2.7.7.27	IPR011004; G3DSA:2.160.10.10 (GENE3D), PTHR22572 (PANTHER), PTHR22572:SF10 (PANTHER)
CAPS_CONTIG.276_forward_1187_nt	e3 ubiquitin-protein ligase aip2-like isoform 1	1187	20	7.79071e-112	0.7135	8	P:negative regulation of abscisic acid mediated signaling pathway; C:cytosol; F:zinc ion binding; C:mitochondrion; F:ubiquitin-protein ligase activity; P:protein ubiquitination; F:protein binding; C:nucleus	EC:6.3.2.19	seg (SEG)
CAPS_CONTIG.277_forward_744_nt	pre-mrna-splicing factor clf1	744	20	3.36309e-159	0.92	3	P:mRNA processing; F:binding; C:nucleus	-	IPR003107; IPR011990; PTHR11246 (PANTHER), PTHR11246:SF3 (PANTHER), SSF48452 (SUPERFAMILY)
CAPS_CONTIG.278_forward_2145_nt	1-aminocyclopropane-1-carboxylate oxidase	2145	20	0	0.948	8	F:metal ion binding; P:ethylene biosynthetic process; P:defense response; P:ripening; F:L-ascorbic acid binding; F:1-aminocyclopropane-1-carboxylate oxidase activity; F:oxidoreductase activity, acting on paired donors, with incorporation or reduction of molecular oxygen, 2-oxoglutarate as one donor, and incorporation of one atom each of oxygen into both donors; P:oxidation reduction	EC:1.14.17.4; EC:1.14.11.0	IPR005123; coil (COIL), G3DSA:2.60.120.330 (GENE3D), PTHR10209 (PANTHER), PTHR10209:SF55 (PANTHER), seg (SEG), SSF51197 (SUPERFAMILY)
CAPS_CONTIG.279_forward_596_nt	pollen-specific c2 domain containing protein	596	20	1.09952e-82	0.883	1	F:protein binding	-	IPR000008; IPR008973; IPR018029; G3DSA:2.60.40.150 (GENE3D), PTHR26357 (PANTHER), PTHR26357:SF5 (PANTHER), seg (SEG)
CAPS_CONTIG.281_forward_1412_nt	protein	1412	20	7.12122e-76	0.717	4	F:ATP binding; P:protein amino acid phosphorylation; F:protein serine/threonine kinase activity; P:serine family amino acid metabolic process	EC:2.7.11.0	seg (SEG)
CAPS_CONTIG.282_forward_651_nt	---NA---	651	0			0	-		SignalP-NN(euk) (SIGNALP)
CAPS_CONTIG.283_forward_962_nt	desacetoxyvindoline 4-	962	20	1.02447e-134	0.7645	6	F:metal ion binding; P:ethylene biosynthetic process; P:ripening; F:L-ascorbic acid binding; F:oxidoreductase activity, acting on paired donors, with incorporation or reduction of molecular oxygen, 2-oxoglutarate as one donor, and incorporation of one atom each of oxygen into both donors; P:oxidation reduction	EC:1.14.11.0	IPR005123; G3DSA:2.60.120.330 (GENE3D), PTHR10209 (PANTHER), PTHR10209:SF55 (PANTHER), seg (SEG), SSF51197 (SUPERFAMILY)
CAPS_CONTIG.284_forward_1193_nt	mate efflux family protein dtx1-like	1193	20	3.70631e-139	0.849	5	P:response to nematode; F:drug transmembrane transporter activity; P:drug transmembrane transport; C:vacuolar membrane; F:antiporter activity	-	no IPS match
CAPS_CONTIG.285_forward_711_nt	oxysterol-binding protein	711	20	1.74071e-117	0.8555	0	-		IPR000648; PTHR10972:SF8 (PANTHER), SSF144000 (SUPERFAMILY)
CAPS_CONTIG.286_forward_992_nt	60s ribosomal protein l6	992	20	7.58883e-104	0.8285	4	C:ribosome; F:structural constituent of ribosome; P:translation; P:ribosome biogenesis	-	IPR000915; IPR005568; IPR014722; seg (SEG)
CAPS_CONTIG.287_forward_684_nt	protein	684	20	3.249e-95	0.8315	7	P:protein folding; F:oxidoreductase activity; C:chloroplast thylakoid lumen; F:FK506 binding; P:protein peptidyl-prolyl isomerization; C:membrane; F:peptidyl-prolyl cis-trans isomerase activity	EC:5.2.1.8	IPR001179; IPR023566; G3DSA:3.10.50.40 (GENE3D), PTHR10516:SF121 (PANTHER), tmhmm (TMHMM), SSF54534 (SUPERFAMILY)
CAPS_CONTIG.288_forward_711_nt	diphosphonucleotide phosphatase 1	711	20	6.94928e-70	0.7785	8	C:protein serine/threonine phosphatase complex; F:metal ion binding; F:acid phosphatase activity; F:protein serine/threonine phosphatase activity; P:protein amino acid dephosphorylation; C:mitochondrion; P:riboflavin metabolic process; P:hexachlorocyclohexane metabolic process	EC:3.1.3.2	IPR004843; G3DSA:3.60.21.10 (GENE3D), PTHR22953 (PANTHER), SSF56300 (SUPERFAMILY)
CAPS_CONTIG.289_forward_1141_nt	33kda precursor protein of oxygen-evolving complex	1141	20	0	0.934	5	C:extrinsic to membrane; F:calcium ion binding; P:photosystem II stabilization; C:chloroplast thylakoid membrane; C:oxygen evolving complex	-	seg (SEG), SignalP-NN(euk) (SIGNALP), tmhmm (TMHMM)
CAPS_CONTIG.290_forward_599_nt	tata binding protein associated factor	599	1	1.01266e-08	0.86	3	F:DNA binding; P:transcription initiation; C:transcription factor TFIID complex	-	seg (SEG)
CAPS_CONTIG.291_forward_1423_nt	serine threonine-protein kinase ctr1-like	1423	20	3.09509e-127	0.868	6	P:protein amino acid phosphorylation; F:ATP binding; F:MAP kinase kinase kinase activity; P:transmembrane receptor protein serine/threonine kinase signaling pathway; P:serine family amino acid metabolic process; F:protein tyrosine kinase activity	EC:2.7.11.25; EC:2.7.10.0	IPR000719; IPR001245; IPR002290; IPR008271; IPR011009; IPR020635; G3DSA:1.10.510.10 (GENE3D), PTHR23257 (PANTHER), PTHR23257:SF80 (PANTHER)
CAPS_CONTIG.292_forward_1133_nt	transactivator protein	1133	19	5.84281e-151	0.73	2	C:host cell cytoplasm; P:regulation of translation		no IPS match
CAPS_CONTIG.293_forward_1002_nt	ubiquitin-related protein	1002	18	9.84618e-38	0.58	2	F:molecular_function; C:plastid		no IPS match
CAPS_CONTIG.294_forward_580_nt	glutamate receptor	580	20	1.55082e-81	0.8225	26	P:cellular response to acetate; P:response to wounding; F:DNA-dependent ATPase activity; C:outer membrane-bounded periplasmic space; F:GABA-B receptor activity; F:protein binding; F:calcium channel activity; P:cellular calcium ion homeostasis; F:intracellular ligand-gated ion channel activity; F:ionotropic glutamate receptor activity; P:calcium ion transport; C:integral to membrane; C:chloroplast…	-	IPR001320; IPR001638; G3DSA:3.40.190.10 (GENE3D), PTHR18966 (PANTHER), PTHR18966:SF7 (PANTHER), SSF53850 (SUPERFAMILY)
CAPS_CONTIG.295_forward_704_nt	ef hand family protein	704	20	1.95409e-85	0.766	1	F:calcium ion binding	-	IPR002048; IPR011992; IPR018249; PTHR11639 (PANTHER), PTHR11639:SF43 (PANTHER), SSF47473 (SUPERFAMILY)
CAPS_CONTIG.296_forward_1111_nt	apoptosis inhibitory protein 5	1111	20	6.8257e-164	0.784	4	C:cytosol; C:plasmodesma; P:anti-apoptosis; F:binding	-	IPR008383; IPR011989; IPR016024; PTHR12758 (PANTHER), PTHR12758:SF11 (PANTHER)
CAPS_CONTIG.297_forward_1000_nt	e3 ubiquitin ligase-like protein	1000	20	3.9545e-113	0.81	3	F:zinc ion binding; F:acid-amino acid ligase activity; F:protein binding	EC:6.3.2.0	IPR001841; IPR013083; IPR022170; PTHR12183 (PANTHER), seg (SEG), SSF57850 (SUPERFAMILY)
CAPS_CONTIG.298_forward_1048_nt	acetyltransferase nsi	1048	20	2.31877e-107	0.8245	4	F:N-acetyltransferase activity; C:nucleus; C:chloroplast; P:acyl-carrier-protein biosynthetic process	-	seg (SEG)
CAPS_CONTIG.299_forward_603_nt	pathogenesis-related protein 1	603	20	6.04365e-60	0.8985	4	C:extracellular region; P:defense response; C:vacuole; P:response to biotic stimulus	-	no IPS match
CAPS_CONTIG.300_forward_608_nt	sh3 domain-containing protein	608	20	8.62995e-95	0.934	2	C:cytosol; F:clathrin binding	-	coil (COIL), SSF103657 (SUPERFAMILY)
CAPS_CONTIG.301_forward_719_nt	sgt1-like partial	719	20	2.62523e-37	0.5755	0	-		no IPS match
CAPS_CONTIG.302_forward_792_nt	uncharacterized protein	792	20	1.12185e-64	0.609	3	F:molecular_function; P:biological_process; C:cellular_component		seg (SEG)
CAPS_CONTIG.303_forward_1113_nt	probable lrr receptor-like serine threonine-protein kinase at3g47570-like	1113	20	3.80709e-126	0.7555	7	F:oxidoreductase activity; P:protein amino acid phosphorylation; F:ATP binding; C:membrane; F:protein serine/threonine kinase activity; P:serine family amino acid metabolic process; F:protein tyrosine kinase activity	EC:2.7.11.0; EC:2.7.10.0	IPR000719; IPR002290; IPR008271; IPR011009; IPR017441; IPR020635; G3DSA:1.10.510.10 (GENE3D), G3DSA:3.30.200.20 (GENE3D), PTHR24420 (PANTHER), PTHR24420:SF474 (PANTHER), SignalP-NN(euk) (SIGNALP)
CAPS_CONTIG.304_forward_1191_nt	fiddlehead-like protein	1191	20	0	0.878	10	F:transferase activity, transferring acyl groups other than amino-acyl groups; P:fatty acid biosynthetic process; P:response to cold; P:very-long-chain fatty acid metabolic process; P:cuticle development; C:membrane; C:endoplasmic reticulum; P:response to light stimulus; ; P:epidermal cell differentiation	EC:2.3.1.0	IPR013601; IPR016038; IPR016039; tmhmm (TMHMM)
CAPS_CONTIG.305_forward_796_nt	signal peptidase complex subunit 3b	796	20	3.14656e-85	0.9095	6	F:peptidase activity; C:cytoplasmic membrane-bounded vesicle; P:signal peptide processing; C:cell wall; C:integral to membrane; C:signal peptidase complex	-	IPR007653
CAPS_CONTIG.306_forward_1944_nt	myo-inositol-1-phosphate synthase	1944	20	0	0.9645	6	C:cytoplasm; P:phospholipid biosynthetic process; F:inositol-3-phosphate synthase activity; P:inositol biosynthetic process; P:streptomycin biosynthetic process; F:nucleotide binding	EC:5.5.1.4	IPR002587; IPR013021; IPR016040; G3DSA:3.30.360.10 (GENE3D), seg (SEG), SSF51735 (SUPERFAMILY), SSF55347 (SUPERFAMILY)
CAPS_CONTIG.307_forward_794_nt	pleiotropic drug resistance protein	794	20	6.86744e-137	0.929	16	P:defense response; P:response to jasmonic acid stimulus; P:response to ozone; C:integral to membrane; P:drug transmembrane transport; F:phosphonate transmembrane-transporting ATPase activity; P:response to salicylic acid stimulus; P:ATP catabolic process; P:lead ion transport; F:ATP binding; P:response to ethylene stimulus; P:response to biotic stimulus; ; C:plasma membrane; P:phosphonate transp…	EC:3.6.3.28	IPR003439; IPR003593; G3DSA:3.40.50.300 (GENE3D), PTHR19241 (PANTHER), PTHR19241:SF10 (PANTHER), seg (SEG), SSF52540 (SUPERFAMILY)
CAPS_CONTIG.308_forward_1864_nt	cytochrome p450	1864	20	0	0.8325	7	F:heme binding; C:integral to membrane; F:oxidoreductase activity, acting on paired donors, with incorporation or reduction of molecular oxygen; F:monooxygenase activity; F:electron carrier activity; P:oxidation reduction; P:electron transport	-	IPR001128; IPR002401; IPR017972; coil (COIL), PTHR24298 (PANTHER), PTHR24298:SF44 (PANTHER), seg (SEG), SignalP-NN(euk) (SIGNALP), tmhmm (TMHMM)
CAPS_CONTIG.309_forward_610_nt	transcription regulation protein	610	20	8.57055e-60	0.7085	4	F:transcription factor activity; P:regulation of transcription, DNA-dependent; C:transcription factor complex; P:regulation of transcription	-	IPR006578; seg (SEG)
CAPS_CONTIG.310_forward_2549_nt	sulfite reductase	2549	20	0	0.8875	14	C:chloroplast envelope; P:response to cold; F:copper ion binding; F:sulfite reductase (ferredoxin) activity; F:heme binding; F:sulfite reductase activity; C:stromule; C:chloroplast stroma; F:4 iron, 4 sulfur cluster binding; C:membrane; C:cytosol; C:apoplast; P:sulfate reduction; P:response to salt stress	EC:1.8.7.1; EC:1.8.99.1	IPR005117; IPR006066; IPR006067; IPR011787; G3DSA:3.30.413.10 (GENE3D), PTHR11493 (PANTHER), PTHR11493:SF2 (PANTHER), seg (SEG), SSF56014 (SUPERFAMILY)
CAPS_CONTIG.311_forward_1257_nt	5-epi-aristolochene synthase	1257	20	0	0.8895	4	P:metabolic process; C:cytoplasm; F:magnesium ion binding; F:terpene synthase activity	-	IPR001906; IPR005630; IPR008930; IPR008949; seg (SEG)
CAPS_CONTIG.312_forward_864_nt	u5 snrnp-specific factor	864	20	9.59151e-100	0.9025	8	C:heterotrimeric G-protein complex; C:CUL4 RING ubiquitin ligase complex; F:histone acetyltransferase activity; P:histone acetylation; F:nucleotide binding; C:histone acetyltransferase complex; P:acyl-carrier-protein biosynthetic process; F:protein binding	EC:2.3.1.48	IPR001680; IPR011046; IPR015943; IPR017986; IPR019775; IPR020472; PTHR22847 (PANTHER), PTHR22847:SF132 (PANTHER), tmhmm (TMHMM)
CAPS_CONTIG.313_forward_689_nt	isovaleryl- dehydrogenase	689	20	8.28322e-152	0.9525	9	F:FAD binding; C:mitochondrial matrix; F:isovaleryl-CoA dehydrogenase activity; F:ATP binding; P:leucine catabolic process; P:oxidation reduction; P:electron transport; P:isoleucine catabolic process; P:valine catabolic process	EC:1.3.99.10	IPR006089; IPR006090; IPR006091; IPR009075; IPR009100; PTHR10909 (PANTHER), PTHR10909:SF121 (PANTHER)
CAPS_CONTIG.314_forward_664_nt	ribonuclease h2 subunit b	664	20	1.14585e-82	0.7425	2	F:hydrolase activity; C:nucleus	-	IPR019024; PTHR13383 (PANTHER), PTHR13383:SF10 (PANTHER)
CAPS_CONTIG.315_forward_621_nt	ef hand family protein	621	20	5.6048e-38	0.679	1	F:calcium ion binding	-	IPR002048; IPR011992; IPR018247; IPR018249; PTHR10891 (PANTHER), SSF47473 (SUPERFAMILY)
CAPS_CONTIG.316_forward_932_nt	vesicle-associated membrane protein 727	932	20	5.64614e-152	0.882	6	P:protein targeting to vacuole; C:endosome; C:cytoplasmic membrane-bounded vesicle; C:SNARE complex; P:vesicle-mediated transport; C:integral to membrane	-	SignalP-NN(euk) (SIGNALP)
CAPS_CONTIG.317_forward_1159_nt	dead-box atp-dependent rna helicase 16-like	1159	20	6.08466e-131	0.821	3	F:nucleic acid binding; F:ATP binding; F:ATP-dependent helicase activity	-	IPR001650; IPR011545; IPR014001; G3DSA:3.40.50.300 (GENE3D), PTHR24031 (PANTHER), PTHR24031:SF29 (PANTHER), seg (SEG), SSF52540 (SUPERFAMILY)
CAPS_CONTIG.318_forward_638_nt	vacuolar sorting receptor 1	638	20	3.37031e-142	0.933	12	F:calcium ion binding; P:protein targeting to vacuole; C:plastid; F:receptor activity; P:Golgi to vacuole transport; C:cytoplasmic membrane-bounded vesicle; C:Golgi transport complex; F:protein binding; C:trans-Golgi network; F:amino-terminal vacuolar sorting propeptide binding; C:integral to plasma membrane; P:signal transduction	-	PTHR22765 (PANTHER), PTHR22765:SF6 (PANTHER)
CAPS_CONTIG.319_forward_892_nt	zeatin o-glucosyltransferase-like	892	20	1.61562e-102	0.641	2	F:transferase activity, transferring glycosyl groups; P:metabolic process	-	IPR002213; G3DSA:3.40.50.2000 (GENE3D), PTHR11926:SF15 (PANTHER), SSF53756 (SUPERFAMILY)
CAPS_CONTIG.320_forward_681_nt	dna repair protein rad23-1	681	20	2.12325e-84	0.8905	7	F:proteasome binding; P:base-excision repair; P:proteasomal ubiquitin-dependent protein catabolic process; F:damaged DNA binding; F:ubiquitin binding; P:nucleotide-excision repair; C:nucleus	-	IPR000449; IPR004806; IPR006636; IPR009060; IPR015360; IPR015940; G3DSA:1.10.8.10 (GENE3D), PTHR10621 (PANTHER)
CAPS_CONTIG.321_forward_1303_nt	5 -3 exoribonuclease	1303	20	8.1393e-146	0.541	8	F:zinc ion binding; F:nucleic acid binding; F:5'-3' exoribonuclease activity; P:response to endogenous stimulus; P:RNA catabolic process; C:nucleus; P:response to organic substance; P:regulation of RNA metabolic process	-	no IPS match
CAPS_CONTIG.322_forward_688_nt	protein	688	20	2.82023e-97	0.834	4	C:plasma membrane; F:protein serine/threonine phosphatase activity; P:protein amino acid dephosphorylation; C:protein serine/threonine phosphatase complex	-	IPR015655; PTHR13832:SF148 (PANTHER)
CAPS_CONTIG.323_forward_1172_nt	proteasome subunit beta type	1172	20	4.65722e-35	0.704	3	F:endopeptidase activity; C:proteasome core complex; P:ubiquitin-dependent protein catabolic process	-	G3DSA:3.60.20.10 (GENE3D), PTHR11599 (PANTHER), PTHR11599:SF1 (PANTHER), SSF56235 (SUPERFAMILY)
CAPS_CONTIG.324_forward_1059_nt	glutaredoxin	1059	20	2.48643e-62	0.8745	6	C:endomembrane system; P:cell redox homeostasis; F:electron carrier activity; F:protein disulfide oxidoreductase activity; F:arsenate reductase (glutaredoxin) activity; P:electron transport	EC:1.20.4.1	IPR002109; IPR011905; IPR012336; IPR014025; PTHR10168 (PANTHER)
CAPS_CONTIG.325_forward_656_nt	pr-10 type pathogenesis-related protein	656	20	6.93415e-35	0.594	2	P:defense response; P:response to biotic stimulus	-	IPR000916; IPR023393; SSF55961 (SUPERFAMILY)
CAPS_CONTIG.326_forward_1092_nt	superoxide dismutase	1092	20	2.47286e-138	0.817	13	C:chloroplast envelope; P:circadian rhythm; P:response to copper ion; F:copper ion binding; P:response to cadmium ion; C:plasma membrane; P:removal of superoxide radicals; F:superoxide dismutase activity; C:chloroplast stroma; C:thylakoid; C:cytosol; C:mitochondrion; P:oxidation reduction	EC:1.15.1.1	IPR001189; IPR019831; IPR019832; IPR019833; PTHR11404:SF8 (PANTHER), SignalP-NN(euk) (SIGNALP)
CAPS_CONTIG.327_forward_1230_nt	enoyl- hydratase peroxisomal-like	1230	20	2.37635e-148	0.787	5	F:oxidoreductase activity; C:peroxisome; P:fatty acid beta-oxidation, unsaturated, even number; F:3R-hydroxyacyl-CoA dehydratase activity; F:3alpha,7alpha,12alpha-trihydroxy-5beta-cholest-24-enoyl-CoA hydratase activity	EC:4.2.1.107	IPR002539; G3DSA:3.10.129.10 (GENE3D), PTHR13078 (PANTHER), PTHR13078:SF5 (PANTHER), seg (SEG), SSF54637 (SUPERFAMILY)
CAPS_CONTIG.328_forward_652_nt	glutamate receptor	652	20	2.06237e-66	0.851	26	P:cellular response to acetate; P:response to wounding; F:DNA-dependent ATPase activity; C:outer membrane-bounded periplasmic space; F:GABA-B receptor activity; F:protein binding; F:calcium channel activity; P:cellular calcium ion homeostasis; F:intracellular ligand-gated ion channel activity; F:ionotropic glutamate receptor activity; P:calcium ion transport; C:integral to membrane; C:chloroplast…	-	IPR001320; PTHR18966 (PANTHER), PTHR18966:SF7 (PANTHER), seg (SEG), SignalP-NN(euk) (SIGNALP), tmhmm (TMHMM)
CAPS_CONTIG.329_forward_1112_nt	esterase precursor	1112	20	1.51462e-104	0.611	2	C:cytoplasmic membrane-bounded vesicle; P:lipid metabolic process	-	IPR001087; PTHR22835 (PANTHER), PTHR22835:SF39 (PANTHER), SignalP-NN(euk) (SIGNALP)
CAPS_CONTIG.330_forward_752_nt	phosphatidate cytidylyltransferase	752	20	2.16757e-54	0.7045	5	C:chloroplast envelope; P:phospholipid biosynthetic process; C:integral to membrane; F:phosphatidate cytidylyltransferase activity; P:glycerolipid metabolic process	EC:2.7.7.41	IPR000374; seg (SEG), tmhmm (TMHMM)
CAPS_CONTIG.331_forward_2496_nt	zinc finger ccch domain-containing protein	2496	20	0	0.6785	3	F:zinc ion binding; F:nucleic acid binding; F:protein binding	-	IPR000571; IPR002110; IPR020683; PTHR14493 (PANTHER), PTHR14493:SF3 (PANTHER), seg (SEG), SignalP-NN(euk) (SIGNALP), SSF90229 (SUPERFAMILY)
CAPS_CONTIG.332_forward_701_nt	plastidic glucose transporter 3	701	20	1.39093e-52	0.7705	5	F:oxidoreductase activity; P:transmembrane transport; F:sugar:hydrogen symporter activity; C:integral to membrane; P:carbohydrate transport	-	IPR005828; IPR005829; IPR016196; IPR020846; G3DSA:1.20.1250.20 (GENE3D), PTHR24063 (PANTHER), PTHR24063:SF84 (PANTHER), tmhmm (TMHMM)
CAPS_CONTIG.333_forward_637_nt	peptidyl-prolycis-trans isomerase protein	637	20	6.60757e-37	0.6125	2	C:chloroplast thylakoid lumen; C:chloroplast thylakoid membrane	-	PTHR11071 (PANTHER), PTHR11071:SF75 (PANTHER)
CAPS_CONTIG.334_forward_1208_nt	small gtp-binding protein	1208	20	1.52539e-135	0.9625	15	P:two-component signal transduction system (phosphorelay); P:small GTPase mediated signal transduction; P:regulation of transcription, DNA-dependent; F:DNA binding; C:cytoplasmic membrane-bounded vesicle; P:ER to Golgi vesicle-mediated transport; C:vacuole; P:response to cadmium ion; C:trans-Golgi network membrane; F:GTP binding; C:plasma membrane; F:GTPase activity; P:GTP catabolic process; P:in…	-	IPR001806; IPR002041; IPR003578; IPR003579; IPR005225; IPR020849; IPR024156; G3DSA:3.40.50.300 (GENE3D), PTHR24073 (PANTHER), PTHR24073:SF227 (PANTHER), PS51419 (PROFILE), SignalP-NN(euk) (SIGNALP), SSF52540 (SUPERFAMILY)
CAPS_CONTIG.335_forward_680_nt	f-box family protein	680	20	6.42325e-38	0.836	3	F:molecular_function; P:biological_process; C:cellular_component		seg (SEG), SignalP-NN(euk) (SIGNALP)
CAPS_CONTIG.336_forward_2445_nt	mif4g domain and ma3 domain-containing protein	2445	20	0	0.792	7	F:translation initiation factor activity; P:RNA metabolic process; C:nucleus; C:cytosol; C:ribosome; P:regulation of translational initiation; F:protein binding	-	IPR003890; IPR003891; IPR016021; IPR016024; PTHR23253 (PANTHER), PTHR23253:SF2 (PANTHER), seg (SEG)
CAPS_CONTIG.337_forward_833_nt	cytochrome p450	833	20	3.15655e-144	0.795	7	F:heme binding; C:integral to membrane; F:oxidoreductase activity, acting on paired donors, with incorporation or reduction of molecular oxygen; F:monooxygenase activity; F:electron carrier activity; P:oxidation reduction; P:electron transport	-	IPR001128; IPR002401; PTHR24298 (PANTHER), PTHR24298:SF44 (PANTHER), seg (SEG), SignalP-NN(euk) (SIGNALP)
CAPS_CONTIG.338_forward_1553_nt	udp-	1553	20	0	0.733	2	F:transferase activity, transferring hexosyl groups; P:metabolic process	EC:2.4.1.0	IPR002213; G3DSA:3.40.50.2000 (GENE3D), PTHR11926:SF15 (PANTHER), seg (SEG), SSF53756 (SUPERFAMILY)
CAPS_CONTIG.339_forward_1057_nt	uncharacterized protein	1057	20	1.6696e-148	0.873	3	F:molecular_function; P:biological_process; C:cellular_component		IPR006852; PTHR12956 (PANTHER), PTHR12956:SF1 (PANTHER), tmhmm (TMHMM)
CAPS_CONTIG.340_forward_717_nt	protein transport protein sec61 subunit alpha	717	20	7.93348e-113	0.9675	5	F:P-P-bond-hydrolysis-driven protein transmembrane transporter activity; C:plasma membrane; P:protein secretion; C:mitochondrion; C:chloroplast envelope	-	IPR002208; IPR019561; IPR023201; SignalP-NN(euk) (SIGNALP), tmhmm (TMHMM)
CAPS_CONTIG.341_forward_440_nt	rna binding motif	440	20	3.27398e-24	0.8135	3	F:nucleic acid binding; C:mitochondrion; F:nucleotide binding	-	PTHR24011 (PANTHER), PTHR24011:SF203 (PANTHER)
CAPS_CONTIG.342_forward_1002_nt	nbs-lrr resistance protein	1002	20	3.47988e-21	0.7245	2	F:hydrolase activity; F:nucleotide binding	-	seg (SEG)
CAPS_CONTIG.343_forward_1240_nt	polyphenol oxidase	1240	20	4.58197e-169	0.7495	4	P:metabolic process; C:plastid; F:oxidoreductase activity, acting on diphenols and related substances as donors, oxygen as acceptor; P:electron transport	EC:1.10.3.0	IPR002227; IPR008922; PTHR11474 (PANTHER), PTHR11474:SF5 (PANTHER), seg (SEG)
CAPS_CONTIG.344_forward_1696_nt	epoxide hydrolase 2-like	1696	20	6.35409e-147	0.7665	2	F:transferase activity; P:metabolic process	-	IPR000639; G3DSA:3.40.50.1820 (GENE3D), PTHR10992 (PANTHER), PTHR10992:SF279 (PANTHER), PF12697 (PFAM), SSF53474 (SUPERFAMILY)
CAPS_CONTIG.345_forward_1014_nt	phytoalexin-deficient 4-1 protein	1014	20	6.98733e-143	0.7475	5	C:cytoplasmic membrane-bounded vesicle; F:triglyceride lipase activity; C:plastid; P:lipid catabolic process; P:glycerolipid metabolic process	EC:3.1.1.3	no IPS match
CAPS_CONTIG.346_forward_635_nt	atp-dependent clp protease proteolytic subunit 3	635	20	3.03444e-80	0.8775	6	C:chloroplast envelope; F:serine-type endopeptidase activity; C:chloroplastic endopeptidase Clp complex; C:cytoplasmic membrane-bounded vesicle; C:chloroplast thylakoid; P:proteolysis	EC:3.4.21.0	IPR001907; IPR018215; IPR023562; coil (COIL), G3DSA:3.90.226.10 (GENE3D), PTHR10381:SF3 (PANTHER), seg (SEG), SSF52096 (SUPERFAMILY)
CAPS_CONTIG.347_forward_755_nt	protein	755	20	9.72654e-49	0.612	2	F:ligase activity; C:intracellular part	-	PTHR23315 (PANTHER), PTHR23315:SF40 (PANTHER), seg (SEG)
CAPS_CONTIG.348_forward_724_nt	transcriptional factor b3 family protein	724	20	8.92971e-28	0.471	3	C:intracellular membrane-bounded organelle; P:cellular metabolic process; F:DNA binding	-	IPR003340; IPR015300; seg (SEG)
CAPS_CONTIG.349_forward_698_nt	acre 132-like protein	698	4	2.22953e-30	0.6925	1	F:zinc ion binding	-	seg (SEG)
CAPS_CONTIG.350_forward_955_nt	feronia receptor-like kinase	955	20	7.37618e-85	0.752	11	P:protein amino acid autophosphorylation; F:protein serine/threonine kinase activity; C:plasmodesma; C:cytoplasmic membrane-bounded vesicle; C:filiform apparatus; F:ATP binding; P:pollen tube reception; P:post-embryonic development; F:non-membrane spanning protein tyrosine kinase activity; P:defense response to fungus; P:serine family amino acid metabolic process	EC:2.7.11.0; EC:2.7.10.2	IPR024788; seg (SEG), SignalP-NN(euk) (SIGNALP), tmhmm (TMHMM)
CAPS_CONTIG.351_forward_2209_nt	ein3-binding f-box protein 1-like	2209	20	0	0.788	0	-		seg (SEG), SignalP-NN(euk) (SIGNALP), tmhmm (TMHMM)
CAPS_CONTIG.352_forward_1592_nt	protein trichome birefringence-like 38	1592	20	0	0.7945	5	C:endomembrane system; F:alpha-galactosidase activity; P:globoside metabolic process; P:galactose metabolic process; P:glycerolipid metabolic process	EC:3.2.1.22	IPR004253; PTHR13533 (PANTHER), PTHR13533:SF3 (PANTHER), SignalP-NN(euk) (SIGNALP), tmhmm (TMHMM)
CAPS_CONTIG.353_forward_959_nt	secretory carrier membrane protein	959	20	1.91268e-104	0.801	5	P:protein transport; C:cytosol; C:integral to membrane; C:plasma membrane; F:transmembrane transporter activity	-	IPR007273; coil (COIL), PTHR10687:SF2 (PANTHER), seg (SEG), tmhmm (TMHMM)
CAPS_CONTIG.354_forward_640_nt	60s ribosomal protein l35	640	20	1.79468e-73	0.9645	6	F:structural constituent of ribosome; C:plasmodesma; P:ribosome biogenesis; C:vacuolar membrane; C:cytosolic large ribosomal subunit; P:translation	-	SignalP-NN(euk) (SIGNALP), tmhmm (TMHMM)
CAPS_CONTIG.355_forward_927_nt	metalloendoproteinase 1-like	927	20	6.52418e-164	0.715	6	C:anchored to membrane; F:metalloendopeptidase activity; P:proteolysis; C:extracellular matrix; F:zinc ion binding; C:plasma membrane	EC:3.4.24.0	IPR001818; IPR002477; IPR006026; IPR021190; IPR024079; PTHR10201 (PANTHER), PTHR10201:SF15 (PANTHER), seg (SEG), SignalP-NN(euk) (SIGNALP), tmhmm (TMHMM), SSF55486 (SUPERFAMILY)
CAPS_CONTIG.356_forward_970_nt	probable 2-oxoglutarate fe -dependent dioxygenase-like	970	20	3.28578e-165	0.767	5	F:flavonol synthase activity; F:iron ion binding; F:oxidoreductase activity, acting on single donors with incorporation of molecular oxygen, incorporation of two atoms of oxygen; P:flavonol biosynthetic process; P:oxidation reduction	EC:1.14.11.23; EC:1.13.11.0	IPR002283; IPR005123; G3DSA:2.60.120.330 (GENE3D), PTHR10209 (PANTHER), PTHR10209:SF55 (PANTHER), SSF51197 (SUPERFAMILY)
CAPS_CONTIG.357_forward_1464_nt	hydroxypyruvate reductase	1464	20	0	0.9535	12	F:NAD or NADH binding; C:peroxisome; P:oxidative photosynthetic carbon pathway; F:poly(U) RNA binding; C:chloroplast; C:apoplast; F:glycerate dehydrogenase activity; P:oxidation reduction; P:glycine metabolic process; P:L-serine metabolic process; P:threonine metabolic process; P:glyoxylate metabolic process	EC:1.1.1.29	no IPS match
CAPS_CONTIG.358_forward_708_nt	acyl- binding protein 4	708	20	7.47105e-70	0.758	8	P:response to jasmonic acid stimulus; F:acyl-CoA binding; F:protein binding; P:lipid transport; P:response to ethylene stimulus; C:nucleus; C:cytosol; P:response to light stimulus	-	IPR000582; IPR014352; PTHR23310 (PANTHER), seg (SEG)
CAPS_CONTIG.359_forward_861_nt	purple acid phosphatase	861	20	0	0.9075	5	C:extracellular space; F:manganese ion binding; F:acid phosphatase activity; P:riboflavin metabolic process; P:hexachlorocyclohexane metabolic process	EC:3.1.3.2	IPR004843; IPR008963; IPR015914; G3DSA:3.60.21.10 (GENE3D), PTHR22953 (PANTHER), SSF56300 (SUPERFAMILY)
CAPS_CONTIG.360_forward_1642_nt	eukaryotic translation initiation factor 3 subunit a	1642	20	3.19289e-120	0.792	6	C:eukaryotic translation initiation factor 3 complex; C:plasma membrane; F:translation initiation factor activity; C:cytosol; C:ribosome; P:regulation of translational initiation	-	coil (COIL), PTHR14005 (PANTHER), seg (SEG)
CAPS_CONTIG.361_forward_966_nt	tbc domain-containing protein	966	20	9.46539e-124	0.6245	3	F:Rab GTPase activator activity; C:intracellular; P:regulation of Rab GTPase activity	-	IPR000195; coil (COIL), G3DSA:1.10.8.270 (GENE3D), PTHR22957 (PANTHER), PTHR22957:SF31 (PANTHER), seg (SEG)
CAPS_CONTIG.362_forward_642_nt	tonoplast intrinsic protein	642	20	4.06819e-124	0.815	6	P:water transport; C:plant-type vacuole membrane; C:central vacuole; P:transmembrane transport; C:integral to membrane; F:water channel activity	-	IPR000425; IPR022357; IPR023271; PTHR19139:SF51 (PANTHER), SignalP-NN(euk) (SIGNALP), tmhmm (TMHMM)
CAPS_CONTIG.363_forward_1453_nt	gras family transcription factor	1453	20	0	0.7855	5	F:transcription factor activity; P:response to chitin; P:regulation of transcription, DNA-dependent; C:transcription factor complex; P:regulation of transcription	-	IPR005202
CAPS_CONTIG.364_forward_2226_nt	lon protease homolog peroxisomal-like	2226	20	0	0.9295	13	F:serine-type endopeptidase activity; F:ATP-dependent peptidase activity; C:nucleoid; P:growth; P:protein import into peroxisome matrix, docking; P:misfolded or incompletely synthesized protein catabolic process; P:protein processing; P:lateral root development; F:sequence-specific DNA binding; P:ATP catabolic process; C:peroxisomal matrix; F:ATP binding; P:ATP-dependent proteolysis	EC:3.4.21.0	IPR003593; IPR003959; IPR004815; IPR008268; IPR008269; IPR020568; coil (COIL), PR00830 (PRINTS), G3DSA:1.10.8.60 (GENE3D), G3DSA:3.40.50.300 (GENE3D), PTHR10046 (PANTHER), PTHR10046:SF24 (PANTHER), seg (SEG), SSF52540 (SUPERFAMILY)
CAPS_CONTIG.365_forward_948_nt	acyl carrier protein	948	20	5.61736e-53	0.7965	7	P:fatty acid biosynthetic process; F:acyl carrier activity; C:mitochondrial matrix; F:cofactor binding; F:phosphopantetheine binding; P:transport; P:acyl-carrier-protein biosynthetic process	-	IPR003231; IPR006162; IPR006163; IPR009081; PTHR20863 (PANTHER), PTHR20863:SF8 (PANTHER)
CAPS_CONTIG.366_forward_695_nt	acetylornithine aminotransferase	695	20	3.42327e-90	0.836	18	F:copper ion binding; P:response to water deprivation; C:mitochondrion; P:arginine biosynthetic process; P:defense response to bacterium; P:regulation of transcription, DNA-dependent; F:N2-acetyl-L-ornithine:2-oxoglutarate 5-aminotransferase activity; P:cutin biosynthetic process; F:sequence-specific DNA binding; F:transcription factor activity; C:chloroplast stroma; P:wax metabolic process; P:in…	EC:2.6.1.11	IPR004636; IPR005814; IPR015421; IPR015422; IPR015424; seg (SEG)
CAPS_CONTIG.367_forward_891_nt	kda class i heat shock protein	891	20	2.14534e-28	0.698	2	P:response to oxidative stress; C:cytoplasm	-	IPR002068; IPR008978; G3DSA:2.60.40.790 (GENE3D), PTHR11527 (PANTHER), seg (SEG), SignalP-NN(euk) (SIGNALP)
CAPS_CONTIG.368_forward_1584_nt	copper amine oxidase	1584	19	0	0.92	6	F:copper ion binding; C:peroxisome; P:oxidation reduction; F:quinone binding; F:amine oxidase activity; P:amine metabolic process	EC:1.4.3.21	IPR000269; IPR015798; PTHR10638:SF12 (PANTHER), seg (SEG)
CAPS_CONTIG.369_forward_849_nt	glycoprotein homolog	849	20	5.01758e-67	0.5335	11	F:phosphatase activity; P:dephosphorylation; F:hydrolase activity; P:protein amino acid dephosphorylation; P:peptidyl-tyrosine dephosphorylation; F:protein tyrosine/serine/threonine phosphatase activity; F:protein tyrosine phosphatase activity; F:molecular_function; P:biological_process; C:cellular_component; C:cytoplasmic membrane-bounded vesicle		seg (SEG), SignalP-NN(euk) (SIGNALP), tmhmm (TMHMM)
CAPS_CONTIG.370_forward_1972_nt	cationic amino acid transporter	1972	20	0	0.7805	23	P:photoperiodism; P:hydrogen peroxide catabolic process; C:peroxisome; C:mitochondrion; P:cell death; C:integral to membrane; F:cobalt ion binding; P:response to cold; P:cell redox homeostasis; F:catalase activity; F:amino acid transmembrane transporter activity; C:plant-type vacuole membrane; P:amino acid transmembrane transport; F:protein binding; P:cellular response to sulfate starvation; C:ch…	EC:1.11.1.6	IPR002293; IPR004841; IPR015606; seg (SEG), SignalP-NN(euk) (SIGNALP), tmhmm (TMHMM)
CAPS_CONTIG.371_forward_755_nt	enolase chloroplastic-like	755	20	1.02655e-113	0.957	13	P:oxidation reduction; P:trichome morphogenesis; C:phosphopyruvate hydratase complex; C:cell surface; F:oxidoreductase activity; F:magnesium ion binding; P:glycolysis; C:chloroplast; F:phosphopyruvate hydratase activity; P:tryptophan biosynthetic process; P:gluconeogenesis; P:tyrosine biosynthetic process; P:L-phenylalanine biosynthetic process	EC:4.2.1.11	IPR000941; IPR020809; IPR020810; G3DSA:3.20.20.120 (GENE3D), SSF51604 (SUPERFAMILY)
CAPS_CONTIG.372_forward_656_nt	peroxisomal membrane protein	656	20	3.08446e-68	0.804	7	F:binding; C:mitochondrial inner membrane; C:peroxisomal membrane; P:transmembrane transport; C:vacuolar membrane; C:integral to membrane; C:plastid	-	IPR018108; IPR023395; PTHR24089 (PANTHER), PTHR24089:SF36 (PANTHER), seg (SEG), tmhmm (TMHMM)
CAPS_CONTIG.373_forward_919_nt	hgwp repeat containing protein	919	20	9.94642e-35	0.5375	9	F:structural constituent of cuticle; C:integral to membrane; P:cell adhesion; C:membrane; P:leukocyte tethering or rolling; F:sugar binding; F:protein binding; C:plasma membrane; P:cellular response to interleukin-6		SignalP-NN(euk) (SIGNALP)
CAPS_CONTIG.374_forward_1024_nt	otu-like cysteine protease family protein	1024	20	2.54184e-110	0.796	4	C:plastid; C:plasma membrane; F:cysteine-type peptidase activity; P:proteolysis	-	IPR003323; PTHR12419 (PANTHER), seg (SEG), SSF54001 (SUPERFAMILY)
CAPS_CONTIG.375_forward_692_nt	cysteine protease	692	20	1.30781e-74	0.946	4	C:cytoplasmic membrane-bounded vesicle; C:vacuole; P:proteolysis; F:cysteine-type endopeptidase activity	EC:3.4.22.0	IPR000169; IPR000668; IPR013128; G3DSA:3.90.70.10 (GENE3D), PTHR12411:SF50 (PANTHER), SSF54001 (SUPERFAMILY)
CAPS_CONTIG.376_forward_1180_nt	kh domain-containing protein	1180	20	2.08869e-100	0.924	2	C:mitochondrion; F:RNA binding	-	IPR004087; G3DSA:3.30.1370.10 (GENE3D), PTHR11208 (PANTHER), PTHR11208:SF25 (PANTHER), SSF54791 (SUPERFAMILY)
CAPS_CONTIG.377_forward_726_nt	abc transporter	726	20	1.62979e-144	0.94	21	C:plastid; P:acropetal auxin transport; F:ferric-transporting ATPase activity; P:positive gravitropism; P:response to nematode; C:integral to membrane; P:anthocyanin accumulation in tissues in response to UV light; F:auxin efflux transmembrane transporter activity; P:photomorphogenesis; P:basipetal auxin transport; P:regulation of cell size; P:response to blue light; F:xenobiotic-transporting ATP…	EC:3.6.3.30; EC:3.6.3.44	IPR001140; IPR011527; IPR017940; G3DSA:1.20.1560.10 (GENE3D), PTHR24221 (PANTHER), PTHR24221:SF96 (PANTHER), seg (SEG), SignalP-NN(euk) (SIGNALP), tmhmm (TMHMM)
CAPS_CONTIG.378_forward_726_nt	endonuclease exonuclease phosphatase family expressed	726	20	1.45374e-73	0.92	3	F:endonuclease activity; F:poly(A)-specific ribonuclease activity; P:regulation of RNA metabolic process	EC:3.1.13.4	PTHR12121 (PANTHER), PTHR12121:SF20 (PANTHER), seg (SEG)
CAPS_CONTIG.379_forward_1540_nt	protein	1540	20	0	0.905	12	F:translation initiation factor activity; C:cytosol; P:response to salt stress; P:photomorphogenesis; P:flower development; P:transcription initiation; C:signalosome; C:eukaryotic translation initiation factor 3 complex; F:protein binding; C:plasma membrane; C:ribosome; P:regulation of translational initiation	-	no IPS match
CAPS_CONTIG.380_forward_702_nt	survival of motor neuron-related-splicing factor 30	702	20	2.59393e-79	0.75	4	F:RNA binding; C:cytoplasm; P:mRNA processing; C:nucleus	-	IPR002999; IPR010304; IPR018351; coil (COIL), G3DSA:2.30.30.140 (GENE3D), PTHR12664 (PANTHER), seg (SEG), SSF63748 (SUPERFAMILY)
CAPS_CONTIG.381_forward_535_nt	pdi-like 5-1	535	20	5.98151e-64	0.904	3	P:cell redox homeostasis; C:cytoplasmic membrane-bounded vesicle; F:protein disulfide isomerase activity	EC:5.3.4.1	IPR012336; IPR013766; PTHR18929 (PANTHER), seg (SEG), SignalP-NN(euk) (SIGNALP), tmhmm (TMHMM)
CAPS_CONTIG.382_forward_690_nt	heat shock protein binding	690	20	2.09053e-39	0.778	6	P:protein folding; F:unfolded protein binding; C:cytoplasm; P:response to stress; C:nucleus; F:heat shock protein binding	-	IPR001623; IPR003095; IPR018253; coil (COIL), PTHR24077 (PANTHER), PTHR24077:SF66 (PANTHER), seg (SEG), SignalP-NN(euk) (SIGNALP), tmhmm (TMHMM)
CAPS_CONTIG.383_forward_1272_nt	pentatricopeptide repeat-containing protein	1272	20	0	0.807	3	C:mitochondrion; C:chloroplast envelope; F:DNA binding	-	IPR002885; IPR011990; PTHR24015 (PANTHER), PTHR24015:SF113 (PANTHER)
CAPS_CONTIG.384_forward_544_nt	senescence-associated protein	544	20	1.5341e-65	0.7695	0	-		no IPS match
CAPS_CONTIG.385_forward_3435_nt	catalase	3435	20	0	0.9685	8	P:hydrogen peroxide catabolic process; C:peroxisome; F:heme binding; F:catalase activity; P:oxidation reduction; P:tryptophan metabolic process; P:peroxidase reaction; P:methane metabolic process	EC:1.11.1.6	IPR002226; IPR010582; IPR011614; IPR018028; IPR020835; IPR024708; IPR024711; SignalP-NN(euk) (SIGNALP)
CAPS_CONTIG.386_forward_694_nt	gamma-interferon-inducible lysosomal thiol reductase	694	20	4.4317e-93	0.74	3	C:cytoplasmic membrane-bounded vesicle; C:vacuole; F:catalytic activity	-	IPR004911; PTHR13234:SF6 (PANTHER), SignalP-NN(euk) (SIGNALP), tmhmm (TMHMM)
CAPS_CONTIG.387_forward_675_nt	ribosomal protein l36	675	20	6.51398e-31	0.6805	4	C:ribosome; F:structural constituent of ribosome; P:ribosome biogenesis; P:translation	-	IPR000473; PD002101 (PRODOM), PTHR18804:SF7 (PANTHER)
CAPS_CONTIG.388_forward_879_nt	aminoacyl-trna synthetase-associated domain-containing protein	879	20	1.0876e-68	0.646	1	C:cytosol	-	no IPS match
CAPS_CONTIG.389_forward_1070_nt	sphingosine kinase a-like	1070	20	1.74713e-99	0.802	11	F:diacylglycerol kinase activity; F:D-erythro-sphingosine kinase activity; P:seed germination; F:sphinganine kinase activity; C:plant-type vacuole membrane; P:response to abscisic acid stimulus; F:ceramide kinase activity; P:activation of protein kinase C activity by G-protein coupled receptor protein signaling pathway; P:phospholipid catabolic process; P:glycerolipid metabolic process; P:glycosp…	EC:2.7.1.107; EC:2.7.1.91; EC:2.7.1.138	IPR001206; PTHR12358 (PANTHER), PTHR12358:SF10 (PANTHER)
CAPS_CONTIG.390_forward_832_nt	type i inositol- -trisphosphate 5-phosphatase	832	20	3.9612e-175	0.746	7	F:inositol-polyphosphate 5-phosphatase activity; F:oxidoreductase activity; P:response to abscisic acid stimulus; P:inositol phosphate dephosphorylation; P:inositol trisphosphate metabolic process; P:seed germination; P:phosphoinositide phosphorylation	EC:3.1.3.56	IPR000300; IPR005135; G3DSA:3.60.10.10 (GENE3D), PTHR11200 (PANTHER), PTHR11200:SF29 (PANTHER)
CAPS_CONTIG.391_forward_752_nt	nadh dehydrogenase	752	20	1.22106e-76	0.892	1	C:mitochondrial respiratory chain complex I	-	tmhmm (TMHMM)
CAPS_CONTIG.392_forward_1439_nt	60s acidic ribosomal protein p0	1439	20	1.42248e-174	0.9325	14	F:copper ion binding; C:nucleolus; P:response to salt stress; C:plasmodesma; P:response to cold; F:structural constituent of ribosome; F:DNA-(apurinic or apyrimidinic site) lyase activity; P:translational elongation; P:ribosome biogenesis; P:response to zinc ion; C:chloroplast; P:response to cadmium ion; C:cytosolic ribosome; P:base-excision repair	EC:4.2.99.18	IPR001790; IPR001813; PTHR21141 (PANTHER), PTHR21141:SF3 (PANTHER), seg (SEG)
CAPS_CONTIG.393_forward_726_nt	protein	726	17	3.53644e-57	0.658824	2	F:molecular_function; P:biological_process		coil (COIL), seg (SEG)
CAPS_CONTIG.394_forward_771_nt	sodium calcium exchanger family protein	771	20	8.61063e-68	0.87	6	C:plant-type vacuole; C:plasmodesma; P:transmembrane transport; C:vacuolar membrane; F:calcium ion binding; C:integral to membrane	-	PTHR10891 (PANTHER), PTHR10891:SF44 (PANTHER), seg (SEG), SignalP-NN(euk) (SIGNALP), tmhmm (TMHMM)
CAPS_CONTIG.395_forward_1650_nt	protein	1650	20	6.24479e-139	0.8735	2	C:mitochondrion; C:chloroplast inner membrane	-	IPR021825; seg (SEG)
CAPS_CONTIG.396_forward_726_nt	golgi snare 12 protein	726	20	2.6972e-104	0.907	10	C:Golgi membrane; P:cellular membrane fusion; C:vacuole; P:intra-Golgi vesicle-mediated transport; P:response to abscisic acid stimulus; F:SNARE binding; C:integral to membrane; C:cis-Golgi network; P:ER to Golgi vesicle-mediated transport; C:cytosol	-	IPR023601
CAPS_CONTIG.397_forward_695_nt	udp-glucuronic acid decarboxylase 1	695	20	2.41387e-75	0.928	9	F:UDP-glucuronate decarboxylase activity; P:D-xylose metabolic process; C:Golgi apparatus; P:nucleotide-sugar metabolic process; F:coenzyme binding; C:membrane; P:starch metabolic process; P:sucrose metabolic process; P:nucleotide metabolic process	EC:4.1.1.35	IPR001509; G3DSA:3.90.25.10 (GENE3D), PTHR10366 (PANTHER), PTHR10366:SF35 (PANTHER), SSF51735 (SUPERFAMILY)
CAPS_CONTIG.398_forward_801_nt	nbs-lrr resistance protein	801	20	5.13212e-134	0.5135	3	P:defense response; P:apoptosis; F:ATP binding	-	G3DSA:3.80.10.10 (GENE3D), PTHR23155 (PANTHER), PTHR23155:SF121 (PANTHER)
CAPS_CONTIG.399_forward_729_nt	60s ribosomal protein l13a	729	20	2.4099e-139	0.9475	7	C:nucleolus; F:structural constituent of ribosome; C:plasmodesma; C:cytosolic large ribosomal subunit; C:chloroplast; P:translation; P:ribosome biogenesis	-	IPR005755; IPR005822; IPR023563; IPR023564
CAPS_CONTIG.400_forward_1158_nt	h(\+)-transporting atpase plant fungi plasma membrane	1158	20	0	0.9595	9	F:hydrogen-exporting ATPase activity, phosphorylative mechanism; C:integral to membrane; F:metal ion binding; P:ATP catabolic process; P:ATP biosynthetic process; F:ATP binding; P:proton transport; C:plasma membrane; P:oxidative phosphorylation	EC:3.6.3.6	IPR000695; IPR001757; IPR005834; IPR006534; IPR023214; IPR023298; IPR023299; coil (COIL), PTHR24093 (PANTHER), seg (SEG), tmhmm (TMHMM), SSF81665 (SUPERFAMILY)
CAPS_CONTIG.401_forward_674_nt	methyltransferase-like protein	674	20	8.29487e-118	0.709	2	C:nucleus; C:cytosol	-	seg (SEG), SignalP-NN(euk) (SIGNALP), tmhmm (TMHMM)
CAPS_CONTIG.402_forward_772_nt	uncharacterized protein loc100797980	772	1	1.89014e-13	0.52	0	-		no IPS match
CAPS_CONTIG.403_forward_887_nt	ribonuclease t2	887	20	2.0563e-157	0.8455	10	C:cell wall; F:RNA binding; P:jasmonic acid mediated signaling pathway; P:anthocyanin biosynthetic process; P:response to wounding; C:extracellular space; F:ribonuclease T2 activity; P:aging; P:cellular response to phosphate starvation; C:plasma membrane	EC:3.1.27.1	IPR001568; IPR018188; SignalP-NN(euk) (SIGNALP), tmhmm (TMHMM)
CAPS_CONTIG.404_forward_727_nt	transcription factor myc2-like	727	20	8.80872e-43	0.61	2	C:nucleus; P:regulation of transcription, DNA-dependent	-	PTHR11514 (PANTHER), PTHR11514:SF7 (PANTHER), seg (SEG)
CAPS_CONTIG.405_forward_857_nt	chlorophyll a b binding protein	857	20	0	0.944	8	F:metal ion binding; P:photosynthesis, light harvesting; C:photosystem II; P:protein-chromophore linkage; F:chlorophyll binding; C:integral to membrane; C:photosystem I; C:chloroplast thylakoid membrane	-	no IPS match
CAPS_CONTIG.406_forward_674_nt	integrase core domain containing protein	674	20	8.21754e-117	0.749	7	P:carbohydrate metabolic process; F:DNA binding; F:mannosidase activity; C:nucleus; F:zinc ion binding; P:DNA integration; P:gene silencing	-	seg (SEG), SignalP-NN(euk) (SIGNALP), tmhmm (TMHMM)
CAPS_CONTIG.407_forward_520_nt	glycosyl transferase	520	20	2.96358e-20	0.5565	7	F:xylosyltransferase activity; C:Golgi apparatus; P:secondary cell wall biogenesis; P:glucuronoxylan biosynthetic process; C:mitochondrion; F:galactosylgalactosylxylosylprotein 3-beta-glucuronosyltransferase activity; C:membrane	EC:2.4.1.135	IPR005027; PTHR10896:SF1 (PANTHER), seg (SEG), SignalP-NN(euk) (SIGNALP), tmhmm (TMHMM)
CAPS_CONTIG.408_forward_967_nt	uncharacterized protein	967	20	8.14588e-35	0.6595	3	C:chloroplast thylakoid membrane; C:mitochondrion; C:chloroplast envelope	-	no IPS match
CAPS_CONTIG.409_forward_713_nt	psbp domain-containing protein chloroplastic-like	713	20	1.21305e-50	0.8675	6	C:chloroplast thylakoid lumen; C:extrinsic to membrane; F:calcium ion binding; C:chloroplast stroma; P:photosynthesis; C:oxygen evolving complex	-	no IPS match
CAPS_CONTIG.410_forward_1054_nt	f-box protein skip14-like	1054	20	7.34552e-87	0.596	1	F:protein binding	-	IPR001810; IPR022364; G3DSA:3.80.10.10 (GENE3D), PTHR23125 (PANTHER), PTHR23125:SF170 (PANTHER), PF12937 (PFAM), seg (SEG), SSF52047 (SUPERFAMILY)
CAPS_CONTIG.411_forward_753_nt	enoyl-acp reductase	753	20	3.53551e-140	0.8435	6	P:oxidation reduction; F:enoyl-[acyl-carrier-protein] reductase (NADH) activity; C:fatty acid synthase complex; P:fatty acid biosynthetic process; P:acyl-carrier-protein biosynthetic process; F:nucleotide binding	EC:1.3.1.9	IPR016040; SSF51735 (SUPERFAMILY)
CAPS_CONTIG.412_forward_1680_nt	prolyl carboxypeptidase like protein	1680	20	0	0.8495	7	C:plant-type cell wall; F:carboxypeptidase activity; C:cytoplasmic membrane-bounded vesicle; C:vacuolar membrane; F:serine-type peptidase activity; P:proteolysis; C:cytosol	-	IPR008758; G3DSA:3.40.50.1820 (GENE3D), PTHR11010:SF2 (PANTHER), seg (SEG), SignalP-NN(euk) (SIGNALP), tmhmm (TMHMM), SSF53474 (SUPERFAMILY)
CAPS_CONTIG.413_forward_693_nt	---NA---	693	0			0	-		seg (SEG)
CAPS_CONTIG.414_forward_1682_nt	fad nad -binding oxidoreductase family protein	1682	20	7.62038e-116	0.795	6	F:FAD binding; C:plasmodesma; F:oxidoreductase activity; F:electron carrier activity; P:oxidation reduction; P:electron transport	-	IPR001327; IPR013027; G3DSA:3.50.50.60 (GENE3D), PTHR22915 (PANTHER), PTHR22915:SF5 (PANTHER), SSF51905 (SUPERFAMILY)
CAPS_CONTIG.415_forward_1188_nt	protein	1188	20	4.01179e-144	0.805	1	C:chloroplast	-	no IPS match
CAPS_CONTIG.416_forward_749_nt	alpha- -galacturonosyltransferase	749	20	5.09334e-23	0.969	5	P:carbohydrate biosynthetic process; F:polygalacturonate 4-alpha-galacturonosyltransferase activity; P:starch metabolic process; P:sucrose metabolic process; P:nucleotide metabolic process	EC:2.4.1.43	no IPS match
CAPS_CONTIG.417_forward_841_nt	subtilisin-like protease	841	20	7.50062e-33	0.6765	4	C:plant-type cell wall; F:serine-type endopeptidase activity; P:proteolysis; C:apoplast	EC:3.4.21.0	IPR015500; PTHR10795:SF17 (PANTHER)
CAPS_CONTIG.418_forward_638_nt	glutathione synthetase	638	20	3.77517e-16	0.502	2	F:binding; F:catalytic activity	-	SignalP-NN(euk) (SIGNALP), tmhmm (TMHMM)
CAPS_CONTIG.419_forward_741_nt	40s ribosomal protein s20-2	741	20	9.80733e-77	0.967	8	C:nucleolus; F:structural constituent of ribosome; C:plasmodesma; F:RNA binding; C:cell wall; C:cytosolic small ribosomal subunit; P:translation; P:ribosome biogenesis	-	no IPS match
CAPS_CONTIG.420_forward_1025_nt	probable plastid-lipid-associated protein chloroplastic-like	1025	20	1.56e-114	0.792	2	C:plastoglobule; F:structural molecule activity	-	IPR006843; seg (SEG)
CAPS_CONTIG.421_forward_858_nt	transducin family protein	858	20	4.52269e-148	0.901	8	C:heterotrimeric G-protein complex; C:CUL4 RING ubiquitin ligase complex; F:histone acetyltransferase activity; P:histone acetylation; F:nucleotide binding; C:histone acetyltransferase complex; P:acyl-carrier-protein biosynthetic process; F:protein binding	EC:2.3.1.48	IPR001680; IPR011046; IPR015943; IPR017986; IPR019775; IPR020472; PTHR22847 (PANTHER), PTHR22847:SF132 (PANTHER)
CAPS_CONTIG.422_forward_701_nt	protein	701	18	2.6717e-94	0.687222	3	F:FMN binding; F:oxidoreductase activity; P:oxidation reduction	-	IPR009002; IPR012349
CAPS_CONTIG.423_forward_681_nt	wd-repeat protein	681	20	3.06305e-92	0.786	3	C:CUL4 RING ubiquitin ligase complex; F:nucleotide binding; F:protein binding	-	IPR011046; IPR015943; PTHR19847 (PANTHER), PTHR19847:SF3 (PANTHER)
CAPS_CONTIG.424_forward_893_nt	udp-glucose:flavonoid 3-o-glucosyltransferase	893	20	3.22244e-101	0.6575	2	F:transferase activity, transferring glycosyl groups; P:metabolic process	-	IPR002213; PTHR11926:SF77 (PANTHER), SSF53756 (SUPERFAMILY)
CAPS_CONTIG.425_forward_2107_nt	lipoxygenase	2107	20	0	0.874	4	P:oxylipin biosynthetic process; F:iron ion binding; F:lipoxygenase activity; P:oxidation reduction	EC:1.13.11.12	seg (SEG), SignalP-NN(euk) (SIGNALP), tmhmm (TMHMM)
CAPS_CONTIG.426_forward_1273_nt	anaphase-promoting complex subunit 8-like	1273	20	6.45849e-170	0.8205	5	P:regulation of mitotic metaphase/anaphase transition; P:regulation of defense response; F:protein binding; C:anaphase-promoting complex; P:cell division	-	IPR007192; PTHR12558 (PANTHER), PTHR12558:SF10 (PANTHER), seg (SEG)
CAPS_CONTIG.427_forward_646_nt	atp binding	646	20	1.57449e-20	0.581	5	C:chloroplast envelope; F:ATPase activity; P:seed maturation; C:membrane; C:mitochondrion	EC:3.6.1.3	PTHR23070 (PANTHER), PTHR23070:SF1 (PANTHER), SignalP-NN(euk) (SIGNALP)
CAPS_CONTIG.428_forward_490_nt	ubiquitin-fold modifier 1	490	20	8.64849e-51	0.979	1	P:biological_process		IPR005375; G3DSA:3.10.20.90 (GENE3D), PTHR15825 (PANTHER), seg (SEG), SSF54236 (SUPERFAMILY)
CAPS_CONTIG.429_forward_710_nt	sgt1	710	20	7.43929e-104	0.7795	1	F:protein binding	-	IPR007052; IPR008978; IPR011990; IPR013026; IPR017447; IPR019734; G3DSA:2.60.40.790 (GENE3D), PTHR22904 (PANTHER), PTHR22904:SF69 (PANTHER), SSF48452 (SUPERFAMILY)
CAPS_CONTIG.430_forward_702_nt	protein	702	16	9.86386e-20	0.56125	5	P:flavonoid biosynthetic process; C:cell plate; C:nuclear envelope; F:protein heterodimerization activity; F:protein homodimerization activity	-	seg (SEG)
CAPS_CONTIG.431_forward_726_nt	werner syndrome-like exonuclease-like	726	20	4.08066e-68	0.6615	1	C:plastid	-	seg (SEG), SignalP-NN(euk) (SIGNALP), tmhmm (TMHMM)
CAPS_CONTIG.432_forward_894_nt	---NA---	894	0			0	-		no IPS match
CAPS_CONTIG.433_forward_627_nt	formate dehydrogenase	627	20	2.94979e-74	0.6845	5	F:oxidoreductase activity; C:mitochondrion; F:cofactor binding; P:oxidation reduction; F:nucleotide binding	-	IPR006140; IPR016040; PTHR10996 (PANTHER), PTHR10996:SF16 (PANTHER), SSF51735 (SUPERFAMILY)
CAPS_CONTIG.434_forward_582_nt	s-adenosylmethionine-dependent methyltransferase domain-containing protein	582	20	3.95152e-17	0.762	3	F:nucleic acid binding; P:methylation; F:methyltransferase activity	EC:2.1.1.0	seg (SEG)
CAPS_CONTIG.435_forward_682_nt	hypothetical protein SDM1_4t00019 [Solanum demissum]	682	20	5.60385e-20	0.4835	9	F:RNA binding; P:RNA-dependent DNA replication; F:RNA-directed DNA polymerase activity; P:activation of protein kinase C activity by G-protein coupled receptor protein signaling pathway; F:diacylglycerol kinase activity; F:nucleic acid binding; F:protein dimerization activity; P:DNA integration; F:DNA binding		no IPS match
CAPS_CONTIG.436_forward_841_nt	nad kinase 1	841	20	5.55987e-92	0.7225	6	F:NADH kinase activity; P:NADP biosynthetic process; F:NAD+ kinase activity; F:calmodulin binding; P:nicotinamide metabolic process; P:nicotinate nucleotide metabolic process	EC:2.7.1.86; EC:2.7.1.23	seg (SEG)
CAPS_CONTIG.437_forward_1253_nt	protein phosphatase	1253	20	2.59729e-169	0.8815	5	F:protein serine/threonine phosphatase activity; P:leaf development; C:plasma membrane; P:protein amino acid dephosphorylation; C:protein serine/threonine phosphatase complex	-	no IPS match
CAPS_CONTIG.438_forward_683_nt	cbs domain protein	683	20	3.59659e-51	0.7965	5	P:metabolic process; P:response to salt stress; F:catalytic activity; C:mitochondrion; F:cobalt ion binding	-	no IPS match
CAPS_CONTIG.439_forward_983_nt	protein transport protein	983	20	8.26949e-109	0.783	7	P:ER body organization; C:COPII vesicle coat; P:intracellular protein transport; P:ER to Golgi vesicle-mediated transport; C:cytosol; F:zinc ion binding; F:transporter activity	-	seg (SEG)
CAPS_CONTIG.440_forward_769_nt	blue copper protein	769	20	3.07174e-102	0.68	2	F:copper ion binding; F:electron carrier activity	-	IPR000923; IPR003245; IPR008972; seg (SEG)
CAPS_CONTIG.441_forward_1085_nt	proteasome subunit beta type	1085	20	8.0922e-167	0.9275	5	C:cytoplasm; C:proteasome core complex; P:ubiquitin-dependent protein catabolic process; C:nucleus; F:threonine-type endopeptidase activity	EC:3.4.25.0	IPR000243; IPR001353; IPR016050; IPR023333; G3DSA:3.60.20.10 (GENE3D), PTHR11599 (PANTHER), PTHR11599:SF1 (PANTHER), SSF56235 (SUPERFAMILY)
CAPS_CONTIG.442_forward_884_nt	fimbrin 2	884	20	0	0.9005	2	F:actin binding; F:calcium ion binding	-	IPR001715; PTHR19961 (PANTHER), PTHR19961:SF9 (PANTHER)
CAPS_CONTIG.443_forward_670_nt	carrier protein mitochondrial-like	670	20	3.27687e-88	0.772	7	C:chloroplast envelope; P:purine nucleotide transport; F:binding; C:mitochondrial inner membrane; P:mitochondrial transport; F:ATP:ADP antiporter activity; C:integral to membrane	-	IPR002067; IPR002113; IPR018108; IPR023395; PTHR24089 (PANTHER), PTHR24089:SF35 (PANTHER), seg (SEG), tmhmm (TMHMM)
CAPS_CONTIG.444_forward_791_nt	miro-related gtp-ase 1	791	20	7.34578e-139	0.8755	11	C:cytosol; F:calcium ion binding; P:small GTPase mediated signal transduction; P:cellular homeostasis; C:mitochondrial outer membrane; P:GTP catabolic process; P:pollen tube growth; P:mitochondrion organization; F:GTPase activity; F:GTP binding; P:embryonic development ending in seed dormancy	-	IPR002048; IPR011992; IPR013566; IPR013567; IPR018247; IPR018249; PTHR24072 (PANTHER), PTHR24072:SF12 (PANTHER), seg (SEG), SSF47473 (SUPERFAMILY)
CAPS_CONTIG.445_forward_683_nt	gtp-binding protein hflx	683	20	4.29588e-129	0.9025	2	C:chloroplast; F:GTP binding	-	IPR005225; IPR006073; IPR016496; coil (COIL), G3DSA:3.40.50.300 (GENE3D), seg (SEG), SSF52540 (SUPERFAMILY)
CAPS_CONTIG.446_forward_795_nt	ubiquitin-conjugating enzyme e2 variant 1d	795	20	2.23001e-99	0.98	6	C:UBC13-MMS2 complex; F:protein binding; F:ubiquitin-protein ligase activity; C:cytosol; P:postreplication repair; P:protein ubiquitination	EC:6.3.2.19	no IPS match
CAPS_CONTIG.447_forward_681_nt	basic 7s globulin 2 precursor small	681	20	5.58769e-56	0.5855	2	F:aspartic-type endopeptidase activity; P:proteolysis	EC:3.4.23.0	IPR001461; IPR009007; IPR021109; PTHR13683:SF100 (PANTHER), seg (SEG), SignalP-NN(euk) (SIGNALP), tmhmm (TMHMM)
CAPS_CONTIG.448_forward_1015_nt	potassium channel	1015	20	0	0.8485	9	F:identical protein binding; F:cyclic nucleotide binding; C:plasmodesma; P:regulation of membrane potential; P:transmembrane transport; F:inward rectifier potassium channel activity; P:response to abscisic acid stimulus; P:potassium ion transport; C:voltage-gated potassium channel complex	-	IPR000595; IPR002110; IPR014710; IPR018490; IPR020683; PTHR10217 (PANTHER), PTHR10217:SF6 (PANTHER), seg (SEG)
CAPS_CONTIG.449_forward_1455_nt	---NA---	1455	0			0	-		seg (SEG)
CAPS_CONTIG.450_forward_926_nt	uncharacterized protein	926	20	2.04407e-82	0.759	4	C:transcription factor TFIIF complex; P:transcription initiation from RNA polymerase II promoter; F:ATP binding; F:catalytic activity	-	seg (SEG)
CAPS_CONTIG.451_forward_1187_nt	dhhc-type zinc finger-containing protein	1187	20	2.82898e-66	0.768	6	C:endomembrane system; C:membrane; C:cytoplasmic membrane-bounded vesicle; F:2-alkenal reductase activity; P:oxidation reduction; F:zinc ion binding	EC:1.3.1.74	seg (SEG), tmhmm (TMHMM)
CAPS_CONTIG.452_forward_706_nt	subtilisin-like protease-like	706	20	1.68975e-72	0.734	4	P:negative regulation of catalytic activity; P:proteolysis; F:identical protein binding; F:serine-type endopeptidase activity	EC:3.4.21.0	IPR015500; PTHR10795:SF17 (PANTHER)
CAPS_CONTIG.453_forward_1037_nt	b-cell receptor-associated 31-like protein	1037	20	6.4276e-72	0.75	3	C:plasmodesma; C:vacuolar membrane; C:endoplasmic reticulum	-	no IPS match
CAPS_CONTIG.454_forward_658_nt	at5g13800 mac12_25	658	20	1.00305e-89	0.6775	3	P:chlorophyll catabolic process; F:pheophytinase activity; C:plastid	-	G3DSA:3.40.50.1820 (GENE3D), PTHR10992 (PANTHER), PTHR10992:SF121 (PANTHER), PF12697 (PFAM), SSF53474 (SUPERFAMILY)
CAPS_CONTIG.455_forward_587_nt	uncharacterized protein loc100813026	587	13	2.32476e-21	0.677692	0	-		no IPS match
CAPS_CONTIG.456_forward_1228_nt	signal recognition particle receptor subunit alpha	1228	20	0	0.703	9	C:signal recognition particle, endoplasmic reticulum targeting; C:signal recognition particle receptor complex; F:receptor activity; P:GTP catabolic process; F:GTPase activity; P:SRP-dependent cotranslational protein targeting to membrane; F:GTP binding; F:signal recognition particle binding; P:signal transduction	-	IPR007222; IPR011012; IPR013822; PTHR11564 (PANTHER), PTHR11564:SF8 (PANTHER), seg (SEG), SignalP-NN(euk) (SIGNALP)
CAPS_CONTIG.457_forward_721_nt	spotted leaf	721	20	7.86589e-46	0.672	1	F:protein binding	-	IPR000225; IPR011989; IPR016024; PTHR23315 (PANTHER), PTHR23315:SF7 (PANTHER)
CAPS_CONTIG.458_forward_1685_nt	wd repeat-containing protein 26-like	1685	20	9.21316e-117	0.714	1	F:nucleotide binding		no IPS match
CAPS_CONTIG.459_forward_990_nt	60s ribosomal protein l36	990	20	2.6316e-22	0.9385	4	C:ribosome; F:structural constituent of ribosome; P:translation; P:ribosome biogenesis	-	no IPS match
CAPS_CONTIG.460_forward_1007_nt	atp binding	1007	20	3.15742e-89	0.8205	4	F:ATPase activity; C:cytoplasmic membrane-bounded vesicle; F:ATP binding; P:cell division	EC:3.6.1.3	IPR003593; IPR003959; IPR003960; G3DSA:3.40.50.300 (GENE3D), PTHR23070 (PANTHER), PTHR23070:SF1 (PANTHER), seg (SEG), SSF52540 (SUPERFAMILY)
CAPS_CONTIG.461_forward_1239_nt	hypersensitive-induced response protein	1239	20	0	0.962	8	C:plasmodesma; C:vacuolar membrane; P:protein amino acid phosphorylation; F:ATP binding; C:cytosol; F:protein serine/threonine kinase activity; F:protein histidine kinase binding; P:serine family amino acid metabolic process	EC:2.7.11.0	no IPS match
CAPS_CONTIG.462_forward_844_nt	salicylic acid-induced fragment 1 protein	844	20	3.58007e-90	0.7865	4	F:protein binding; C:plasma membrane; C:integral to membrane;	-	SignalP-NN(euk) (SIGNALP)
CAPS_CONTIG.463_forward_804_nt	histone deacetylase 2	804	20	4.01857e-89	0.771	4	F:histone deacetylase activity; C:plastid; C:histone deacetylase complex; P:nitrogen compound metabolic process	-	IPR000286; IPR023801; PTHR10625:SF9 (PANTHER), SSF52768 (SUPERFAMILY)
CAPS_CONTIG.464_forward_632_nt	---NA---	632	0			0	-		seg (SEG)
CAPS_CONTIG.465_forward_685_nt	ap3-complex subunit beta-a	685	20	6.31999e-83	0.873	7	F:binding; C:Golgi apparatus; C:membrane coat; ; F:protein transporter activity; P:intracellular protein transport; P:endocytosis	-	IPR002553; IPR011989; IPR016024; PTHR11134 (PANTHER), PTHR11134:SF1 (PANTHER), seg (SEG)
CAPS_CONTIG.466_forward_959_nt	polycomb protein ez1	959	20	5.935e-150	0.9445	5	P:histone lysine methylation; F:DNA binding; F:histone-lysine N-methyltransferase activity; P:lysine catabolic process; F:protein binding	EC:2.1.1.43	IPR001214; G3DSA:2.170.270.10 (GENE3D), PTHR22884 (PANTHER), PTHR22884:SF18 (PANTHER), seg (SEG), SSF82199 (SUPERFAMILY)
CAPS_CONTIG.467_forward_1126_nt	guanylyl cyclase	1126	20	3.57529e-159	0.7775	3	C:chloroplast envelope; C:Golgi apparatus; P:chloroplast fission	-	seg (SEG)
CAPS_CONTIG.468_forward_1422_nt	ribophorin ii family protein	1422	20	9.90697e-165	0.786	9	C:oligosaccharyltransferase complex; P:protein amino acid N-linked glycosylation via asparagine; C:mitochondrion; C:plasmodesma; P:response to cold; C:plant-type cell wall; C:vacuolar membrane; C:cytoplasmic membrane-bounded vesicle; F:dolichyl-diphosphooligosaccharide-protein glycotransferase activity	EC:2.4.1.119	SignalP-NN(euk) (SIGNALP), tmhmm (TMHMM)
CAPS_CONTIG.469_forward_735_nt	pentatricopeptide repeat-containing protein	735	20	1.13945e-36	0.6365	1	C:chloroplast	-	PTHR24015 (PANTHER), PTHR24015:SF8 (PANTHER)
CAPS_CONTIG.470_forward_1139_nt	haloacid dehalogenase-like hydrolase domain-containing protein	1139	20	1.24656e-122	0.743	2	P:metabolic process; F:hydrolase activity	-	IPR006402; IPR010237; IPR023214; PTHR18901 (PANTHER)
CAPS_CONTIG.471_forward_604_nt	xaa-pro dipeptidase	604	20	2.42374e-24	0.5955	3	C:plastid; F:aminopeptidase activity; F:manganese ion binding	EC:3.4.11.0	IPR007865; G3DSA:3.40.350.10 (GENE3D), PTHR10804 (PANTHER), PTHR10804:SF17 (PANTHER), seg (SEG), SignalP-NN(euk) (SIGNALP)
CAPS_CONTIG.472_forward_1974_nt	mlo-like protein 6-like	1974	20	0	0.775	2	P:cell death; C:integral to membrane	-	IPR004326; seg (SEG), SignalP-NN(euk) (SIGNALP), tmhmm (TMHMM)
CAPS_CONTIG.473_forward_760_nt	secretory carrier membrane	760	20	7.52899e-145	0.8495	5	P:protein transport; C:integral to membrane; C:mitochondrion; C:plasma membrane; F:transmembrane transporter activity	-	IPR007273; PTHR10687:SF2 (PANTHER), seg (SEG), tmhmm (TMHMM)
CAPS_CONTIG.474_forward_670_nt	1-deoxy-d-xylulose 5-phosphate reductoisomerase	670	20	1.21755e-127	0.88	8	F:1-deoxy-D-xylulose-5-phosphate reductoisomerase activity; F:metal ion binding; P:terpenoid biosynthetic process; F:isomerase activity; C:chloroplast; P:oxidation reduction; P:steroid biosynthetic process; F:NADPH binding	EC:1.1.1.267	IPR013512; IPR016040; seg (SEG), SSF51735 (SUPERFAMILY)
CAPS_CONTIG.475_forward_717_nt	mitogen-activated protein kinase 4	717	20	3.04987e-173	0.967	17	F:MAP kinase activity; C:cytosol; P:hypotonic salinity response; P:protein amino acid phosphorylation; P:systemic acquired resistance, salicylic acid mediated signaling pathway; P:jasmonic acid and ethylene-dependent systemic resistance, jasmonic acid mediated signaling pathway; P:response to fungus; P:response to cold; F:ATP binding; P:cortical microtubule organization; P:response to abscisic ac…	EC:2.7.11.24; EC:2.7.10.0	IPR000719; IPR002290; IPR008271; IPR008351; IPR011009; IPR020635; G3DSA:1.10.510.10 (GENE3D), G3DSA:3.30.200.20 (GENE3D), PTHR24055 (PANTHER)
CAPS_CONTIG.476_forward_870_nt	aminophospholipid atpase	870	20	3.71931e-157	0.8855	11	C:integral to membrane; F:ATPase activity, coupled to transmembrane movement of ions, phosphorylative mechanism; P:ATP biosynthetic process; F:ATP binding; P:phospholipid transport; F:protein binding; F:magnesium ion binding; F:phospholipid-translocating ATPase activity; C:plasma membrane; P:cation transport; P:aminophospholipid transport	EC:3.6.3.1	IPR001757; IPR013200; IPR023214; PTHR24092 (PANTHER), PTHR24092:SF14 (PANTHER), seg (SEG), SignalP-NN(euk) (SIGNALP), tmhmm (TMHMM), SSF81665 (SUPERFAMILY)
CAPS_CONTIG.477_forward_698_nt	predicted protein [Populus trichocarpa]	698	4	2.86427e-05	0.59	2	P:regulation of transcription, DNA-dependent; C:nucleus		seg (SEG)
CAPS_CONTIG.478_forward_689_nt	cdt1a protein	689	20	7.05211e-43	0.5015	4	P:DNA replication; F:cyclin-dependent protein kinase activity; F:protein binding; P:chloroplast organization		no IPS match
CAPS_CONTIG.479_forward_1365_nt	alpha beta-hydrolase-like protein	1365	20	4.19961e-177	0.8595	3	C:chloroplast thylakoid membrane; F:binding; C:chloroplast envelope	-	G3DSA:3.40.50.1820 (GENE3D), PTHR10992 (PANTHER), PTHR10992:SF20 (PANTHER), PF12697 (PFAM), seg (SEG), SSF53474 (SUPERFAMILY)
CAPS_CONTIG.480_forward_1093_nt	mo25-like protein at5g47540-like	1093	20	0	0.8955	2	C:plasma membrane; F:binding	-	IPR011989; IPR013878; IPR016024
CAPS_CONTIG.481_forward_753_nt	---NA---	753	0			0	-		seg (SEG)
CAPS_CONTIG.482_forward_900_nt	uncharacterized protein	900	20	5.12754e-91	0.9145	3	F:molecular_function; P:biological_process; C:cellular_component		IPR007493; seg (SEG)
CAPS_CONTIG.483_forward_911_nt	ammonium transporter	911	20	2.541e-89	0.885	9	C:integral to membrane; F:ammonium transmembrane transporter activity; C:plasmodesma; P:protein polymerization; ; P:lateral root formation; P:response to abscisic acid stimulus; ; C:nucleus	-	seg (SEG), tmhmm (TMHMM)
CAPS_CONTIG.484_forward_917_nt	leucine-rich repeat family protein	917	20	6.33239e-85	0.748	10	P:protein amino acid phosphorylation; F:protein serine/threonine kinase activity; P:transmembrane receptor protein tyrosine kinase signaling pathway; F:oxidoreductase activity; C:cytoplasmic membrane-bounded vesicle; F:ATP binding; C:vacuole; C:plasma membrane; P:serine family amino acid metabolic process; F:protein binding	EC:2.7.11.0	IPR001611; IPR013210; G3DSA:3.80.10.10 (GENE3D), PTHR24420 (PANTHER), PTHR24420:SF476 (PANTHER), SignalP-NN(euk) (SIGNALP), SSF52058 (SUPERFAMILY)
CAPS_CONTIG.485_forward_639_nt	14 kda proline-rich protein	639	20	2.54416e-47	0.7125	1	P:lipid transport	-	IPR003612; IPR013770; IPR016140; seg (SEG), SignalP-NN(euk) (SIGNALP), tmhmm (TMHMM)
CAPS_CONTIG.486_forward_1433_nt	nbs-lrr type resistance protein	1433	19	0	0.540526	3	P:defense response; P:apoptosis; F:ATP binding	-	G3DSA:3.80.10.10 (GENE3D), PTHR23155 (PANTHER), PTHR23155:SF121 (PANTHER), seg (SEG), SSF52058 (SUPERFAMILY)
CAPS_CONTIG.487_forward_1839_nt	myosin heavy chain	1839	20	4.94786e-158	0.564	3	P:response to cadmium ion; P:response to abscisic acid stimulus; C:plasma membrane	-	IPR009053; coil (COIL), seg (SEG), tmhmm (TMHMM)
CAPS_CONTIG.488_forward_2312_nt	major facilitator protein	2312	20	0	0.926	3	C:endomembrane system; C:vacuolar membrane; C:plasma membrane	-	no IPS match
CAPS_CONTIG.489_forward_724_nt	nucleic acid binding	724	20	1.37737e-107	0.8445	2	F:zinc ion binding; C:intracellular	-	IPR007087; PTHR21385 (PANTHER), seg (SEG), SignalP-NN(euk) (SIGNALP), tmhmm (TMHMM)
CAPS_CONTIG.490_forward_1543_nt	ap-3 complex subunit mu-1-like	1543	20	0	0.8935	11	F:zinc ion transmembrane transporter activity; P:vesicle-mediated transport; C:clathrin vesicle coat; P:protein targeting to vacuole; C:clathrin adaptor complex; F:protein binding; P:gravitropism; C:chloroplast; F:copper ion transmembrane transporter activity; P:zinc ion transport; P:copper ion transport	-	IPR001392; IPR008968; IPR011012; IPR018240; G3DSA:2.60.40.1170 (GENE3D), G3DSA:3.30.450.60 (GENE3D), PTHR11998 (PANTHER), PTHR11998:SF4 (PANTHER), seg (SEG), tmhmm (TMHMM)
CAPS_CONTIG.491_forward_1098_nt	protein	1098	20	0	0.848	2	C:cytosol; C:plastid	-	seg (SEG)
CAPS_CONTIG.492_forward_1608_nt	neutral invertase	1608	20	0	0.783	7	F:sucrose alpha-glucosidase activity; P:sucrose catabolic process, using invertase or sucrose synthase; P:root development; P:response to hydrogen peroxide; C:mitochondrion; P:starch metabolic process; C:alpha-glucosidase II complex	EC:3.2.1.26; EC:3.2.1.48	IPR006937; IPR008928; coil (COIL), seg (SEG)
CAPS_CONTIG.493_forward_695_nt	upf0497 membrane protein	695	20	9.8724e-90	0.6945	11	P:defense response to bacterium; P:response to jasmonic acid stimulus; P:response to wounding; P:response to cold; C:plasma membrane; P:defense response to oomycetes; P:response to salicylic acid stimulus; P:response to abscisic acid stimulus; C:integral to membrane; P:response to ethylene stimulus; P:response to salt stress	-	IPR006702
CAPS_CONTIG.494_forward_564_nt	---NA---	564	0			0	-
CAPS_CONTIG.495_forward_680_nt	gras family transcription factor	680	7	3.90949e-16	0.562857	2	P:regulation of transcription, DNA-dependent; P:transcription, DNA-dependent		seg (SEG)
CAPS_CONTIG.496_forward_709_nt	receptor like protein kinase -like	709	20	4.76931e-115	0.7765	6	C:plasma membrane; P:protein amino acid phosphorylation; F:ATP binding; F:protein serine/threonine kinase activity; P:serine family amino acid metabolic process; F:protein tyrosine kinase activity	EC:2.7.11.0; EC:2.7.10.0	IPR000719; IPR001245; IPR002290; IPR011009; IPR020635; G3DSA:1.10.510.10 (GENE3D), G3DSA:3.30.200.20 (GENE3D), PTHR24420 (PANTHER), PTHR24420:SF536 (PANTHER), seg (SEG)
CAPS_CONTIG.497_forward_654_nt	PREDICTED: hypothetical protein [Vitis vinifera]	654	7	7.6491e-21	0.561429	0	-		seg (SEG)
CAPS_CONTIG.498_forward_721_nt	myosin heavy chain-related protein	721	20	1.30673e-51	0.71	3	C:vacuolar membrane; C:cytoplasmic membrane-bounded vesicle; C:endoplasmic reticulum	-	coil (COIL), PTHR18937 (PANTHER), seg (SEG), SignalP-NN(euk) (SIGNALP)
CAPS_CONTIG.499_forward_2926_nt	beta-glucosidase 12-like isoform 1	2926	20	0	0.751	5	P:carbohydrate metabolic process; C:cytoplasmic membrane-bounded vesicle; F:beta-glucosidase activity; C:plastid; F:cation binding	EC:3.2.1.21	IPR001360; IPR013781; IPR017853; IPR018120; seg (SEG), SignalP-NN(euk) (SIGNALP), tmhmm (TMHMM)
CAPS_CONTIG.500_forward_1018_nt	casein kinase 2 catalytic subunit	1018	20	0	0.9845	7	C:plasma membrane; F:protein binding; P:protein amino acid phosphorylation; F:ATP binding; C:cytosol; F:protein serine/threonine kinase activity; P:serine family amino acid metabolic process	EC:2.7.11.0	IPR000719; IPR002290; IPR008271; IPR011009; G3DSA:1.10.510.10 (GENE3D), G3DSA:3.30.200.20 (GENE3D), PTHR24054 (PANTHER), PTHR24054:SF37 (PANTHER)
CAPS_CONTIG.501_forward_726_nt	atp phosphoribosyltransferase	726	20	1.58368e-58	0.8795	4	F:ATP phosphoribosyltransferase activity; P:histidine biosynthetic process; F:magnesium ion binding; C:chloroplast	EC:2.4.2.17	IPR001348; IPR011322; IPR013115; IPR015867
CAPS_CONTIG.502_forward_1029_nt	class iv chitinase	1029	20	5.91518e-178	0.777	4	F:chitinase activity; F:chitin binding; P:cell wall macromolecule catabolic process; P:chitin catabolic process	EC:3.2.1.14	IPR000726; IPR001002; IPR016283; IPR018371; IPR023346; G3DSA:1.10.530.10 (GENE3D), PTHR22595 (PANTHER), PTHR22595:SF7 (PANTHER), SignalP-NN(euk) (SIGNALP), tmhmm (TMHMM)
CAPS_CONTIG.503_forward_1184_nt	probable carboxylesterase 2-like	1184	20	5.63659e-98	0.616	3	F:hydrolase activity; P:metabolic process; F:receptor activity		SignalP-NN(euk) (SIGNALP)
CAPS_CONTIG.504_forward_2303_nt	atp-dependent zinc metalloprotease ftsh chloroplastic-like	2303	20	0	0.93	17	C:chloroplast envelope; F:zinc ion binding; F:ATP-dependent peptidase activity; F:microtubule-severing ATPase activity; C:thylakoid lumen; P:cell division; C:integral to membrane; F:metalloendopeptidase activity; P:PSII associated light-harvesting complex II catabolic process; ; P:proteolysis; C:chloroplast thylakoid membrane; P:ATP catabolic process; F:ATP binding; P:thylakoid membrane organizat…	EC:3.6.4.3; EC:3.4.24.0	IPR000642; IPR003593; IPR003959; IPR003960; IPR005936; G3DSA:1.10.8.60 (GENE3D), G3DSA:3.40.50.300 (GENE3D), PTHR23076 (PANTHER), PTHR23076:SF34 (PANTHER), seg (SEG), tmhmm (TMHMM), SSF140990 (SUPERFAMILY), SSF52540 (SUPERFAMILY)
CAPS_CONTIG.505_forward_835_nt	sap domain-containing protein	835	20	6.10148e-60	0.727	2	C:nucleus; F:DNA binding	-	IPR003034; IPR018276; PTHR12381 (PANTHER), PTHR12381:SF2 (PANTHER), seg (SEG), SSF68906 (SUPERFAMILY)
CAPS_CONTIG.506_forward_924_nt	glucan endo- -beta-glucosidase	924	20	2.14218e-103	0.864	7	F:cation binding; C:anchored to plasma membrane; C:plasmodesma; C:cytoplasmic membrane-bounded vesicle; F:glucan endo-1,3-beta-D-glucosidase activity; P:starch metabolic process; P:sucrose metabolic process	EC:3.2.1.39	IPR012946; PTHR16631 (PANTHER)
CAPS_CONTIG.507_forward_894_nt	nicotiana lesion-inducing like	894	20	2.09333e-96	0.763	2	F:molecular_function; P:biological_process		IPR008637
CAPS_CONTIG.508_forward_729_nt	40s ribosomal protein s15a	729	20	2.41288e-87	0.9905	8	F:structural constituent of ribosome; C:plasmodesma; C:cell wall; C:vacuolar membrane; C:cytosolic small ribosomal subunit; P:translation; C:mitochondrion; P:ribosome biogenesis	-	IPR000630; G3DSA:3.30.1370.30 (GENE3D), G3DSA:3.30.1490.10 (GENE3D)
CAPS_CONTIG.509_forward_1112_nt	cytokine-induced anti-apoptosis inhibitor fe-s biogenesis	1112	20	9.57489e-95	0.7245	2	P:metabolic process; P:cellular process	-	seg (SEG)
CAPS_CONTIG.510_forward_930_nt	calmodulin binding protein	930	20	1.53465e-60	0.5395	4	P:biological_process; F:calmodulin binding; C:cellular_component; C:plastid		seg (SEG), SignalP-NN(euk) (SIGNALP), tmhmm (TMHMM)
CAPS_CONTIG.511_forward_732_nt	nadh ubiquinone oxidoreductase b22-like subunit	732	20	2.37258e-63	0.8685	6	P:carbohydrate metabolic process; C:respiratory chain complex I; P:photorespiration; C:vacuolar membrane; F:catalytic activity; C:mitochondrial membrane	-	seg (SEG)
CAPS_CONTIG.512_forward_474_nt	protein	474	20	9.34584e-26	0.7695	3	F:molecular_function; P:biological_process; C:cellular_component		SignalP-NN(euk) (SIGNALP)
CAPS_CONTIG.513_forward_893_nt	like phosphatidylinositol transfer protein	893	20	2.37781e-72	0.708	3	P:transport; C:intracellular; F:transporter activity		seg (SEG)
CAPS_CONTIG.514_forward_663_nt	histone h2a	663	20	2.61854e-50	0.98	4	C:nucleosome; F:DNA binding; P:nucleosome assembly; C:nucleus	-	IPR002119; IPR007125; IPR009072; PTHR23430 (PANTHER), seg (SEG)
CAPS_CONTIG.515_forward_1005_nt	uncharacterized protein c3orf32-like	1005	20	2.47413e-103	0.802	3	P:protein folding; F:heat shock protein binding; F:unfolded protein binding	-	IPR001305; PTHR15852 (PANTHER), PTHR15852:SF2 (PANTHER), seg (SEG)
CAPS_CONTIG.516_forward_642_nt	---NA---	642	0			0	-		no IPS match
CAPS_CONTIG.517_forward_1097_nt	transmembrane 9 superfamily member 4-like	1097	20	1.64377e-106	0.9615	4	C:cytoplasmic membrane-bounded vesicle; C:cytosol; C:integral to membrane; C:Golgi apparatus	-	IPR004240; PTHR10766:SF1 (PANTHER), seg (SEG), SignalP-NN(euk) (SIGNALP), tmhmm (TMHMM)
CAPS_CONTIG.518_forward_630_nt	splicing arginine serine-rich interacting	630	18	5.02267e-16	0.618333	1	F:zinc ion binding	-	seg (SEG)
CAPS_CONTIG.519_forward_656_nt	---NA---	656	0			0	-		seg (SEG)
CAPS_CONTIG.520_forward_842_nt	30s ribosomal protein s17	842	20	1.23473e-47	0.876	5	F:structural constituent of ribosome; P:embryonic development ending in seed dormancy; C:cytosolic small ribosomal subunit; P:translation; P:ribosome biogenesis	-	IPR000266; IPR012340; IPR016027; IPR019984
CAPS_CONTIG.521_forward_1383_nt	porin voltage-dependent anion-selective channel protein	1383	20	2.35631e-162	0.828	8	P:transmembrane transport; P:regulation of anion transport; C:cell wall; C:chloroplast envelope; P:response to bacterium; C:mitochondrial outer membrane; C:vacuolar membrane; F:voltage-gated anion channel activity	-	IPR001925; PTHR11743 (PANTHER), PTHR11743:SF14 (PANTHER), seg (SEG)
CAPS_CONTIG.522_forward_596_nt	alpha-tubulin	596	20	2.42439e-15	0.9355	8	C:microtubule; P:protein polymerization; P:GTP catabolic process; P:microtubule-based movement; F:GTPase activity; F:structural molecule activity; C:cytoplasm; F:GTP binding	-	IPR004158
CAPS_CONTIG.523_forward_668_nt	60s ribosomal protein l31	668	20	2.72082e-60	0.9455	6	F:structural constituent of ribosome; C:plasma membrane; P:ribosome biogenesis; C:cytosolic large ribosomal subunit; C:chloroplast; P:translation	-	SignalP-NN(euk) (SIGNALP), tmhmm (TMHMM)
CAPS_CONTIG.524_forward_1514_nt	pwwp domain-containing protein	1514	20	1.18767e-39	0.557	9	P:telomere maintenance in response to DNA damage; P:response to gamma radiation; P:multicellular organism reproduction; P:DNA repair; F:1-phosphatidylinositol-3-phosphate 5-kinase activity; C:plasmodesma; P:reciprocal meiotic recombination; P:regulation of telomere maintenance; C:chloroplast	EC:2.7.1.150	seg (SEG)
CAPS_CONTIG.525_forward_631_nt	aaa-type atpase family protein	631	20	2.08269e-29	0.876	5	F:ATP binding; F:microtubule-severing ATPase activity; C:chloroplast; F:zinc ion binding; C:mitochondrion	EC:3.6.4.3	no IPS match
CAPS_CONTIG.526_forward_1121_nt	calmodulin-binding transcription activator 4-like	1121	20	1.02547e-72	0.5185	3	F:protein binding; F:DNA binding; C:nucleus	-	IPR002909; IPR005559; IPR013783; IPR014756; PTHR23335 (PANTHER), seg (SEG)
CAPS_CONTIG.527_forward_504_nt	glycine-rich protein 2	504	20	3.80865e-14	0.7	20	C:cytosol; F:copper ion binding; P:DNA duplex unwinding; F:mRNA binding; F:double-stranded DNA binding; P:seed development; F:zinc ion binding; P:seed germination; C:mitochondrion; C:nucleolus; P:response to cold; P:regulation of transcription, DNA-dependent; P:vegetative to reproductive phase transition of meristem; F:ATP binding; P:response to osmotic stress; P:stamen development; F:single-stra…	-	seg (SEG)
CAPS_CONTIG.528_forward_655_nt	histone h2a	655	20	6.43481e-58	0.953	4	C:nucleolus; C:nucleosome; F:DNA binding; P:nucleosome assembly	-	IPR002119; IPR007125; IPR009072; PTHR23430 (PANTHER), seg (SEG)
CAPS_CONTIG.529_forward_854_nt	60s ribosomal protein l13-1	854	20	8.34555e-131	0.9275	8	C:nucleolus; F:structural constituent of ribosome; C:plasmodesma; P:ribosome biogenesis; C:cell wall; C:vacuolar membrane; C:cytosolic large ribosomal subunit; P:translation	-	IPR001380; IPR018256; seg (SEG)
CAPS_CONTIG.530_forward_722_nt	protein	722	20	8.03983e-75	0.83	3	F:nucleic acid binding; P:methylation; F:methyltransferase activity	EC:2.1.1.0	IPR000241; IPR002052; G3DSA:3.40.50.150 (GENE3D), PTHR23290 (PANTHER), seg (SEG), SSF53335 (SUPERFAMILY)
CAPS_CONTIG.531_forward_930_nt	heterogeneous nuclear ribonucleoprotein	930	20	5.72895e-76	0.663	2	F:nucleic acid binding; F:nucleotide binding	-	IPR000504; IPR012677; PTHR24011 (PANTHER), PTHR24011:SF5 (PANTHER), seg (SEG), SSF54928 (SUPERFAMILY)
CAPS_CONTIG.532_forward_690_nt	cytochrome b5	690	20	4.9478e-45	0.8165	1	F:heme binding	-	no IPS match
CAPS_CONTIG.533_forward_606_nt	glutamine synthetase i	606	20	6.84951e-40	0.773	14	C:cytosol; F:microtubule binding; P:nitrogen fixation; F:gamma-tubulin binding; F:protein self-association; P:glutamine biosynthetic process; P:response to bacterium; P:lateral root formation; F:ATP binding; P:root cap development; P:response to abscisic acid stimulus; F:glutamate-ammonia ligase activity; C:tubulin complex; P:peptidoglycan biosynthetic process	EC:6.3.1.2	IPR014746; PTHR20852 (PANTHER), PTHR20852:SF8 (PANTHER), seg (SEG), SSF55931 (SUPERFAMILY)
CAPS_CONTIG.534_forward_1166_nt	gamma response i protein	1166	20	9.08302e-97	0.759	3	F:RNA binding; C:intracellular; P:RNA processing	-	IPR000467; PTHR23340 (PANTHER), seg (SEG)
CAPS_CONTIG.535_forward_2375_nt	endo- -beta-glucanase precursor	2375	20	0	0.907	6	F:cellulase activity; P:cell wall modification involved in multidimensional cell growth; P:cell wall modification involved in abscission; C:chloroplast; P:starch metabolic process; P:sucrose metabolic process	EC:3.2.1.4	seg (SEG)
CAPS_CONTIG.536_forward_801_nt	sec14 cytosolic factor family protein	801	20	2.92708e-40	0.6355	3	C:cytosol; C:chloroplast; C:plasma membrane	-	IPR011074; PTHR23324 (PANTHER), PTHR23324:SF4 (PANTHER), seg (SEG)
CAPS_CONTIG.537_forward_478_nt	low temperature and salt responsive protein	478	20	4.45524e-24	0.861	5	C:endomembrane system; P:defense response to fungus; C:integral to membrane; P:response to cold; P:hyperosmotic salinity response	-	no IPS match
CAPS_CONTIG.538_forward_644_nt	dihydroflavonol 4-reductase family	644	20	1.90538e-76	0.8075	13	F:calmodulin binding; P:seed development; P:oxidation reduction; P:meristem structural organization; ; P:sporopollenin biosynthetic process; F:dihydrokaempferol 4-reductase activity; F:purine nucleotide binding; P:leaf development; F:coenzyme binding; P:tRNA modification; C:endoplasmic reticulum; P:flavonoid biosynthetic process	EC:1.1.1.219	PTHR10366 (PANTHER), PTHR10366:SF9 (PANTHER), SSF51735 (SUPERFAMILY)
CAPS_CONTIG.539_forward_475_nt	dna-directed rna polymerase ii kda polypeptide	475	20	1.16946e-42	0.9375	9	F:DNA-directed RNA polymerase activity; F:zinc ion binding; P:regulation of transcription, DNA-dependent; C:DNA-directed RNA polymerase IVb complex; C:DNA-directed RNA polymerase II, core complex; F:DNA binding; C:nucleolus; P:purine base metabolic process; P:pyrimidine base metabolic process	EC:2.7.7.6	IPR000268; IPR012287; IPR020789; IPR023580; PTHR23413 (PANTHER)
CAPS_CONTIG.540_forward_867_nt	polynucleotidyl transferase ribonuclease h-like protein	867	20	7.04694e-71	0.722	5	C:cytoplasm; F:hydrolase activity, acting on ester bonds; F:nucleic acid binding; P:DNA recombination; P:DNA repair	-	IPR005227; IPR006641; IPR012337
CAPS_CONTIG.541_forward_953_nt	bcl-2-associated athanogene 7	953	20	3.29537e-74	0.827	9	P:protein folding; C:plasmodesma; P:cellular response to heat; C:cytosol; P:cellular response to unfolded protein; C:endoplasmic reticulum; F:calmodulin binding; P:cellular response to cold; F:chaperone binding	-	IPR000048; IPR003103; coil (COIL), SSF63491 (SUPERFAMILY)
CAPS_CONTIG.542_forward_853_nt	multiple chloroplast division site 1	853	20	7.45647e-86	0.7405	2	P:chloroplast fission; C:chloroplast inner membrane	-	PTHR19211 (PANTHER), PTHR19211:SF28 (PANTHER), tmhmm (TMHMM)
CAPS_CONTIG.543_forward_1643_nt	pectate lyase	1643	20	0	0.9355	2	F:pectate lyase activity; C:membrane	EC:4.2.2.2	IPR002022; IPR011050; IPR012334; IPR018082; seg (SEG), SignalP-NN(euk) (SIGNALP), tmhmm (TMHMM)
CAPS_CONTIG.544_forward_690_nt	dna replication factor c complex subunit 5	690	20	2.19326e-102	0.863	15	P:translation; C:ribosome; P:negative regulation of defense response; F:DNA-directed DNA polymerase activity; F:rRNA binding; F:structural constituent of ribosome; P:DNA replication; F:DNA clamp loader activity; F:ATP binding; P:ribosome biogenesis; C:chloroplast; C:nucleus; C:DNA replication factor C complex; P:embryonic development ending in seed dormancy; C:DNA polymerase complex	EC:2.7.7.7	no IPS match
CAPS_CONTIG.545_forward_615_nt	small nuclear rna activating complex subunit snap43 protein	615	20	8.12692e-54	0.7065	3	F:molecular_function; P:biological_process; C:cellular_component		IPR019188; seg (SEG)
CAPS_CONTIG.546_forward_611_nt	60s ribosomal protein l32	611	20	7.50258e-82	0.953	5	C:nucleolus; F:structural constituent of ribosome; P:ribosome biogenesis; C:cytosolic large ribosomal subunit; P:translation	-	IPR001515; IPR018263; PTHR23413 (PANTHER)
CAPS_CONTIG.547_forward_965_nt	protein	965	20	1.73519e-73	0.733	0	-		IPR019308; tmhmm (TMHMM)
CAPS_CONTIG.548_forward_973_nt	isocitrate dehydrogenase	973	20	1.22966e-169	0.9655	7	F:NAD or NADH binding; F:magnesium ion binding; P:tricarboxylic acid cycle; F:isocitrate dehydrogenase (NAD+) activity; F:zinc ion binding; P:isocitrate metabolic process; C:mitochondrion	EC:1.1.1.41	IPR001804; IPR004434; IPR024084; seg (SEG), SSF53659 (SUPERFAMILY)
CAPS_CONTIG.549_forward_741_nt	protein kinase like protein	741	20	2.43273e-105	0.896	11	C:cytoplasmic membrane-bounded vesicle; C:plasma membrane; F:protein tyrosine kinase activity; P:protein amino acid phosphorylation; F:ATP binding; F:2-alkenal reductase activity; C:integral to membrane; F:protein serine/threonine kinase activity; P:transmembrane receptor protein tyrosine kinase signaling pathway; P:oxidation reduction; P:serine family amino acid metabolic process	EC:2.7.10.0; EC:1.3.1.74; EC:2.7.11.0	IPR000719; IPR002290; IPR011009; IPR020635; G3DSA:1.10.510.10 (GENE3D), PTHR24420 (PANTHER), PTHR24420:SF874 (PANTHER), SignalP-NN(euk) (SIGNALP)
CAPS_CONTIG.550_forward_611_nt	voltage-gated clc-type chloride	611	4	6.0214e-16	0.82	6	F:voltage-gated chloride channel activity; P:transmembrane transport; C:integral to membrane; P:metabolic process; F:catalytic activity; P:chloride transport	-	no IPS match
CAPS_CONTIG.551_forward_575_nt	60s ribosomal protein l23	575	20	4.24143e-95	0.974	7	C:nucleolus; F:structural constituent of ribosome; P:embryonic development ending in seed dormancy; C:cytosolic large ribosomal subunit; P:translation; C:mitochondrion; P:ribosome biogenesis	-	SignalP-NN(euk) (SIGNALP)
CAPS_CONTIG.552_forward_1250_nt	70 kda peptidyl-prolyl isomerase-like	1250	20	4.22067e-175	0.908	11	P:protein folding; P:response to wounding; F:FK506 binding; P:response to cadmium ion; P:protein peptidyl-prolyl isomerization; C:membrane; C:nucleus; C:cytosol; P:response to heat; F:peptidyl-prolyl cis-trans isomerase activity; F:calmodulin binding	EC:5.2.1.8	IPR001179; IPR001440; IPR011990; IPR013026; IPR019734; IPR023114; IPR023566; coil (COIL), G3DSA:3.10.50.40 (GENE3D), PTHR10516:SF66 (PANTHER), seg (SEG), SSF48452 (SUPERFAMILY), SSF54534 (SUPERFAMILY)
CAPS_CONTIG.553_forward_840_nt	---NA---	840	0			0	-		seg (SEG)
CAPS_CONTIG.554_forward_722_nt	sucrose nonfermenting 4-like	722	20	1.42952e-64	0.886	3	F:kinase activity; P:phosphorylation; F:protein binding	-	IPR000644; G3DSA:3.10.580.10 (GENE3D), PTHR13780 (PANTHER), PTHR13780:SF13 (PANTHER), SignalP-NN(euk) (SIGNALP), SSF54631 (SUPERFAMILY)
CAPS_CONTIG.555_forward_925_nt	upf0369 protein c6orf57-like	925	20	2.56415e-22	0.655	1	C:mitochondrion	-	IPR012875
CAPS_CONTIG.556_forward_517_nt	anthocyanidin 3-o-glucosyltransferase	517	20	3.26445e-19	0.565	2	F:transferase activity; P:metabolic process	-	IPR002213; G3DSA:3.40.50.2000 (GENE3D), SSF53756 (SUPERFAMILY)
CAPS_CONTIG.557_forward_655_nt	histone h3	655	20	1.58508e-68	0.9865	7	C:nucleosome; F:DNA binding; F:protein binding; P:regulation of gene silencing; P:nucleosome assembly; C:chloroplast; C:nucleoplasm	-	seg (SEG), SignalP-NN(euk) (SIGNALP), tmhmm (TMHMM)
CAPS_CONTIG.558_forward_466_nt	h aca ribonucleoprotein complex subunit 1-like protein 1	466	20	4.96435e-58	0.946	7	C:cytosol; C:box H/ACA snoRNP complex; P:ribosome biogenesis; C:chloroplast thylakoid membrane; F:snoRNA binding; F:pseudouridine synthase activity; P:snRNA pseudouridine synthesis	EC:5.4.99.12	IPR007504; IPR009000; IPR021154; seg (SEG)
CAPS_CONTIG.559_forward_911_nt	uncharacterized protein	911	20	6.13194e-79	0.7385	1	C:endoplasmic reticulum	-	seg (SEG), tmhmm (TMHMM)
CAPS_CONTIG.560_forward_532_nt	histone h2a	532	20	2.43809e-54	0.878	4	C:nucleosome; F:DNA binding; P:nucleosome assembly; C:nucleus	-	no IPS match
CAPS_CONTIG.561_forward_559_nt	phosphoglycerate mutase-like protein	559	20	4.32443e-32	0.706	2	C:cytosol; C:chloroplast	-	no IPS match
CAPS_CONTIG.562_forward_954_nt	snf7 family protein	954	20	5.21095e-113	0.9375	5	P:embryonic development ending in seed dormancy; P:protein transport; P:endosome transport via multivesicular body sorting pathway; P:growth; P:embryonic axis specification	-	IPR005024; coil (COIL), PTHR10476 (PANTHER), PTHR10476:SF2 (PANTHER), seg (SEG)
CAPS_CONTIG.563_forward_461_nt	protein phosphatase	461	20	3.88719e-74	0.88	4	P:response to water deprivation; F:protein serine/threonine phosphatase activity; P:protein amino acid dephosphorylation; C:protein serine/threonine phosphatase complex	-	IPR001932; IPR015655; PTHR13832:SF94 (PANTHER)
CAPS_CONTIG.564_forward_1135_nt	protein	1135	20	3.84757e-158	0.835	3	P:metabolic process; F:hydrolase activity; C:plastid	-	IPR005834; IPR006402; IPR023214; PTHR18901 (PANTHER), seg (SEG)
CAPS_CONTIG.565_forward_580_nt	nucleosome chromatin assembly factor group	580	20	4.86759e-42	0.6115	2	F:molecular_function; P:biological_process		PTHR15546 (PANTHER), PTHR15546:SF2 (PANTHER)
CAPS_CONTIG.566_forward_560_nt	chalcone synthase	560	20	4.32734e-93	0.9765	2	F:naringenin-chalcone synthase activity; P:flavonoid biosynthetic process	EC:2.3.1.74	IPR012328; IPR016038; IPR016039; PTHR11877 (PANTHER), PTHR11877:SF9 (PANTHER), seg (SEG)
CAPS_CONTIG.567_forward_617_nt	flavonol synthase flavanone 3-hydroxylase	617	7	1.19242e-17	0.481429	2	F:nucleic acid binding; F:zinc ion binding	-	IPR000571; seg (SEG)
CAPS_CONTIG.568_forward_493_nt	uncharacterized protein	493	20	6.88666e-23	0.843	3	F:hydrogen ion transmembrane transporter activity; C:mitochondrial proton-transporting ATP synthase complex, coupling factor F(o); P:ATP synthesis coupled proton transport	-	no IPS match
CAPS_CONTIG.569_forward_695_nt	histone h3	695	20	1.06558e-74	0.983	7	C:nucleosome; F:DNA binding; F:protein binding; P:regulation of gene silencing; P:nucleosome assembly; C:chloroplast; C:nucleoplasm	-	IPR000164; IPR007125; IPR009072; seg (SEG)
CAPS_CONTIG.570_forward_674_nt	protein	674	20	5.05778e-59	0.876	9	P:response to oxidative stress; F:NAD or NADH binding; F:zinc ion binding; F:NADH dehydrogenase (ubiquinone) activity; C:mitochondrial respiratory chain complex I; P:mitochondrial electron transport, NADH to ubiquinone; P:ubiquinone biosynthetic process; P:sodium ion transport; P:proton transport	EC:1.6.5.3	IPR002023; IPR012336
CAPS_CONTIG.571_forward_758_nt	elongator complex protein 1	758	20	1.3582e-51	0.739	8	C:cytosol; P:fruit morphogenesis; ; P:leaf morphogenesis; P:organ growth; P:regulation of RNA elongation; P:cell proliferation; P:tRNA modification	-	no IPS match
CAPS_CONTIG.572_forward_846_nt	retrotransposon unclassified	846	20	2.55639e-08	0.5785	18	F:nucleic acid binding; P:DNA integration; F:DNA binding; F:zinc ion binding; C:plastid; F:molecular_function; P:biological_process; C:cellular_component; F:ionotropic glutamate receptor activity; F:ion channel activity; F:transporter activity; C:integral to membrane; C:membrane; P:ion transport; P:transport; F:extracellular-glutamate-gated ion channel activity; C:outer membrane-bounded periplasm…		IPR005162; seg (SEG)
CAPS_CONTIG.573_forward_694_nt	pectin methylesterase	694	20	1.25385e-85	0.859	9	C:plant-type cell wall; P:cell wall modification; F:pectinesterase activity; F:aspartyl esterase activity; C:chloroplast; F:enzyme inhibitor activity; P:negative regulation of catalytic activity; P:starch metabolic process; P:sucrose metabolic process	EC:3.1.1.11	IPR000070; IPR011050; IPR012334; PTHR22931 (PANTHER), PTHR22931:SF5 (PANTHER)
CAPS_CONTIG.574_forward_1410_nt	rszp22 splicing factor	1410	20	2.18849e-51	0.8835	8	C:nucleolus; F:nucleic acid binding; F:protein binding; C:nuclear speck; C:cytosol; F:zinc ion binding; P:nuclear mRNA splicing, via spliceosome; F:nucleotide binding	-	IPR000504; IPR001878; IPR012677; PTHR10548 (PANTHER), seg (SEG), SSF54928 (SUPERFAMILY)
CAPS_CONTIG.575_forward_778_nt	cytochrome c oxidase assembly protein ctag	778	20	1.21391e-82	0.907	3	F:copper ion binding; C:plasma membrane; P:respiratory chain complex IV assembly	-	seg (SEG), SignalP-NN(euk) (SIGNALP), tmhmm (TMHMM)
CAPS_CONTIG.576_forward_627_nt	glutaredoxin-c4	627	20	2.75869e-48	0.896	5	P:cell redox homeostasis; F:electron carrier activity; F:protein disulfide oxidoreductase activity; F:arsenate reductase (glutaredoxin) activity; P:electron transport	EC:1.20.4.1	IPR002109; IPR011767; IPR011899; IPR012336; IPR014025; PTHR10168 (PANTHER), seg (SEG), SignalP-NN(euk) (SIGNALP), tmhmm (TMHMM)
CAPS_CONTIG.577_forward_1020_nt	histone h3	1020	20	6.72274e-73	0.9905	7	C:nucleosome; F:DNA binding; F:protein binding; P:regulation of gene silencing; P:nucleosome assembly; C:chloroplast; C:nucleoplasm	-	IPR000164; IPR007125; IPR009072; seg (SEG)
CAPS_CONTIG.578_forward_1004_nt	sucrose-phosphatase 2	1004	20	0	0.848	9	P:sucrose biosynthetic process; P:dephosphorylation; P:response to cadmium ion; C:plasmodesma; F:sucrose-phosphatase activity; F:magnesium ion binding; C:nucleus; C:cytosol; P:starch metabolic process	EC:3.1.3.24	IPR006378; IPR006379; IPR006380; IPR012847; IPR013679; IPR023214; G3DSA:3.10.450.50 (GENE3D), G3DSA:3.90.1070.10 (GENE3D), PTHR12526 (PANTHER), PTHR12526:SF2 (PANTHER), SSF54427 (SUPERFAMILY)
CAPS_CONTIG.579_forward_789_nt	male sterility 2-like protein	789	20	8.80756e-110	0.812	19	P:wax biosynthetic process; F:oxidoreductase activity, acting on the CH-CH group of donors; P:positive regulation of circadian rhythm; P:oxidation reduction; P:response to salt stress; P:suberin biosynthetic process; P:response to wounding; P:microsporogenesis; F:long-chain-fatty-acyl-CoA reductase activity; P:far-red light signaling pathway; F:protein binding; F:transcription factor activity; C:…	EC:1.2.1.50	IPR013120; IPR016040; PTHR11011 (PANTHER), PTHR11011:SF1 (PANTHER), seg (SEG), SSF51735 (SUPERFAMILY)
CAPS_CONTIG.580_forward_877_nt	protein	877	20	3.22993e-106	0.9805	3	F:ATP binding; F:ubiquitin-protein ligase activity; P:protein ubiquitination	EC:6.3.2.19	IPR000608; IPR016135; IPR023313; PTHR24068 (PANTHER), SM00212 (SMART)
CAPS_CONTIG.581_forward_1053_nt	pattern formation protein emb30	1053	20	2.17723e-93	0.7985	17	P:cell adhesion; P:cytokinesis by cell plate formation; P:cellular cell wall organization; P:regulation of vesicle targeting, to, from or within Golgi; C:cytoplasm; P:basipetal auxin transport; P:unidimensional cell growth; P:establishment of planar polarity; F:GTP:GDP antiporter activity; P:regulation of ARF protein signal transduction; P:root hair cell differentiation; F:ARF guanyl-nucleotide e…	-	PTHR10663 (PANTHER), PTHR10663:SF6 (PANTHER), seg (SEG)
CAPS_CONTIG.582_forward_639_nt	---NA---	639	0			0	-		seg (SEG)
CAPS_CONTIG.583_forward_670_nt	histone h3	670	20	9.20162e-69	0.971	7	C:nucleosome; F:DNA binding; F:protein binding; P:regulation of gene silencing; P:nucleosome assembly; C:chloroplast; C:nucleoplasm	-	IPR000164; IPR007125; IPR009072; seg (SEG)
CAPS_CONTIG.584_forward_919_nt	at3g01160-like protein	919	20	3.51366e-30	0.6555	2	C:nucleus; C:cytosol	-	seg (SEG)
CAPS_CONTIG.585_forward_1056_nt	transmembrane bax inhibitor motif-containing protein 4	1056	20	3.98337e-113	0.827	1	C:integral to membrane	-	seg (SEG)
CAPS_CONTIG.586_forward_658_nt	arginine serine-rich-splicing factor rsp41	658	20	7.47768e-134	0.8915	5	C:spliceosomal complex; F:RNA binding; C:nuclear speck; P:nuclear mRNA splicing, via spliceosome; F:nucleotide binding	-	IPR000504; IPR012677; PTHR10548 (PANTHER), PTHR10548:SF23 (PANTHER), SSF54928 (SUPERFAMILY)
CAPS_CONTIG.587_forward_383_nt	histone h4	383	20	1.67099e-50	1	12	C:cytosol; C:nucleosome; P:response to water deprivation; C:mitochondrion; C:nucleolus; C:plasmodesma; F:DNA binding; C:vacuolar membrane; C:thylakoid; F:protein binding; P:nucleosome assembly; C:chloroplast	-	seg (SEG), SignalP-NN(euk) (SIGNALP)
CAPS_CONTIG.588_forward_559_nt	uncharacterized protein at5g39865-like	559	20	1.14271e-72	0.799	4	P:cell redox homeostasis; F:electron carrier activity; F:protein disulfide oxidoreductase activity; P:electron transport	-	IPR002109; IPR012336; PTHR10168 (PANTHER), PTHR10168:SF44 (PANTHER)
CAPS_CONTIG.589_forward_901_nt	60s ribosomal protein	901	20	9.79674e-125	0.977	4	C:ribosome; F:structural constituent of ribosome; P:translation; P:ribosome biogenesis	-	IPR000196; IPR015972; IPR015974; IPR023638; PTHR10722 (PANTHER), seg (SEG)
CAPS_CONTIG.590_forward_657_nt	uncharacterized protein	657	20	3.84627e-25	0.7255	1	C:nucleus	-	coil (COIL), seg (SEG)
CAPS_CONTIG.591_forward_830_nt	atp binding	830	20	2.07609e-55	0.549	0	-		coil (COIL)
CAPS_CONTIG.592_forward_650_nt	elongator protein 2	650	20	1.08567e-121	0.8045	2	F:nucleotide binding; F:protein binding	-	IPR001680; IPR011046; IPR015943; IPR017986; PTHR13729 (PANTHER), PTHR13729:SF2 (PANTHER)
CAPS_CONTIG.593_forward_1041_nt	nodulin-like protein	1041	20	8.14868e-66	0.72	2	C:cytoplasmic membrane-bounded vesicle; F:binding	-	PTHR21576 (PANTHER), seg (SEG)
CAPS_CONTIG.594_forward_625_nt	uncharacterized protein loc100244706	625	7	4.36999e-13	0.442857	1	C:intracellular		seg (SEG)
CAPS_CONTIG.595_forward_708_nt	phosphoethanolamine phosphocholine	708	20	9.47375e-95	0.7715	11	C:integral to plasma membrane; ; F:endopeptidase activity; P:protein tetramerization; P:dephosphorylation; F:phosphoethanolamine/phosphocholine phosphatase activity; P:cellular response to phosphate starvation; F:inorganic diphosphatase activity; ; ; P:oxidative phosphorylation	EC:3.1.3.75; EC:3.6.1.1	IPR006383; IPR006384; IPR016965; IPR023214; PTHR20889 (PANTHER)
CAPS_CONTIG.596_forward_1040_nt	orf16-lacz fusion protein	1040	20	7.18358e-86	0.8095	1	C:mitochondrion	-	no IPS match
CAPS_CONTIG.597_forward_801_nt	sun domain-containing protein	801	20	2.92851e-20	0.712	6	C:nuclear envelope; C:endoplasmic reticulum; C:spindle; C:phragmoplast; F:protein binding; C:plastid	-	no IPS match
CAPS_CONTIG.598_forward_610_nt	---NA---	610	0			0	-		no IPS match
CAPS_CONTIG.599_forward_838_nt	60s ribosomal protein l23	838	20	9.93797e-95	0.975	7	C:nucleolus; F:structural constituent of ribosome; P:embryonic development ending in seed dormancy; C:cytosolic large ribosomal subunit; P:translation; C:mitochondrion; P:ribosome biogenesis	-	SignalP-NN(euk) (SIGNALP)
CAPS_CONTIG.600_forward_713_nt	transformation transcription domain-associated protein	713	20	9.9909e-80	0.864	6	C:cytosol; F:inositol or phosphatidylinositol kinase activity; C:plasmodesma; F:phosphotransferase activity, alcohol group as acceptor; P:phosphorylation; F:protein binding	EC:2.7.1.0	IPR003152; IPR011009; PTHR11139 (PANTHER), PTHR11139:SF1 (PANTHER), SignalP-NN(euk) (SIGNALP), tmhmm (TMHMM)
CAPS_CONTIG.601_forward_588_nt	c2h2 zinc finger protein	588	20	1.19926e-105	0.8955	6	F:transcription factor activity; F:nucleic acid binding; F:zinc ion binding; P:regulation of transcription, DNA-dependent; C:transcription factor complex; P:regulation of transcription	-	SSF56399 (SUPERFAMILY)
CAPS_CONTIG.602_forward_721_nt	cap-binding protein	721	20	8.83446e-139	0.864	3	F:translation initiation factor activity; C:ribosome; P:regulation of translational initiation	-	IPR001040; IPR019770; IPR023398
CAPS_CONTIG.603_forward_765_nt	transcription factor tcp2-like	765	20	5.40628e-69	0.505	0	-		seg (SEG)
CAPS_CONTIG.604_forward_477_nt	glycine-rich protein 2b	477	20	4.2516e-12	0.692	5	F:RNA binding; F:zinc ion binding; P:regulation of transcription, DNA-dependent; F:DNA binding; F:hydrolase activity	-	PS51257 (PROFILE), seg (SEG)
CAPS_CONTIG.605_forward_643_nt	multiprotein bridging factor 1	643	20	5.82392e-88	0.938	7	C:nucleolus; F:sequence-specific DNA binding; F:transcription coactivator activity; P:response to ethylene stimulus; P:positive regulation of transcription, DNA-dependent; C:transcription factor complex; P:positive regulation of transcription	-	IPR001387; IPR010982; IPR013729; coil (COIL), PTHR10245 (PANTHER)
CAPS_CONTIG.606_forward_672_nt	udp-d-apiose udp-d-xylose synthase 1	672	20	8.15016e-99	0.9435	8	F:NAD or NADH binding; C:cytosol; C:apoplast; F:UDP-glucuronate decarboxylase activity; P:nucleotide-sugar biosynthetic process; P:starch metabolic process; P:sucrose metabolic process; P:nucleotide metabolic process	EC:4.1.1.35	no IPS match
CAPS_CONTIG.607_forward_1067_nt	cyclin-dependent kinase b1-2	1067	20	0	0.9355	12	F:RNA polymerase II carboxy-terminal domain kinase activity; P:mitosis; P:regulation of cell cycle; C:cyclin-dependent protein kinase holoenzyme complex; P:protein amino acid phosphorylation; F:ATP binding; F:cyclin-dependent protein kinase activity; F:cyclin binding; P:cell division; P:serine family amino acid metabolic process; ; F:protein tyrosine kinase activity	EC:2.7.11.23; EC:2.7.11.22; EC:2.7.10.0	IPR000719; IPR002290; IPR008271; IPR011009; IPR017441; IPR020635; G3DSA:1.10.510.10 (GENE3D), G3DSA:3.30.200.20 (GENE3D), PTHR24056 (PANTHER), PTHR24056:SF101 (PANTHER)
CAPS_CONTIG.608_forward_414_nt	preprotein translocase subunit chloroplastic-like	414	20	4.10227e-53	0.954	8	F:P-P-bond-hydrolysis-driven protein transmembrane transporter activity; P:thylakoid membrane organization; F:protein binding; P:transmembrane transport; C:integral to membrane; P:protein secretion; C:chloroplast thylakoid membrane; C:chloroplast envelope	-	IPR002208; IPR023201; PTHR10906:SF2 (PANTHER), SignalP-NN(euk) (SIGNALP), tmhmm (TMHMM)
CAPS_CONTIG.609_forward_662_nt	transmembrane protein	662	20	1.07852e-139	0.938	3	C:cytoplasmic membrane-bounded vesicle; C:integral to membrane; C:mitochondrion	-	IPR019164; seg (SEG), tmhmm (TMHMM)
CAPS_CONTIG.610_forward_810_nt	uncharacterized protein	810	20	5.52685e-45	0.7895	2	C:membrane; C:endomembrane system	-	SignalP-NN(euk) (SIGNALP), tmhmm (TMHMM)
CAPS_CONTIG.611_forward_890_nt	translocase of chloroplast chloroplastic-like	890	20	7.74591e-59	0.849	6	F:transmembrane receptor activity; F:GTP binding; F:hydrolase activity, acting on acid anhydrides; C:chloroplast outer membrane; P:protein targeting to chloroplast; P:signal transduction	-	IPR024283; PTHR10903 (PANTHER), PTHR10903:SF23 (PANTHER)
CAPS_CONTIG.612_forward_1220_nt	heat shock protein 90	1220	20	5.29831e-139	0.962	18	C:cytosol; C:cell wall; P:response to water deprivation; C:mitochondrion; P:protein folding; P:response to salt stress; P:heat acclimation; C:plasmodesma; P:negative regulation of seed germination; P:flower development; P:protein stabilization; F:ATP binding; F:ATPase activity; P:leaf development; F:unfolded protein binding; P:defense response to bacterium, incompatible interaction; ; C:nucleus	EC:3.6.1.3	IPR001404; IPR020568; coil (COIL), seg (SEG), SSF110942 (SUPERFAMILY)
CAPS_CONTIG.613_forward_1360_nt	uracil phosphoribosyltransferase	1360	20	0	0.9615	9	F:uracil phosphoribosyltransferase activity; C:cytosol; F:uridine kinase activity; C:plastid; F:phosphotransferase activity, alcohol group as acceptor; F:ATP binding; P:UMP biosynthetic process; P:phosphorylation; P:pyrimidine base metabolic process	EC:2.4.2.9; EC:2.7.1.48; EC:2.7.1.0	PS51257 (PROFILE), tmhmm (TMHMM)
CAPS_CONTIG.614_forward_817_nt	armadillo repeat-containing kinesin-like protein 2-like	817	20	5.07339e-132	0.814	13	F:microtubule motor activity; P:protein amino acid phosphorylation; C:microtubule; C:plasmodesma; F:ubiquitin protein ligase binding; F:ATP binding; P:microtubule-based movement; C:preprophase band; P:recognition of pollen; C:vacuole; F:transmembrane receptor protein serine/threonine kinase activity; P:transmembrane receptor protein serine/threonine kinase signaling pathway; P:serine family amino…	-	IPR000225; IPR011989; IPR016024; coil (COIL), PTHR23315 (PANTHER)
CAPS_CONTIG.615_forward_849_nt	cytochrome p450	849	20	4.48518e-163	0.856	5	F:heme binding; F:electron carrier activity; F:aromatase activity; P:oxidation reduction; P:electron transport	EC:1.14.14.1	IPR001128; IPR002401; PTHR24296 (PANTHER)
CAPS_CONTIG.616_forward_985_nt	nadh dehydrogenase	985	20	6.20744e-157	0.8775	9	P:response to oxidative stress; F:NAD or NADH binding; F:zinc ion binding; F:NADH dehydrogenase (ubiquinone) activity; C:mitochondrial respiratory chain complex I; P:mitochondrial electron transport, NADH to ubiquinone; P:ubiquinone biosynthetic process; P:sodium ion transport; P:proton transport	EC:1.6.5.3	IPR002023; IPR012336
CAPS_CONTIG.617_forward_554_nt	protease inhibitor seed storage lipid transfer protein family protein	554	20	9.69264e-46	0.751	3	P:lipid transport; C:extracellular region; F:lipid binding	-	IPR003612; IPR016140
CAPS_CONTIG.618_forward_303_nt	uncharacterized protein	303	17	5.77954e-13	0.79	1	C:plastid	-	seg (SEG), tmhmm (TMHMM)
CAPS_CONTIG.619_forward_935_nt	uncharacterized protein loc100262360	935	20	7.925e-85	0.852	0	-		no IPS match
CAPS_CONTIG.620_forward_1016_nt	anthranilate phosphoribosyltransferase	1016	20	4.28362e-145	0.748	5	F:anthranilate phosphoribosyltransferase activity; P:tryptophan biosynthetic process; C:chloroplast; P:tyrosine biosynthetic process; P:L-phenylalanine biosynthetic process	EC:2.4.2.18	IPR000312; PTHR11922 (PANTHER), PTHR11922:SF1 (PANTHER)
CAPS_CONTIG.621_forward_671_nt	hydroxyproline-rich glycoprotein family protein	671	20	3.06489e-59	0.702	8	F:RNA binding; P:regulation of transcription from RNA polymerase II promoter; P:RNA-dependent DNA replication; F:RNA-directed DNA polymerase activity; F:DNA binding; ; C:mediator complex; P:DNA integration	EC:2.7.7.49	SignalP-NN(euk) (SIGNALP), tmhmm (TMHMM)
CAPS_CONTIG.622_forward_1033_nt	protein	1033	19	4.2448e-16	0.557895	3	F:molecular_function; P:biological_process; C:cellular_component		SignalP-NN(euk) (SIGNALP)
CAPS_CONTIG.623_forward_1085_nt	peptide-n4-(n-acetyl-beta-glucosaminyl)asparagine amidase a-like	1085	20	3.56361e-100	0.6595	1	C:vacuole	-	IPR021102; seg (SEG)
CAPS_CONTIG.624_forward_596_nt	leo1-like family protein	596	20	5.16188e-87	0.776	3	P:negative regulation of flower development; C:cytosol; P:vernalization response	-	IPR007149; PTHR23146 (PANTHER), seg (SEG)
CAPS_CONTIG.625_forward_704_nt	---NA---	704	0			0	-		no IPS match
CAPS_CONTIG.626_forward_779_nt	auxin response factor 5	779	20	4.82234e-119	0.813	14	P:longitudinal axis specification; P:root development; P:regulation of translation; F:DNA regulatory region binding; P:meristem development; P:regulation of transcription, DNA-dependent; P:flower development; P:leaf vascular tissue pattern formation; F:protein dimerization activity; F:transcription factor activity; P:auxin mediated signaling pathway; C:membrane; C:transcription factor complex; P:…	-	IPR003311; IPR011525; SSF54277 (SUPERFAMILY)
CAPS_CONTIG.627_forward_916_nt	endoglucanase 24-like	916	20	2.4548e-118	0.8445	4	C:cytoplasmic membrane-bounded vesicle; F:cellulase activity; P:starch metabolic process; P:sucrose metabolic process	EC:3.2.1.4	IPR001701; IPR008928; IPR012341; IPR018221; PTHR22298 (PANTHER), PTHR22298:SF3 (PANTHER)
CAPS_CONTIG.628_forward_549_nt	---NA---	549	0			0	-		seg (SEG), SignalP-NN(euk) (SIGNALP), tmhmm (TMHMM)
CAPS_CONTIG.629_forward_1363_nt	aig1 domain-containing protein	1363	20	1.23078e-74	0.7965	3	C:integral to membrane; P:response to bacterium; F:GTP binding	-	IPR009637; PTHR21229:SF1 (PANTHER), SignalP-NN(euk) (SIGNALP), tmhmm (TMHMM)
CAPS_CONTIG.630_forward_1077_nt	60s ribosomal protein	1077	20	1.16272e-115	0.952	9	F:structural constituent of ribosome; C:plasma membrane; F:RNA binding; F:protein binding; C:vacuolar membrane; C:cytosolic large ribosomal subunit; C:chloroplast; P:translation; P:ribosome biogenesis	-	IPR000039; IPR021131; G3DSA:3.100.10.10 (GENE3D)
CAPS_CONTIG.631_forward_504_nt	uncharacterized protein	504	20	5.77306e-28	0.7175	3	F:molecular_function; P:biological_process; C:cellular_component		no IPS match
CAPS_CONTIG.632_forward_398_nt	histone h4	398	20	9.65401e-43	1	12	C:cytosol; C:nucleosome; P:response to water deprivation; C:mitochondrion; C:nucleolus; C:plasmodesma; F:DNA binding; C:vacuolar membrane; C:thylakoid; F:protein binding; P:nucleosome assembly; C:chloroplast	-	IPR001951; IPR007125; IPR009072; IPR019809; seg (SEG)
CAPS_CONTIG.633_forward_782_nt	protein fyd	782	20	1.71782e-86	0.767	1	C:chloroplast envelope	-	no IPS match
CAPS_CONTIG.634_forward_1243_nt	ubiquitin-activating enzyme	1243	20	0	0.92	4	F:ATP binding; F:small protein activating enzyme activity; P:protein modification process; F:ligase activity	-	IPR000127; IPR009036; IPR016040; IPR018965; PTHR10953 (PANTHER), PTHR10953:SF4 (PANTHER), tmhmm (TMHMM)
CAPS_CONTIG.635_forward_667_nt	gras family transcription factor	667	20	3.13753e-121	0.7365	1	P:regulation of transcription, DNA-dependent	-	IPR005202
CAPS_CONTIG.636_forward_697_nt	---NA---	697	0			3	C:chromatin; F:DNA binding; C:nucleus	-	IPR000116; IPR017956; IPR020478; PTHR23341 (PANTHER), seg (SEG)
CAPS_CONTIG.637_forward_534_nt	ice binding	534	20	4.33921e-50	0.8775	2	F:phosphoinositide binding; P:signal transduction	-	IPR013666; PTHR24730 (PANTHER), PTHR24730:SF7 (PANTHER), seg (SEG)
CAPS_CONTIG.638_forward_579_nt	40s ribosomal protein s25-2	579	20	9.19151e-39	0.982	6	F:structural constituent of ribosome; C:plasmodesma; C:vacuolar membrane; C:cytosolic small ribosomal subunit; P:translation; P:ribosome biogenesis	-	IPR004977; PTHR12850:SF8 (PANTHER), seg (SEG)
CAPS_CONTIG.639_forward_846_nt	survival of motor neuron-related-splicing factor 30	846	20	1.08838e-68	0.8705	4	F:RNA binding; C:cytoplasm; P:mRNA processing; C:nucleus	-	SignalP-NN(euk) (SIGNALP), tmhmm (TMHMM)
CAPS_CONTIG.640_forward_1180_nt	endoplasmic reticulum vesicle transporter protein	1180	20	0	0.8975	2	C:vacuolar membrane; C:endoplasmic reticulum	-	IPR012936; PTHR10984 (PANTHER), seg (SEG), tmhmm (TMHMM)
CAPS_CONTIG.641_forward_605_nt	structural maintenance of chromosomes 1	605	20	2.40897e-26	0.7335	4	P:sister chromatid cohesion; F:ATP binding; C:chromosome; C:chloroplast	-	seg (SEG)
CAPS_CONTIG.642_forward_608_nt	protein	608	20	1.21217e-27	0.536	2	P:signal transduction; F:protein binding	-	IPR001611; G3DSA:3.80.10.10 (GENE3D), PTHR24420 (PANTHER), SSF52058 (SUPERFAMILY)
CAPS_CONTIG.643_forward_1368_nt	tho complex subunit 4	1368	20	5.4214e-88	0.757	3	C:nucleolus; F:nucleic acid binding; F:nucleotide binding	-	IPR000504; IPR012677; PTHR19965 (PANTHER), PTHR19965:SF8 (PANTHER), seg (SEG), SSF54928 (SUPERFAMILY)
CAPS_CONTIG.644_forward_600_nt	protein	600	20	1.31036e-32	0.888	2	F:molecular_function; P:biological_process		seg (SEG), SignalP-NN(euk) (SIGNALP)
CAPS_CONTIG.645_forward_688_nt	uncharacterized protein	688	20	3.0228e-61	0.7625	3	F:molecular_function; P:biological_process; C:cellular_component		no IPS match
CAPS_CONTIG.646_forward_656_nt	ccr4-not transcription complex subunit	656	17	3.70439e-14	0.475294	1	F:binding	-	no IPS match
CAPS_CONTIG.647_forward_589_nt	kinesin motor family protein	589	20	7.11645e-72	0.591	5	P:microtubule-based movement; F:ATP binding; C:plastid; F:microtubule motor activity; C:microtubule	-	IPR010544; coil (COIL), seg (SEG)
CAPS_CONTIG.648_forward_653_nt	short-chain alcohol dehydrogenase	653	20	1.17308e-30	0.767	6	F:oxidoreductase activity; P:phosphorylation; F:protein kinase activity; C:membrane; P:oxidation reduction; F:nucleotide binding	-	IPR002347; IPR016040; IPR020904; PTHR24316 (PANTHER), SSF51735 (SUPERFAMILY)
CAPS_CONTIG.649_forward_680_nt	bifunctional dihydroflavonol 4-reductase flavanone 4-reductase-like	680	20	1.81383e-89	0.7735	15	P:rRNA processing; F:phosphoenolpyruvate carboxykinase (ATP) activity; F:dihydrokaempferol 4-reductase activity; F:3-beta-hydroxy-delta5-steroid dehydrogenase activity; F:ATP binding; C:small-subunit processome; P:gluconeogenesis; P:steroid biosynthetic process; F:coenzyme binding; P:tricarboxylic acid cycle; P:carbon utilization; P:C21-steroid hormone metabolic process; P:androgen metabolic proc…	EC:4.1.1.49; EC:1.1.1.219; EC:1.1.1.145	IPR002225; IPR016040; PTHR10366 (PANTHER), PTHR10366:SF9 (PANTHER), SSF51735 (SUPERFAMILY)
CAPS_CONTIG.650_forward_930_nt	dna repair and recombination protein rad54-like protein	930	20	2.12038e-108	0.828	10	C:mitochondrion; C:nucleolus; P:regulation of transcription, DNA-dependent; F:DNA binding; P:gene silencing by RNA; F:ATP binding; F:transcription factor activity; F:helicase activity; C:transcription factor complex; P:regulation of transcription	-	no IPS match
CAPS_CONTIG.651_forward_856_nt	60s ribosomal protein l23	856	20	1.44105e-93	0.974	7	C:nucleolus; F:structural constituent of ribosome; P:embryonic development ending in seed dormancy; C:cytosolic large ribosomal subunit; P:translation; C:mitochondrion; P:ribosome biogenesis	-	IPR000218; IPR019972; IPR023571
CAPS_CONTIG.652_forward_812_nt	ribosomal protein l15	812	20	6.57631e-123	0.9575	5	C:ribosome; F:structural constituent of ribosome; P:translation; C:mitochondrion; P:ribosome biogenesis	-	no IPS match
CAPS_CONTIG.653_forward_971_nt	40s ribosomal protein s8-like	971	20	1.40347e-106	0.8935	9	C:ribosome; F:structural constituent of ribosome; F:electron carrier activity; F:heme binding; F:oxidoreductase activity, acting on paired donors, with incorporation or reduction of molecular oxygen; P:translation; P:oxidation reduction; P:ribosome biogenesis; P:electron transport	-	IPR001047; IPR018283; IPR022309; seg (SEG)
CAPS_CONTIG.654_forward_580_nt	glucan endo- -beta-glucosidase-like protein	580	19	1.44078e-08	0.661579	1	F:hydrolase activity		IPR012946; PTHR16631 (PANTHER), seg (SEG)
CAPS_CONTIG.655_forward_529_nt	uncharacterized protein	529	20	7.93902e-26	0.867	2	F:RNA binding; C:chloroplast envelope	-	seg (SEG)
CAPS_CONTIG.656_forward_636_nt	at1g04030	636	20	9.9453e-82	0.849	0	-		seg (SEG)
CAPS_CONTIG.657_forward_1086_nt	40s ribosomal protein s2	1086	20	7.20232e-151	0.959	7	C:nucleolus; F:structural constituent of ribosome; C:plasmodesma; F:RNA binding; C:cytosolic small ribosomal subunit; P:translation; P:ribosome biogenesis	-	no IPS match
CAPS_CONTIG.658_forward_868_nt	sister chromatid cohesion protein pds5-like protein	868	20	1.4959e-14	0.48	5	F:binding; F:DNA binding; C:plasmodesma; C:cytosol; P:biological_process		seg (SEG)
CAPS_CONTIG.659_forward_1064_nt	protein	1064	10	3.8418e-17	0.457	0	-		no IPS match
CAPS_CONTIG.660_forward_1525_nt	zinc finger protein	1525	20	1.0299e-71	0.8725	9	P:negative regulation of flower development; F:zinc ion binding; P:regulation of transcription, DNA-dependent; F:DNA binding; F:transcription factor activity; F:protein heterodimerization activity; F:protein homodimerization activity; C:transcription factor complex; P:regulation of transcription	-	IPR003656; IPR007087; IPR015880; PTHR23215 (PANTHER), seg (SEG), SSF57667 (SUPERFAMILY)
CAPS_CONTIG.661_forward_295_nt	silencing group b protein	295	20	5.67776e-51	0.907	2	F:peptide alpha-N-acetyltransferase activity; P:acyl-carrier-protein biosynthetic process	EC:2.3.1.88	IPR000182; IPR016181; PTHR23091 (PANTHER), PTHR23091:SF5 (PANTHER), seg (SEG)
CAPS_CONTIG.662_forward_554_nt	uncharacterized protein	554	20	5.16263e-35	0.72	3	C:cellular_component; F:molecular_function; P:biological_process		seg (SEG), tmhmm (TMHMM)
CAPS_CONTIG.663_forward_1293_nt	heat shock 70 kda mitochondrial-like	1293	20	0	0.925	7	P:protein folding; P:response to stress; F:ATP binding; F:unfolded protein binding; F:2-alkenal reductase activity; C:mitochondrion; P:oxidation reduction	EC:1.3.1.74	IPR001023; IPR013126; IPR018181; G3DSA:1.20.1270.10 (GENE3D), G3DSA:2.60.34.10 (GENE3D), G3DSA:3.30.420.40 (GENE3D), seg (SEG), SSF100920 (SUPERFAMILY), SSF100934 (SUPERFAMILY), SSF53067 (SUPERFAMILY)
CAPS_CONTIG.664_forward_573_nt	exs family protein	573	20	4.55189e-66	0.852	1	C:integral to membrane	-	no IPS match
CAPS_CONTIG.665_forward_784_nt	katanin p80 wd40 repeat-containing subunit b1 homolog 1-like	784	20	1.41253e-33	0.776	9	F:myosin heavy chain kinase activity; C:heterotrimeric G-protein complex; C:CUL4 RING ubiquitin ligase complex; P:response to abscisic acid stimulus; P:response to salt stress; F:nucleotide binding; P:serine family amino acid metabolic process; P:phosphorylation; C:myosin complex	EC:2.7.11.7	PTHR19845 (PANTHER), seg (SEG)
CAPS_CONTIG.666_forward_644_nt	---NA---	644	0			0	-		no IPS match
CAPS_CONTIG.667_forward_742_nt	60s ribosomal protein l21	742	20	1.17573e-110	0.925	5	C:ribosome; F:structural constituent of ribosome; P:translation; C:mitochondrion; P:ribosome biogenesis	-	IPR001147; IPR008991; IPR018259; G3DSA:2.30.30.70 (GENE3D), seg (SEG)
CAPS_CONTIG.668_forward_704_nt	dna-directed rna polymerase i subunit rpa12	704	20	2.36419e-40	0.602	4	P:transcription, DNA-dependent; F:nucleic acid binding; F:zinc ion binding; F:DNA-directed RNA polymerase activity	EC:2.7.7.6	IPR001222; IPR012164; G3DSA:2.20.25.10 (GENE3D), PTHR11239 (PANTHER), PTHR11239:SF3 (PANTHER), SSF57783 (SUPERFAMILY)
CAPS_CONTIG.669_forward_611_nt	activating signal cointegrator 1 complex subunit	611	20	2.37107e-35	0.728	4	F:nucleic acid binding; C:mitochondrion; F:ATP-dependent helicase activity; F:ATP binding	-	IPR004179; G3DSA:2.60.40.150 (GENE3D), PTHR25015 (PANTHER), PTHR25015:SF7 (PANTHER)
CAPS_CONTIG.670_forward_506_nt	leaf senescence	506	20	1.13985e-51	0.786	1	C:cytoplasmic membrane-bounded vesicle	-	IPR004253
CAPS_CONTIG.671_forward_866_nt	alg2-interacting protein x	866	20	1.46858e-20	0.7175	6	C:plasmodesma; C:cytosol; F:molecular_function; P:biological_process; C:nucleus; C:plasma membrane		seg (SEG), tmhmm (TMHMM)
CAPS_CONTIG.672_forward_1250_nt	rae1-like protein at1g80670-like	1250	20	0	0.9045	6	C:nuclear envelope; C:CUL4 RING ubiquitin ligase complex; C:cytosol; F:nucleotide binding; F:protein binding; C:plastid	-	IPR001680; IPR011046; IPR015943; IPR017986; IPR020472; PTHR10971 (PANTHER), PTHR10971:SF11 (PANTHER), SignalP-NN(euk) (SIGNALP)
CAPS_CONTIG.673_forward_756_nt	uncharacterized protein loc100255768	756	7	1.30101e-11	0.494286	4	F:sequence-specific DNA binding; C:nucleus; C:intracellular; F:DNA binding		no IPS match
CAPS_CONTIG.674_forward_615_nt	u5 small nuclear ribonucleoprotein component	615	20	2.39392e-55	0.9625	13	C:cytosol; P:regulation of embryo sac egg cell differentiation; C:cell wall; F:translation elongation factor activity; C:nucleolus; C:plasmodesma; C:nuclear speck; P:GTP catabolic process; F:GTPase activity; F:GTP binding; P:embryonic development ending in seed dormancy; C:ribosome; P:regulation of translational elongation	-	no IPS match
CAPS_CONTIG.675_forward_895_nt	high mobility group family	895	20	6.59643e-23	0.834	5	C:nucleosome; P:regulation of transcription, DNA-dependent; F:DNA binding; P:nucleosome assembly; C:nucleus	-	IPR005818; IPR011991; IPR017956; IPR020478; PTHR11467 (PANTHER), seg (SEG), SSF46785 (SUPERFAMILY)
CAPS_CONTIG.676_forward_877_nt	protein translocase subunit 1-like	877	20	9.08708e-95	0.805	1	C:mitochondrion	-	IPR004027; G3DSA:3.10.450.50 (GENE3D)
CAPS_CONTIG.677_forward_609_nt	50s ribosomal protein l20	609	20	3.88116e-73	0.9135	9	C:ribosome; P:protein folding; F:structural constituent of ribosome; P:protein peptidyl-prolyl isomerization; P:translation; F:rRNA binding; F:peptidyl-prolyl cis-trans isomerase activity; C:mitochondrion; P:ribosomal large subunit assembly	EC:5.2.1.8	IPR005813; PD002389 (PRODOM), G3DSA:1.10.1900.20 (GENE3D), SSF74731 (SUPERFAMILY)
CAPS_CONTIG.678_forward_1147_nt	bzip transcription factor protein	1147	20	0	0.611	9	P:regulation of transcription, DNA-dependent; F:sequence-specific DNA binding; P:response to chitin; F:protein dimerization activity; P:endoplasmic reticulum unfolded protein response; F:transcription factor activity; C:endoplasmic reticulum membrane; C:transcription factor complex; P:regulation of transcription	-	seg (SEG), SignalP-NN(euk) (SIGNALP), tmhmm (TMHMM)
CAPS_CONTIG.679_forward_1616_nt	atp synthase gamma chain	1616	20	0	0.922	10	C:chloroplast ATP synthase complex; C:proton-transporting ATP synthase complex, catalytic core F(1); F:hydrogen ion transporting ATP synthase activity, rotational mechanism; P:ATP synthesis coupled proton transport; C:chloroplast envelope; P:photosynthetic electron transport in photosystem II; F:enzyme regulator activity; F:ATP binding; F:proton-transporting ATPase activity, rotational mechanism;…	-	IPR000131; IPR023632; IPR023633; G3DSA:1.10.287.80 (GENE3D), G3DSA:3.40.1380.10 (GENE3D), PTHR11693:SF9 (PANTHER), seg (SEG)
CAPS_CONTIG.680_forward_568_nt	gdsl esterase lipase apg	568	20	3.4937e-41	0.8215	4	C:cytoplasmic membrane-bounded vesicle; C:apoplast; F:carboxylesterase activity; P:lipid metabolic process	EC:3.1.1.1	IPR001087; PTHR22835 (PANTHER), PTHR22835:SF39 (PANTHER)
CAPS_CONTIG.681_forward_673_nt	microtubule-associated protein rp eb family member 1-like isoform 2	673	20	3.65155e-134	0.8195	10	C:phragmoplast; P:positive gravitropism; F:microtubule binding; C:cortical microtubule, transverse to long axis; C:microtubule organizing center; C:preprophase band; P:thigmotropism; C:nucleus; C:spindle microtubule; C:tubulin complex	-	IPR001715; IPR004953; coil (COIL), PTHR10623 (PANTHER), SSF140612 (SUPERFAMILY)
CAPS_CONTIG.682_forward_1331_nt	mitochondrial processing peptidase	1331	20	0	0.8905	11	C:cell wall; F:zinc ion binding; C:nucleolus; C:mitochondrial respiratory chain complex III; C:mitochondrial outer membrane; F:metalloendopeptidase activity; P:proteolysis; C:vacuolar membrane; C:mitochondrial intermembrane space; C:mitochondrial matrix; C:chloroplast	EC:3.4.24.0	IPR007863; IPR011237; IPR011249; IPR011765; PTHR11851 (PANTHER), PTHR11851:SF58 (PANTHER), seg (SEG)
CAPS_CONTIG.683_forward_833_nt	protein iws1 homolog	833	20	2.18977e-115	0.8545	4	P:regulation of RNA elongation; F:DNA binding; P:brassinosteroid mediated signaling pathway; C:nucleus	-	IPR017923; PTHR22908 (PANTHER), PTHR22908:SF11 (PANTHER), seg (SEG)
CAPS_CONTIG.684_forward_884_nt	---NA---	884	0			0	-		seg (SEG)
CAPS_CONTIG.685_forward_826_nt	letm1 and ef-hand domain-containing protein mitochondrial-like	826	20	6.42011e-39	0.929	3	C:integral to membrane; C:mitochondrion; F:calcium ion binding	-	IPR011992; IPR018249; coil (COIL), seg (SEG), SSF47473 (SUPERFAMILY)
CAPS_CONTIG.686_forward_772_nt	endo- -beta-glucanase	772	20	2.04653e-60	0.94	3	F:cellulase activity; P:starch metabolic process; P:sucrose metabolic process	EC:3.2.1.4	IPR001701; IPR008928; IPR012341; IPR018221; PTHR22298 (PANTHER), seg (SEG)
CAPS_CONTIG.687_forward_993_nt	histidine-rich protein ii	993	20	1.09507e-14	0.403	8	F:ATP binding; F:protein kinase activity; F:nucleotide binding; P:protein amino acid phosphorylation; F:transferase activity, transferring phosphorus-containing groups; F:protein serine/threonine kinase activity; F:kinase activity; P:phosphorylation		seg (SEG)
CAPS_CONTIG.688_forward_582_nt	phosphopantothenoylcysteine decarboxylase	582	20	1.88331e-67	0.8855	7	P:hyperosmotic salinity response; F:DNA binding; P:coenzyme A biosynthetic process; F:FMN binding; C:cytosol; F:phosphopantothenoylcysteine decarboxylase activity; P:pantothenate biosynthetic process	EC:4.1.1.36	IPR003382; PTHR14359 (PANTHER), PTHR14359:SF12 (PANTHER)
CAPS_CONTIG.689_forward_470_nt	wrky transcription factor 57	470	20	2.33313e-58	0.914	5	F:transcription factor activity; F:sequence-specific DNA binding; P:regulation of transcription, DNA-dependent; C:transcription factor complex; P:regulation of transcription	-	IPR003657
CAPS_CONTIG.690_forward_679_nt	formamidopyrimidine-dna glycosylase	679	20	3.32855e-104	0.8345	6	F:oxidized purine base lesion DNA N-glycosylase activity; P:response to oxidative stress; F:damaged DNA binding; P:nucleotide-excision repair; F:zinc ion binding; P:base-excision repair, AP site formation	EC:3.2.2.23	IPR010979; IPR012319; IPR015886; PTHR22993 (PANTHER), PTHR22993:SF4 (PANTHER)
CAPS_CONTIG.691_forward_814_nt	protein yipf1 homolog	814	20	7.86194e-149	0.864	2	C:cytosol; C:membrane	-	IPR006977; PTHR12822 (PANTHER), tmhmm (TMHMM)
CAPS_CONTIG.692_forward_415_nt	thioesterase family protein	415	20	9.57286e-28	0.65	1	C:peroxisome	-	IPR006683; G3DSA:3.10.129.10 (GENE3D), PTHR21660 (PANTHER), seg (SEG), SSF54637 (SUPERFAMILY)
CAPS_CONTIG.693_forward_579_nt	heterogeneous nuclear ribonucleoprotein a2 isoform cra_d	579	20	1.04537e-19	0.5605	1	F:binding	-	seg (SEG)
CAPS_CONTIG.694_forward_1501_nt	transport inhibitor response 1	1501	20	0	0.9	13	P:ubiquitin-dependent protein catabolic process; C:SCF ubiquitin ligase complex; F:inositol hexakisphosphate binding; F:auxin binding; P:lateral root formation; F:ubiquitin-protein ligase activity; F:protein binding; P:stamen development; P:response to molecule of bacterial origin; P:pollen maturation; P:auxin mediated signaling pathway; P:cellular response to phosphate starvation; P:protein ubiq…	EC:6.3.2.19	IPR006553; IPR013101; G3DSA:3.80.10.10 (GENE3D), PTHR23125 (PANTHER), PTHR23125:SF17 (PANTHER), SSF52047 (SUPERFAMILY)
CAPS_CONTIG.695_forward_636_nt	---NA---	636	0			0	-		seg (SEG), SignalP-NN(euk) (SIGNALP), tmhmm (TMHMM)
CAPS_CONTIG.696_forward_725_nt	protein	725	20	5.16112e-125	0.9685	4	C:ribosome; F:structural constituent of ribosome; P:translation; P:ribosome biogenesis	-	IPR021138; IPR023573; G3DSA:3.10.20.10 (GENE3D), SignalP-NN(euk) (SIGNALP)
CAPS_CONTIG.697_forward_2282_nt	cytochrome p450 like_tbp	2282	20	2.325e-117	0.795	2	F:aromatase activity; P:oxidation reduction	EC:1.14.14.1	no IPS match
CAPS_CONTIG.698_forward_827_nt	basic pentacysteine 4	827	20	2.33619e-67	0.625	6	F:transcription factor activity; F:DNA binding; F:protein homodimerization activity; P:regulation of transcription, DNA-dependent; C:transcription factor complex; P:regulation of transcription	-	IPR010409; seg (SEG)
CAPS_CONTIG.699_forward_889_nt	nadh dehydrogenase 1 alpha subcomplex 8	889	20	6.61807e-65	0.868	10	F:chalcone isomerase activity; F:NADH dehydrogenase (ubiquinone) activity; P:flavonoid biosynthetic process; C:mitochondrial respiratory chain complex I; C:plastid; P:mitochondrial electron transport, NADH to ubiquinone; P:cellular amino acid derivative biosynthetic process; P:ubiquinone biosynthetic process; P:sodium ion transport; P:proton transport	EC:5.5.1.6; EC:1.6.5.3	IPR003466; IPR016087; IPR016088
CAPS_CONTIG.700_forward_502_nt	acid phosphatase	502	20	2.69852e-44	0.8115	4	C:mitochondrion; F:acid phosphatase activity; P:riboflavin metabolic process; P:hexachlorocyclohexane metabolic process	EC:3.1.3.2	no IPS match
CAPS_CONTIG.701_forward_612_nt	---NA---	612	0			0	-		SignalP-NN(euk) (SIGNALP)
CAPS_CONTIG.702_forward_563_nt	histone h3	563	20	1.60339e-68	0.991	6	C:nucleosome; F:DNA binding; P:nucleosome assembly; F:protein binding; C:chloroplast; C:nucleus	-	SignalP-NN(euk) (SIGNALP)
CAPS_CONTIG.703_forward_696_nt	f1f0-atpase inhibitor protein	696	20	2.39369e-27	0.665	5	F:copper ion binding; C:mitochondrial respiratory chain complex I; C:nucleolus; P:photorespiration; C:vacuole	-	PD199948 (PRODOM), seg (SEG), tmhmm (TMHMM)
CAPS_CONTIG.704_forward_761_nt	proline-rich cell wall	761	20	1.67752e-70	0.6385	1	F:protein binding	-	IPR009060; IPR015940; G3DSA:1.10.8.10 (GENE3D), seg (SEG)
CAPS_CONTIG.705_forward_298_nt	---NA---	298	0			2	F:nucleic acid binding; F:zinc ion binding	-	IPR001878; seg (SEG)
CAPS_CONTIG.706_forward_591_nt	hypothetical protein UM00753.1 [Ustilago maydis 521]	591	1	1.43085e-05	0.55	0	-		seg (SEG), SignalP-NN(euk) (SIGNALP)
CAPS_CONTIG.707_forward_708_nt	er lumen protein retaining receptor-like	708	20	3.01573e-83	0.9485	8	F:receptor activity; F:ER retention sequence binding; C:cytoplasmic membrane-bounded vesicle; P:protein retention in ER lumen; C:integral to membrane; C:mitochondrion; P:signal transduction; C:endoplasmic reticulum	-	no IPS match
CAPS_CONTIG.708_forward_580_nt	tpr domain protein	580	20	3.56694e-43	0.703	1	F:binding	-	no IPS match
CAPS_CONTIG.709_forward_1033_nt	40s ribosomal protein s4-like	1033	20	3.1428e-168	0.9735	5	C:ribosome; F:structural constituent of ribosome; P:translation; F:rRNA binding; P:ribosome biogenesis	-	IPR000876; IPR002942; IPR005824; IPR013843; IPR013845; IPR018199; seg (SEG)
CAPS_CONTIG.710_forward_903_nt	nascent polypeptide-associated complex subunit alpha-like	903	20	1.34824e-83	0.8955	5	P:protein transport; C:plasmodesma; P:response to salt stress; C:cytosolic ribosome; F:protein binding	-	IPR000449; IPR002715; IPR016641; PTHR21713 (PANTHER), seg (SEG)
CAPS_CONTIG.711_forward_766_nt	uncharacterized protein	766	18	8.90787e-30	0.636111	1	C:cytosol	-	seg (SEG)
CAPS_CONTIG.712_forward_867_nt	tho complex 3	867	20	0	0.883	4	C:CUL4 RING ubiquitin ligase complex; P:production of ta-siRNAs involved in RNA interference; F:nucleotide binding; F:protein binding	-	IPR001680; IPR011046; IPR015943; IPR017986; IPR019775; IPR020472; PTHR22839 (PANTHER)
CAPS_CONTIG.713_forward_518_nt	uncharacterized protein loc100786413	518	7	2.14884e-15	0.622857	0	-		no IPS match
CAPS_CONTIG.714_forward_669_nt	ribonucleoside-diphosphate reductase large subunit	669	20	3.1774e-138	0.933	18	F:RNA binding; P:oxidation reduction; P:deoxyribonucleoside triphosphate biosynthetic process; C:mitochondrion; P:rRNA processing; F:ribonucleoside-diphosphate reductase activity; P:DNA replication; P:chloroplast organization; F:ATP binding; C:ribonucleoside-diphosphate reductase complex; C:chloroplast; P:response to cadmium ion; F:3'-5'-exoribonuclease activity; P:embryonic development ending in…	EC:1.17.4.1	seg (SEG)
CAPS_CONTIG.715_forward_338_nt	histone h3	338	20	3.40874e-54	0.9565	6	C:nucleolus; C:nucleosome; F:DNA binding; P:nucleosome assembly; F:protein binding; C:chloroplast	-	IPR000164; IPR007125; IPR009072
CAPS_CONTIG.716_forward_810_nt	peptidyl-prolyl cis-trans isomerase	810	20	5.13327e-94	0.925	6	P:protein folding; C:vacuole; C:plasma membrane; P:protein peptidyl-prolyl isomerization; C:cytosol; F:peptidyl-prolyl cis-trans isomerase activity	EC:5.2.1.8	IPR002130; PTHR11071 (PANTHER), PTHR11071:SF58 (PANTHER)
CAPS_CONTIG.717_forward_822_nt	lateral signaling target protein	822	20	3.12507e-71	0.8505	3	F:phosphoinositide binding; F:metal ion binding; P:signal transduction	-	IPR000306; IPR011011; IPR013083; IPR017455; PTHR22835 (PANTHER), PTHR22835:SF80 (PANTHER)
CAPS_CONTIG.718_forward_386_nt	cinnamyl alcohol dehydrogenase-like protein	386	20	2.03927e-73	0.843	5	F:mannitol dehydrogenase activity; F:geraniol dehydrogenase activity; P:oxidation reduction; F:cofactor binding; F:zinc ion binding	EC:1.1.1.255; EC:1.1.1.183	IPR002085; IPR002328; IPR011032; IPR013154; G3DSA:3.90.180.10 (GENE3D), PTHR11695:SF285 (PANTHER)
CAPS_CONTIG.719_forward_775_nt	probable not transcription complex subunit vip2-like	775	20	2.88772e-137	0.8035	5	F:protein binding; C:nucleus; P:DNA integration; C:plastid; P:regulation of transcription, DNA-dependent	-	IPR007282; PTHR23326 (PANTHER), seg (SEG)
CAPS_CONTIG.720_forward_374_nt	protein	374	20	2.63194e-15	0.891	1	F:nucleotidyltransferase activity	EC:2.7.7.0	seg (SEG)
CAPS_CONTIG.721_forward_546_nt	uncharacterized protein ymr315w-like	546	20	3.74572e-38	0.6755	3	P:metabolic process; F:oxidoreductase activity; C:cytosol	-	PTHR22604 (PANTHER), PTHR22604:SF47 (PANTHER)
CAPS_CONTIG.722_forward_692_nt	proline-rich protein	692	20	2.08693e-45	0.869	3	F:lipid binding; P:lipid transport; C:chloroplast thylakoid membrane	-	IPR003612; IPR013770; IPR016140; seg (SEG), SignalP-NN(euk) (SIGNALP), tmhmm (TMHMM)
CAPS_CONTIG.723_forward_846_nt	small nuclear ribonucleoprotein sm d3	846	20	3.00472e-59	0.976	4	C:nucleolus; C:cytosol; F:nucleic acid binding; C:small nucleolar ribonucleoprotein complex	-	seg (SEG)
CAPS_CONTIG.724_forward_603_nt	protein	603	20	1.12074e-98	0.9865	4	F:structural constituent of ribosome; C:small ribosomal subunit; P:translation; P:ribosome biogenesis	-	IPR005680; IPR006032; IPR012340; IPR016027
CAPS_CONTIG.725_forward_697_nt	transcription factor jerf1	697	20	9.8558e-52	0.7035	1	P:transcription, DNA-dependent	-	tmhmm (TMHMM)
CAPS_CONTIG.726_forward_1224_nt	calcium-dependent lipid-binding domain-containing protein	1224	20	9.79607e-103	0.6855	1	F:iron ion binding	-	seg (SEG)
CAPS_CONTIG.727_forward_338_nt	---NA---	338	0			0	-		seg (SEG)
CAPS_CONTIG.728_forward_671_nt	probable serine threonine-protein kinase at1g54610-like	671	20	1.07122e-27	0.7455	4	P:protein amino acid phosphorylation; F:ATP binding; F:protein serine/threonine kinase activity; P:serine family amino acid metabolic process	EC:2.7.11.0	no IPS match
CAPS_CONTIG.729_forward_371_nt	lipid transfer protein	371	20	2.02258e-50	0.838	3	P:response to stress; F:lipid binding; P:lipid transport	-	IPR000528; IPR003612; IPR013770; IPR016140; SignalP-NN(euk) (SIGNALP)
CAPS_CONTIG.730_forward_704_nt	at5g08050 f13g24_250	704	20	6.11067e-63	0.781	2	; C:chloroplast thylakoid membrane	-	no IPS match
CAPS_CONTIG.731_forward_547_nt	60s ribosomal protein l27	547	20	1.41488e-65	0.896	4	F:structural constituent of ribosome; C:cytosolic large ribosomal subunit; P:translation; P:ribosome biogenesis	-	SignalP-NN(euk) (SIGNALP), tmhmm (TMHMM)
CAPS_CONTIG.732_forward_831_nt	eukaryotic translation initiation factor 5a3	831	20	2.21659e-98	0.9655	9	F:translation initiation factor activity; F:translation elongation factor activity; P:translational frameshifting; P:peptidyl-lysine modification to hypusine; P:positive regulation of translational termination; F:ribosome binding; P:positive regulation of translational elongation; C:ribosome; P:regulation of translational initiation	-	IPR001884; IPR005824; IPR008991; IPR012340; IPR014722; IPR016027; IPR019769; IPR020189; seg (SEG)
CAPS_CONTIG.733_forward_752_nt	uncharacterized protein	752	20	6.28239e-29	0.5435	1	C:plasma membrane	-	seg (SEG)
CAPS_CONTIG.734_forward_433_nt	---NA---	433	0			0	-		no IPS match
CAPS_CONTIG.735_forward_482_nt	phospholipid glycerol acyltransferase family protein	482	17	1.70415e-23	0.710588	4	P:metabolic process; F:transferase activity; F:transferase activity, transferring acyl groups; C:plastid		seg (SEG)
CAPS_CONTIG.736_forward_680_nt	dna replication licensing factor mcm4	680	20	3.79197e-44	0.909	5	P:DNA replication initiation; F:DNA binding; F:ATP binding; F:nucleoside-triphosphatase activity; C:plastid	EC:3.6.1.15	IPR001208; PTHR11630 (PANTHER), PTHR11630:SF45 (PANTHER)
CAPS_CONTIG.737_forward_634_nt	pathogenesis-related protein 1	634	20	7.06103e-90	0.826	3	C:extracellular region; P:defense response to fungus; P:killing of cells of another organism	-	IPR001283; IPR014044; IPR018244; SignalP-NN(euk) (SIGNALP)
CAPS_CONTIG.738_forward_979_nt	embryo-specific protein	979	20	6.82564e-59	0.7055	1	C:plasmodesma	-	no IPS match
CAPS_CONTIG.739_forward_642_nt	glycine-rich rna-binding protein 2	642	20	5.87119e-57	0.7765	9	P:response to cold; F:copper ion binding; F:RNA binding; P:response to osmotic stress; F:single-stranded DNA binding; F:ATP binding; F:double-stranded DNA binding; P:seed germination; C:mitochondrion	-	IPR000504; IPR012677; PTHR24012 (PANTHER), seg (SEG), SSF54928 (SUPERFAMILY)
CAPS_CONTIG.740_forward_721_nt	40s ribosomal protein s14	721	20	9.79617e-79	0.9725	4	C:ribosome; F:structural constituent of ribosome; P:translation; P:ribosome biogenesis	-	IPR001971; IPR018102; seg (SEG), SSF53137 (SUPERFAMILY)
CAPS_CONTIG.741_forward_767_nt	zinc finger ccch domain-containing protein 14-like	767	20	3.58121e-97	0.7195	2	F:zinc ion binding; F:RNA binding	-	IPR000571; IPR004088; IPR018111; G3DSA:3.30.1370.10 (GENE3D), G3DSA:4.10.1000.10 (GENE3D), PTHR10288 (PANTHER), PTHR10288:SF5 (PANTHER), seg (SEG), SSF54791 (SUPERFAMILY), SSF90229 (SUPERFAMILY)
CAPS_CONTIG.742_forward_419_nt	---NA---	419	0			0	-		no IPS match
CAPS_CONTIG.743_forward_495_nt	ubiquitin carboxyl-terminal hydrolase family protein	495	20	1.52416e-29	0.839	6	F:peptidase activity; P:ubiquitin-dependent protein catabolic process; F:ubiquitin thiolesterase activity; P:DNA topological change; F:double-stranded DNA binding; P:protein deubiquitination	EC:3.1.2.15	SignalP-NN(euk) (SIGNALP)
CAPS_CONTIG.744_forward_902_nt	nadh dehydrogenase	902	20	2.07161e-97	0.8755	9	F:cobalt ion binding; F:electron carrier activity; F:NADH dehydrogenase (ubiquinone) activity; C:mitochondrial respiratory chain complex I; P:electron transport; P:mitochondrial electron transport, NADH to ubiquinone; P:ubiquinone biosynthetic process; P:sodium ion transport; P:proton transport	EC:1.6.5.3	no IPS match
CAPS_CONTIG.745_forward_1001_nt	btb poz domain-containing protein	1001	20	1.03964e-141	0.8365	2	C:Cul3-RING ubiquitin ligase complex; F:protein binding	-	IPR000210; IPR011333; IPR013069; PTHR24413 (PANTHER), PTHR24413:SF216 (PANTHER)
CAPS_CONTIG.746_forward_752_nt	subtilase family protein	752	20	3.4694e-26	0.658	7	C:plant-type cell wall; F:serine-type endopeptidase activity; C:cytoplasmic membrane-bounded vesicle; C:vacuolar membrane; P:proteolysis; C:cytosol; C:apoplast	EC:3.4.21.0	IPR015500; PTHR10795:SF17 (PANTHER), seg (SEG)
CAPS_CONTIG.747_forward_635_nt	---NA---	635	0			0	-		seg (SEG)
CAPS_CONTIG.748_forward_709_nt	protein	709	20	2.48831e-122	0.7995	3	F:oxidoreductase activity, acting on paired donors, with incorporation or reduction of molecular oxygen, 2-oxoglutarate as one donor, and incorporation of one atom each of oxygen into both donors; C:mitochondrion; P:oxidation reduction	EC:1.14.11.0	G3DSA:2.60.120.330 (GENE3D), seg (SEG), SSF51197 (SUPERFAMILY)
CAPS_CONTIG.749_forward_431_nt	dna-directed rna polymerase	431	20	6.5851e-22	0.838	7	F:DNA-directed RNA polymerase activity; P:transcription, DNA-dependent; F:DNA binding; C:DNA-directed RNA polymerase IVb complex; C:nucleolus; P:purine base metabolic process; P:pyrimidine base metabolic process	EC:2.7.7.6	IPR000783; PTHR10535 (PANTHER)
CAPS_CONTIG.750_forward_359_nt	trehalose-phosphate synthase	359	20	5.87444e-61	0.8825	7	F:alpha,alpha-trehalose-phosphate synthase (UDP-forming) activity; F:glucosylglycerol-phosphate synthase activity; F:trehalose-phosphatase activity; P:trehalose biosynthetic process; C:mitochondrion; P:starch metabolic process; P:sucrose metabolic process	EC:2.4.1.15; EC:2.4.1.213; EC:3.1.3.12	IPR003337; IPR023214; PTHR10788 (PANTHER), PTHR10788:SF6 (PANTHER)
CAPS_CONTIG.751_forward_1451_nt	pyruvate decarboxylase	1451	20	0	0.907	5	F:magnesium ion binding; F:thiamin pyrophosphate binding; F:pyruvate decarboxylase activity; P:gluconeogenesis; P:glycolysis	EC:4.1.1.1	IPR011766; IPR012000; IPR012110; G3DSA:3.40.50.1220 (GENE3D), G3DSA:3.40.50.970 (GENE3D), PTHR18968 (PANTHER), seg (SEG), SSF52467 (SUPERFAMILY), SSF52518 (SUPERFAMILY)
CAPS_CONTIG.752_forward_625_nt	histone h2b	625	20	8.56804e-55	1	4	C:nucleosome; F:DNA binding; P:nucleosome assembly; C:nucleus	-	seg (SEG)
CAPS_CONTIG.753_forward_814_nt	pentatricopeptide repeat-containing protein	814	20	2.88835e-50	0.7425	9	F:structural constituent of chromatin; C:mitochondrion; P:chromatin assembly or disassembly; F:DNA binding; C:chromatin; F:transcription factor activity; F:chromatin binding; C:transcription factor complex; P:regulation of transcription	-	SignalP-NN(euk) (SIGNALP)
CAPS_CONTIG.754_forward_1067_nt	atp binding	1067	20	1.17786e-58	0.6255	1	F:protein kinase activity	-	seg (SEG)
CAPS_CONTIG.755_forward_697_nt	---NA---	697	0			0	-		SignalP-NN(euk) (SIGNALP), tmhmm (TMHMM)
CAPS_CONTIG.756_forward_547_nt	---NA---	547	0			0	-		seg (SEG)
CAPS_CONTIG.757_forward_1662_nt	polygalacturonase	1662	20	0	0.744	6	C:extracellular region; F:polygalacturonase activity; C:cell wall; P:cellular cell wall organization; P:starch metabolic process; P:sucrose metabolic process	EC:3.2.1.15	SignalP-NN(euk) (SIGNALP), tmhmm (TMHMM)
CAPS_CONTIG.758_forward_2401_nt	plasma membrane h+-atpase	2401	20	0	0.9665	9	F:hydrogen-exporting ATPase activity, phosphorylative mechanism; C:integral to membrane; F:metal ion binding; P:ATP catabolic process; P:ATP biosynthetic process; F:ATP binding; P:proton transport; C:plasma membrane; P:oxidative phosphorylation	EC:3.6.3.6	no IPS match
CAPS_CONTIG.759_forward_596_nt	actin depolymerizing factor 4	596	20	1.78252e-25	0.982	5	P:defense response to bacterium; P:actin filament depolymerization; C:intracellular; F:actin binding; P:defense response signaling pathway, resistance gene-dependent	-	IPR002108; G3DSA:3.40.20.10 (GENE3D), PTHR11913 (PANTHER), SSF55753 (SUPERFAMILY)
CAPS_CONTIG.760_forward_680_nt	small ras-like gtp-binding protein	680	20	2.2219e-18	0.866	9	C:cytosol; P:small GTPase mediated signal transduction; C:plasmodesma; P:protein import into nucleus; P:GTP catabolic process; F:protein binding; F:GTPase activity; F:GTP binding; C:nucleus	-	PTHR24071 (PANTHER)
CAPS_CONTIG.761_forward_1857_nt	alanine-2-oxoglutarate aminotransferase 2	1857	20	0	0.9415	28	P:response to oxidative stress; C:cytosol; P:1-aminocyclopropane-1-carboxylate biosynthetic process; C:peroxisome; C:plasmodesma; F:alanine-glyoxylate transaminase activity; F:gamma-glutamyltransferase activity; C:plant-type cell wall; F:1-aminocyclopropane-1-carboxylate synthase activity; F:L-alanine:2-oxoglutarate aminotransferase activity; F:glutathione gamma-glutamylcysteinyltransferase activ…	EC:2.6.1.44; EC:2.3.2.2; EC:4.4.1.14; EC:2.6.1.2; EC:2.3.2.15; EC:2.6.1.4	IPR001176; IPR004839; IPR015421; IPR015422; IPR015424; PTHR11751 (PANTHER), PTHR11751:SF29 (PANTHER)
CAPS_CONTIG.762_forward_250_nt	o-methyltransferase-like protein	250	20	1.21591e-15	0.772	5	C:cytosol; F:protein dimerization activity; P:methylation; F:catechol O-methyltransferase activity; P:tyrosine metabolic process	EC:2.1.1.6	IPR001077; G3DSA:3.40.50.150 (GENE3D), PTHR11746 (PANTHER), SignalP-NN(euk) (SIGNALP), SSF53335 (SUPERFAMILY)
CAPS_CONTIG.763_forward_468_nt	---NA---	468	0			0	-		no IPS match
CAPS_CONTIG.764_forward_1834_nt	prh26 protein	1834	20	0	0.884	8	F:phosphoadenylyl-sulfate reductase (thioredoxin) activity; F:adenylyl-sulfate reductase activity; P:cell redox homeostasis; C:chloroplast thylakoid; C:chloroplast stroma; F:adenylyl-sulfate reductase (glutathione) activity; P:cysteine biosynthetic process; P:sulfate assimilation, phosphoadenylyl sulfate reduction by phosphoadenylyl-sulfate reductase (thioredoxin)	EC:1.8.4.8; EC:1.8.99.2; EC:1.8.4.9	IPR002500; IPR004508; IPR011798; IPR012336; IPR013766; IPR014729; PTHR18929 (PANTHER), seg (SEG), SSF52402 (SUPERFAMILY)
CAPS_CONTIG.766_forward_645_nt	potassium transporter	645	20	3.01741e-44	0.7295	4	F:potassium ion transmembrane transporter activity; ; C:chloroplast; C:membrane	-	no IPS match
CAPS_CONTIG.767_forward_708_nt	subtilisin-like protease-like	708	20	1.19776e-40	0.6915	5	F:serine-type endopeptidase activity; C:extracellular matrix; C:cell wall; P:metabolic process; C:apoplast	EC:3.4.21.0	no IPS match
CAPS_CONTIG.768_forward_622_nt	polyprotein	622	20	1.14978e-136	0.8965	11	P:viral genome replication; P:transcription, DNA-dependent; P:RNA-protein covalent cross-linking; F:RNA helicase activity; F:RNA-directed RNA polymerase activity; F:RNA binding; F:ATP binding; F:cysteine-type endopeptidase activity; P:proteolysis; P:purine base metabolic process; C:RNA-directed RNA polymerase complex	EC:2.7.7.48; EC:3.4.22.0	IPR001205; SSF56672 (SUPERFAMILY)
CAPS_CONTIG.769_forward_700_nt	f-box protein at3g54460-like	700	14	1.13524e-21	0.707857	5	C:plasmodesma; F:ATP binding; F:helicase activity; F:DNA binding; F:zinc ion binding	-	no IPS match
CAPS_CONTIG.770_forward_732_nt	tbc domain-containing protein	732	20	4.08535e-108	0.754	3	F:Rab GTPase activator activity; C:cytosol; P:positive regulation of Rab GTPase activity	-	IPR021935; seg (SEG), tmhmm (TMHMM)
CAPS_CONTIG.771_forward_1046_nt	phosphoserine phosphatase	1046	20	1.99792e-137	0.814	7	P:dephosphorylation; F:magnesium ion binding; C:chloroplast; F:phosphoserine phosphatase activity; P:L-serine biosynthetic process; P:glycine metabolic process; P:threonine metabolic process	EC:3.1.3.3	IPR004469; IPR006383; IPR023190; IPR023214; PTHR10000 (PANTHER), PF12710 (PFAM), seg (SEG)
CAPS_CONTIG.772_forward_344_nt	126 kda protein	344	20	7.5866e-63	0.981	11	P:viral genome replication; P:transcription, DNA-dependent; F:helicase activity; P:mRNA methylation; F:RNA-directed RNA polymerase activity; F:RNA binding; F:mRNA methyltransferase activity; F:ATP binding; P:RNA processing; P:purine base metabolic process; C:RNA-directed RNA polymerase complex	EC:2.7.7.48	no IPS match
CAPS_CONTIG.773_forward_462_nt	b3 domain-containing protein	462	7	2.25312e-05	0.53	1	F:DNA binding	-	IPR003340; IPR015300; seg (SEG)
CAPS_CONTIG.774_forward_1992_nt	snare associated golgi protein	1992	20	3.94431e-180	0.7915	2	C:membrane; C:endoplasmic reticulum	-	IPR015414; PTHR10281 (PANTHER), PTHR10281:SF1 (PANTHER), seg (SEG), tmhmm (TMHMM)
CAPS_CONTIG.775_forward_1791_nt	rna helicase	1791	20	0	0.8345	7	C:nucleolus; F:ATP-dependent helicase activity; F:RNA binding; F:ATP binding; P:RNA metabolic process; F:DEAD/H-box RNA helicase binding; C:plastid	-	IPR001650; IPR011545; IPR012562; IPR014001; G3DSA:3.40.50.300 (GENE3D), PTHR24031 (PANTHER), PTHR24031:SF22 (PANTHER), seg (SEG), SignalP-NN(euk) (SIGNALP), SSF52540 (SUPERFAMILY)
CAPS_CONTIG.776_forward_864_nt	40s ribosomal protein s15	864	20	1.94085e-100	0.9465	5	F:structural constituent of ribosome; F:RNA binding; C:small ribosomal subunit; P:translation; P:ribosome biogenesis	-	no IPS match
CAPS_CONTIG.777_forward_473_nt	---NA---	473	0			0	-		seg (SEG), tmhmm (TMHMM)
CAPS_CONTIG.778_forward_645_nt	hydroxycinnamoyl shikimate quinate hydroxycinnamoyltransferase-like protein	645	20	4.97668e-71	0.6585	6	F:spermidine:sinapoyl CoA N-acyltransferase activity; F:spermidine:caffeoyl CoA N-acyltransferase activity; F:spermidine:coumaroyl CoA N-acyltransferase activity; F:spermidine:feruloyl CoA N-acyltransferase activity; P:spermidine hydroxycinnamate conjugate biosynthetic process; P:pollen exine formation	-	IPR003480; IPR023213; seg (SEG)
CAPS_CONTIG.779_forward_360_nt	movement protein	360	20	9.02338e-52	0.871	4	P:spread of virus in host, cell to cell; F:RNA binding; F:DNA binding; P:transport	-	seg (SEG)
CAPS_CONTIG.780_forward_1038_nt	cytochrome f	1038	20	0	0.9725	8	F:electron carrier activity; C:integral to thylakoid membrane; F:heme binding; P:transport; P:photosynthesis; C:chloroplast thylakoid membrane; P:electron transport chain; P:electron transport	-	IPR002325; IPR011054; IPR024058; IPR024094; G3DSA:2.40.50.100 (GENE3D), SignalP-NN(euk) (SIGNALP), tmhmm (TMHMM)
CAPS_CONTIG.781_forward_949_nt	ring finger protein	949	20	3.6115e-48	0.579	1	F:zinc ion binding	-	PTHR22763 (PANTHER), seg (SEG)
CAPS_CONTIG.782_forward_739_nt	soluble inorganic pyrophosphatase	739	20	4.12836e-110	0.966	6	F:inorganic diphosphatase activity; C:membrane; C:cytosol; C:nucleus; F:magnesium ion binding; P:oxidative phosphorylation	EC:3.6.1.1	IPR008162
CAPS_CONTIG.783_forward_2206_nt	126 kda protein	2206	20	0	0.969	11	P:viral genome replication; P:transcription, DNA-dependent; F:helicase activity; P:mRNA methylation; F:RNA-directed RNA polymerase activity; F:RNA binding; F:mRNA methyltransferase activity; F:ATP binding; P:RNA processing; P:purine base metabolic process; C:RNA-directed RNA polymerase complex	EC:2.7.7.48	tmhmm (TMHMM)
CAPS_CONTIG.784_forward_245_nt	m030_arath ame: full=uncharacterized mitochondrial protein g00030 ame: full=orf107a	245	6	6.367e-50	0.913333	1	C:mitochondrion	-	SignalP-NN(euk) (SIGNALP)
CAPS_CONTIG.785_forward_1211_nt	golgin candidate 6-like	1211	20	2.06746e-126	0.7675	9	C:Golgi membrane; P:vesicle fusion with Golgi apparatus; F:binding; C:Golgi stack; P:post-embryonic development; F:protein transporter activity; C:cytosol; C:mitochondrion; P:protein exit from endoplasmic reticulum	-	IPR006955; coil (COIL), seg (SEG)
CAPS_CONTIG.786_forward_946_nt	---NA---	946	0			0	-		no IPS match
CAPS_CONTIG.787_forward_918_nt	protein	918	20	9.01904e-51	0.7075	2	F:zinc ion binding; C:cytoplasm	-	seg (SEG), SignalP-NN(euk) (SIGNALP)
CAPS_CONTIG.788_forward_684_nt	phosphoglycerate mutase-like protein	684	20	5.68821e-52	0.785	4	P:metabolic process; F:catalytic activity; C:mitochondrion; C:plastid	-	IPR001345; IPR013078; G3DSA:3.40.50.1240 (GENE3D), PTHR23029 (PANTHER), SSF53254 (SUPERFAMILY)
CAPS_CONTIG.789_forward_635_nt	---NA---	635	0			0	-		seg (SEG), tmhmm (TMHMM)
CAPS_CONTIG.790_forward_1931_nt	l-ascorbate oxidase-like protein	1931	20	0	0.801	6	F:copper ion binding; C:extracellular region; F:L-ascorbate oxidase activity; P:oxidation reduction; P:electron transport; P:L-ascorbic acid metabolic process	EC:1.10.3.3	IPR001117; IPR008972; IPR011706; IPR011707; PTHR11709 (PANTHER), PTHR11709:SF19 (PANTHER), seg (SEG), SignalP-NN(euk) (SIGNALP)
CAPS_CONTIG.791_forward_578_nt	rna-binding protein 47c	578	20	9.59839e-49	0.8255	2	F:nucleotide binding; F:RNA binding	-	no IPS match
CAPS_CONTIG.792_forward_1199_nt	dna binding	1199	20	2.37757e-120	0.8575	2	F:zinc ion binding; F:protein binding	-	IPR001965; IPR011011; IPR013083; IPR019786; IPR019787; IPR021998; PTHR23123 (PANTHER), seg (SEG), tmhmm (TMHMM)
CAPS_CONTIG.793_forward_830_nt	nucleolar protein	830	20	2.7748e-52	0.882	2	F:nucleic acid binding; C:ribonucleoprotein complex	-	seg (SEG), SignalP-NN(euk) (SIGNALP)
CAPS_CONTIG.794_forward_1037_nt	autoinhibited h+ atpase	1037	20	0	0.921	9	F:hydrogen-exporting ATPase activity, phosphorylative mechanism; C:integral to membrane; F:metal ion binding; P:ATP catabolic process; P:ATP biosynthetic process; F:ATP binding; P:proton transport; C:plasma membrane; P:oxidative phosphorylation	EC:3.6.3.6	IPR023298; coil (COIL), PTHR25080 (PANTHER), PTHR25080:SF1 (PANTHER), SignalP-NN(euk) (SIGNALP), tmhmm (TMHMM), SSF81665 (SUPERFAMILY)
CAPS_CONTIG.796_forward_647_nt	---NA---	647	0			0	-		no IPS match
CAPS_CONTIG.797_forward_676_nt	polyprotein	676	20	3.14091e-116	0.853	11	P:viral genome replication; P:transcription, DNA-dependent; P:RNA-protein covalent cross-linking; F:RNA helicase activity; F:RNA-directed RNA polymerase activity; F:RNA binding; F:ATP binding; F:cysteine-type endopeptidase activity; P:proteolysis; P:purine base metabolic process; C:RNA-directed RNA polymerase complex	EC:2.7.7.48; EC:3.4.22.0	seg (SEG)
CAPS_CONTIG.798_forward_582_nt	---NA---	582	0			0	-		PF12734 (PFAM), seg (SEG)
CAPS_CONTIG.799_forward_776_nt	60s acidic ribosomal protein p3-2	776	20	9.99657e-29	0.8465	6	C:cytosolic ribosome; F:structural constituent of ribosome; C:plasma membrane; C:nucleus; P:translational elongation; P:ribosome biogenesis	-	IPR001813; seg (SEG)
CAPS_CONTIG.800_forward_574_nt	---NA---	574	0			0	-		no IPS match
CAPS_CONTIG.801_forward_779_nt	sugar transporter	779	20	1.07104e-32	0.8685	6	P:transmembrane transport; F:sugar:hydrogen symporter activity; P:carbohydrate transport; F:2-alkenal reductase activity; C:integral to membrane; P:oxidation reduction	EC:1.3.1.74	seg (SEG), SignalP-NN(euk) (SIGNALP), tmhmm (TMHMM)
CAPS_CONTIG.803_forward_667_nt	protein transport protein sec24-like at4g32640-like	667	20	5.56814e-40	0.8225	6	C:COPII vesicle coat; P:intracellular protein transport; P:ER to Golgi vesicle-mediated transport; F:zinc ion binding; C:cytosol; C:plastid	-	PTHR13803 (PANTHER), SSF82754 (SUPERFAMILY)
CAPS_CONTIG.804_forward_2262_nt	omega-hydroxypalmitate o-feruloyl transferase	2262	20	0	0.717	1	F:anthranilate N-benzoyltransferase activity	EC:2.3.1.144	IPR003480; IPR023213; seg (SEG)
CAPS_CONTIG.805_forward_671_nt	succinate dehydrogenase subunit 4	671	20	1.00532e-73	0.9745	7	P:mitochondrial electron transport, cytochrome c to oxygen; C:mitochondrial inner membrane; C:integral to membrane; F:cytochrome-c oxidase activity; P:proton transport; C:respiratory chain complex IV; P:aerobic electron transport chain	EC:1.9.3.1	IPR000298; IPR013833; IPR024791; seg (SEG), SignalP-NN(euk) (SIGNALP), tmhmm (TMHMM)
CAPS_CONTIG.806_forward_749_nt	small nuclear ribonucleoprotein associated protein b	749	20	1.73728e-71	0.904	14	C:cytosol; C:Cajal body; F:nucleic acid binding; P:positive regulation of cell fate commitment; C:nucleolus; P:regulation of transcription, DNA-dependent; C:small nucleolar ribonucleoprotein complex; C:plastid; P:secondary cell wall biogenesis; P:root cap development; F:transcription factor activity; P:nuclear mRNA splicing, via spliceosome; C:transcription factor complex; P:regulation of transcr…	-	IPR001163; IPR006649; IPR010920; IPR017131; G3DSA:2.30.30.100 (GENE3D), PTHR10701 (PANTHER), seg (SEG)
CAPS_CONTIG.807_forward_1082_nt	60s ribosomal protein l29-1	1082	20	2.27362e-29	0.907	5	C:nucleolus; F:structural constituent of ribosome; P:ribosome biogenesis; C:cytosolic large ribosomal subunit; P:translation	-	IPR002673; seg (SEG)
CAPS_CONTIG.808_forward_1007_nt	pap-associated domain-containing protein 5-like	1007	20	7.18507e-141	0.7345	2	F:nucleic acid binding; F:nucleotidyltransferase activity	EC:2.7.7.0	IPR002934; G3DSA:3.30.460.10 (GENE3D), PTHR23092 (PANTHER), PTHR23092:SF6 (PANTHER), seg (SEG), SignalP-NN(euk) (SIGNALP), tmhmm (TMHMM), SSF81301 (SUPERFAMILY), SSF81631 (SUPERFAMILY)
CAPS_CONTIG.809_forward_531_nt	agmatine deiminase	531	20	1.86126e-28	0.822	5	F:agmatine deiminase activity; P:embryonic development ending in seed dormancy; P:putrescine biosynthetic process; P:arginine metabolic process; P:proline metabolic process	EC:3.5.3.12	seg (SEG), SignalP-NN(euk) (SIGNALP), tmhmm (TMHMM)
CAPS_CONTIG.811_forward_370_nt	uncharacterized protein	370	18	5.58895e-11	0.752222	4	F:molecular_function; P:biological_process; C:cellular_component; C:plastid		seg (SEG)
CAPS_CONTIG.812_forward_619_nt	---NA---	619	0			0	-		no IPS match
CAPS_CONTIG.813_forward_474_nt	nadh-ubiquinone oxidoreductase b18 subunit	474	20	3.89549e-54	0.827	8	P:mitochondrial electron transport, NADH to ubiquinone; F:NADH dehydrogenase (ubiquinone) activity; P:photorespiration; C:mitochondrial respiratory chain complex I; C:plastid; P:ubiquinone biosynthetic process; P:sodium ion transport; P:proton transport	EC:1.6.5.3	seg (SEG)
CAPS_CONTIG.814_forward_757_nt	endonuclease-reverse transcriptase -e01	757	20	1.05938e-93	0.7105	4	F:RNA-directed DNA polymerase activity; F:DNA binding; P:RNA-dependent DNA replication; F:RNA binding	EC:2.7.7.49	IPR000477; PTHR19446 (PANTHER), seg (SEG), SSF56672 (SUPERFAMILY)
CAPS_CONTIG.815_forward_873_nt	---NA---	873	0			0	-		no IPS match
CAPS_CONTIG.816_forward_620_nt	major surface like glycoprotein	620	20	9.27839e-08	0.7345	1	C:cell part	-	tmhmm (TMHMM)
CAPS_CONTIG.817_forward_1084_nt	uncharacterized protein	1084	20	4.45297e-60	0.5485	3	F:molecular_function; P:biological_process; C:cellular_component		SignalP-NN(euk) (SIGNALP), tmhmm (TMHMM)
CAPS_CONTIG.818_forward_1000_nt	coat protein	1000	20	2.11576e-142	0.882	2	F:structural molecule activity; C:viral capsid	-	IPR003181; G3DSA:2.60.120.20 (GENE3D), SSF88633 (SUPERFAMILY)
CAPS_CONTIG.819_forward_1016_nt	small rna degrading nuclease 3	1016	20	6.84793e-46	0.584	2	F:3'-5' exonuclease activity; P:miRNA catabolic process	-	no IPS match
CAPS_CONTIG.820_forward_667_nt	coat protein	667	20	8.17546e-152	0.9905	2	F:structural molecule activity; C:viral capsid	-	IPR003181; G3DSA:2.60.120.20 (GENE3D), SSF88633 (SUPERFAMILY)
CAPS_CONTIG.821_forward_724_nt	auxin-induced protein pcnt115	724	20	1.30839e-86	0.816	2	P:oxidation reduction; F:oxidoreductase activity	-	IPR001395; IPR023210; PTHR11732:SF12 (PANTHER)
CAPS_CONTIG.822_forward_717_nt	l-ascorbate oxidase homolog	717	20	2.13372e-56	0.8235	8	C:plant-type cell wall; F:copper ion binding; C:cytoplasmic membrane-bounded vesicle; F:L-ascorbate oxidase activity; P:oxidation reduction; ; P:electron transport; P:L-ascorbic acid metabolic process	EC:1.10.3.3	IPR008972; IPR011706; PTHR11709 (PANTHER), PTHR11709:SF17 (PANTHER), seg (SEG)
CAPS_CONTIG.823_forward_595_nt	---NA---	595	0			0	-		SignalP-NN(euk) (SIGNALP), tmhmm (TMHMM)
CAPS_CONTIG.824_forward_944_nt	h(\+)-transporting atpase plant fungi plasma membrane	944	20	7.28674e-163	0.897	10	F:hydrogen-exporting ATPase activity, phosphorylative mechanism; C:integral to membrane; F:metal ion binding; P:ATP catabolic process; C:vacuolar membrane; P:ATP biosynthetic process; F:ATP binding; P:proton transport; C:plasma membrane; P:oxidative phosphorylation	EC:3.6.3.6	IPR023298; coil (COIL), PTHR25080 (PANTHER), PTHR25080:SF1 (PANTHER), seg (SEG), SignalP-NN(euk) (SIGNALP), tmhmm (TMHMM), SSF81665 (SUPERFAMILY)
CAPS_CONTIG.825_forward_756_nt	wpp domain-associated	756	20	1.39813e-36	0.8195	2	C:mitochondrion; C:Golgi apparatus	-	no IPS match
CAPS_CONTIG.826_forward_581_nt	---NA---	581	0			0	-		no IPS match
CAPS_CONTIG.827_forward_354_nt	polyprotein containing large and small coat proteins	354	20	1.27311e-69	0.9865	2	F:structural molecule activity; C:viral capsid	-	IPR003181; G3DSA:2.60.120.20 (GENE3D), SSF88633 (SUPERFAMILY)
CAPS_CONTIG.828_forward_692_nt	upf0082 protein at2g25830-like isoform 1	692	20	6.12023e-30	0.85	1	C:chloroplast	-	IPR002876
CAPS_CONTIG.829_forward_686_nt	26s proteasome regulatory subunit 4 homolog a-like	686	20	1.45301e-95	0.89	7	C:cytoplasm; F:peptidase activity; P:protein catabolic process; F:ATP binding; F:microtubule-severing ATPase activity; C:proteasome complex; C:nucleus	EC:3.6.4.3	IPR003959; IPR003960; G3DSA:1.10.8.60 (GENE3D), G3DSA:3.40.50.300 (GENE3D), PTHR23073 (PANTHER), PTHR23073:SF9 (PANTHER), seg (SEG), SSF52540 (SUPERFAMILY)
CAPS_CONTIG.830_forward_834_nt	at2g21390-like protein	834	20	1.09059e-98	0.817	13	C:CUL4 RING ubiquitin ligase complex; C:COPI vesicle coat; C:cytosol; F:myosin heavy chain kinase activity; P:ER to Golgi vesicle-mediated transport; F:transporter activity; P:intracellular protein transport; F:structural molecule activity; C:plasma membrane; P:serine family amino acid metabolic process; P:phosphorylation; C:myosin complex; F:protein binding	EC:2.7.11.7	IPR006692; IPR010714; PTHR19876 (PANTHER), PTHR19876:SF1 (PANTHER), seg (SEG)
CAPS_CONTIG.831_forward_1072_nt	sister-chromatide cohesion protein	1072	20	4.46082e-56	0.728	6	P:attachment of spindle microtubules to kinetochore involved in homologous chromosome segregation; F:DNA binding; C:cytoplasmic membrane-bounded vesicle; C:chromosome; P:meiotic sister chromatid cohesion, centromeric; C:nucleus	-	seg (SEG)
CAPS_CONTIG.832_forward_669_nt	transcription factor bim2	669	20	2.56148e-35	0.571	4	P:regulation of transcription, DNA-dependent; C:nucleus; F:transcription factor activity; F:DNA binding		no IPS match
CAPS_CONTIG.833_forward_646_nt	---NA---	646	0			0	-		no IPS match
CAPS_CONTIG.834_forward_805_nt	methyltransferase-like protein 1-like	805	20	1.32466e-39	0.5045	11	P:nucleobase, nucleoside, nucleotide and nucleic acid metabolic process; F:nucleic acid binding; F:methyltransferase activity; P:methylation; F:rRNA (uridine-2'-O-)-methyltransferase activity; P:RNA methylation; F:transferase activity; C:nucleus; P:rRNA processing; C:cytoplasm; F:DNA binding		no IPS match
CAPS_CONTIG.835_forward_748_nt	nuclear rna binding protein	748	20	1.06466e-52	0.72	0	-		seg (SEG), tmhmm (TMHMM)
CAPS_CONTIG.836_forward_1454_nt	mip nip subfamily	1454	20	5.40249e-109	0.8075	4	C:integral to membrane; F:water channel activity; P:water transport; P:transmembrane transport	-	IPR000425; IPR022357; IPR023271; PTHR19139:SF22 (PANTHER), tmhmm (TMHMM)
CAPS_CONTIG.837_forward_920_nt	uncharacterized protein loc100811416	920	4	1.51831e-05	0.42	3	F:nucleic acid binding; P:DNA integration; F:DNA binding		seg (SEG)
CAPS_CONTIG.838_forward_640_nt	---NA---	640	0			0	-		no IPS match
CAPS_CONTIG.839_forward_640_nt	---NA---	640	0			0	-		SignalP-NN(euk) (SIGNALP)
CAPS_CONTIG.840_forward_669_nt	fggy family of carbohydrate kinase	669	20	1.84466e-80	0.907	5	P:carbohydrate metabolic process; F:phosphotransferase activity, alcohol group as acceptor; P:phosphorylation; F:carbohydrate kinase activity; C:chloroplast	EC:2.7.1.0	no IPS match
CAPS_CONTIG.841_forward_619_nt	heat shock protein 81-1	619	20	3.66001e-116	0.9795	9	P:protein folding; C:plasma membrane; C:cell wall; P:response to arsenic; F:ATP binding; F:unfolded protein binding; C:cytosol; P:response to heat; P:defense response to bacterium, incompatible interaction	-	IPR001404; IPR003594; IPR019805; IPR020575
CAPS_CONTIG.842_forward_684_nt	exocyst complex component 5	684	20	3.51467e-18	0.9695	5	C:exocyst; C:cytosol; C:plasmodesma; P:vesicle docking; P:exocytosis	-	IPR009976
CAPS_CONTIG.843_forward_511_nt	flower-specific thionin	511	20	1.1224e-25	0.725	5	P:defense response to fungus; C:extracellular region; C:vacuole; P:killing of cells of another organism; C:cell wall	-	IPR003614; IPR008176; IPR008177; G3DSA:3.30.30.10 (GENE3D), SSF57095 (SUPERFAMILY)
CAPS_CONTIG.844_forward_716_nt	uncharacterized protein	716	20	2.36041e-56	0.905	2	P:photorespiration; C:mitochondrial respiratory chain complex I	-	IPR019721; tmhmm (TMHMM)
CAPS_CONTIG.845_forward_1144_nt	v-type proton atpase subunit d2	1144	20	3.14555e-87	0.9825	8	C:plant-type vacuole; P:ATP synthesis coupled proton transport; C:plasmodesma; C:proton-transporting V-type ATPase, V0 domain; C:vacuolar membrane; F:proton-transporting ATPase activity, rotational mechanism; P:ATP hydrolysis coupled proton transport; P:oxidative phosphorylation	-	PTHR22850 (PANTHER), PTHR22850:SF14 (PANTHER), SignalP-NN(euk) (SIGNALP)
CAPS_CONTIG.846_forward_951_nt	uncharacterized protein	951	20	2.8144e-54	0.5855	2	P:biological_process; C:anchored to membrane		seg (SEG), SignalP-NN(euk) (SIGNALP)
CAPS_CONTIG.847_forward_673_nt	photosystem i assembly protein ycf3	673	20	4.92664e-53	0.9965	3	P:photosystem I assembly; F:unfolded protein binding; C:chloroplast thylakoid membrane	-	seg (SEG), SignalP-NN(euk) (SIGNALP), tmhmm (TMHMM)
CAPS_CONTIG.848_forward_891_nt	protein notum homolog	891	20	1.67905e-110	0.716	2	C:cytoplasmic membrane-bounded vesicle; F:carboxylesterase activity	EC:3.1.1.1	IPR004963; PTHR21562 (PANTHER), PF03283 (PFAM), SignalP-NN(euk) (SIGNALP)
CAPS_CONTIG.849_forward_611_nt	pectate lyase	611	20	2.34757e-94	0.72	3	C:cytoplasmic membrane-bounded vesicle; F:metal ion binding; F:pectate lyase activity	EC:4.2.2.2	IPR002022; IPR011050; IPR012334; IPR018082
CAPS_CONTIG.850_forward_699_nt	vacuolar protein sorting-associated	699	14	6.51389e-51	0.675714	3	P:protein localization; F:methyltransferase activity; P:methylation		coil (COIL), PTHR16166 (PANTHER), PTHR16166:SF7 (PANTHER)
CAPS_CONTIG.851_forward_1036_nt	---NA---	1036	0			0	-		seg (SEG)
CAPS_CONTIG.852_forward_331_nt	---NA---	331	0			0	-		seg (SEG), SignalP-NN(euk) (SIGNALP), tmhmm (TMHMM)
CAPS_CONTIG.853_forward_1566_nt	pectate lyase	1566	20	0	0.7175	2	F:pectate lyase activity; F:metal ion binding	EC:4.2.2.2	IPR002022; IPR011050; IPR012334; IPR018082; seg (SEG), tmhmm (TMHMM)
CAPS_CONTIG.854_forward_722_nt	protein	722	20	2.61474e-126	0.8655	10	C:cytoplasmic membrane-bounded vesicle; P:protein amino acid phosphorylation; F:ATP binding; F:MAP kinase kinase kinase activity; F:2-alkenal reductase activity; C:integral to membrane; P:oxidation reduction; P:transmembrane receptor protein serine/threonine kinase signaling pathway; P:serine family amino acid metabolic process; F:protein tyrosine kinase activity	EC:2.7.11.25; EC:1.3.1.74; EC:2.7.10.0	IPR000719; IPR001245; IPR002290; IPR008271; IPR011009; IPR017441; IPR020635; G3DSA:1.10.510.10 (GENE3D), G3DSA:3.30.200.20 (GENE3D), PTHR24420 (PANTHER), PTHR24420:SF772 (PANTHER)
CAPS_CONTIG.855_forward_691_nt	probable s-acyltransferase at1g69420-like	691	20	5.00934e-48	0.715	3	C:membrane; C:cytoplasmic membrane-bounded vesicle; F:metal ion binding	-	no IPS match
CAPS_CONTIG.856_forward_2865_nt	beta-galactosidase	2865	20	0	0.7725	8	F:beta-galactosidase activity; F:cation binding; F:sugar binding; P:galactose metabolic process; P:glycosaminoglycan catabolic process; P:glycosphingolipid metabolic process; C:beta-galactosidase complex; P:glycerolipid metabolic process	EC:3.2.1.23	IPR000922; IPR001944; IPR008979; IPR013781; IPR017853; IPR019801; G3DSA:2.60.120.260 (GENE3D), PTHR23421:SF2 (PANTHER), PS51257 (PROFILE), seg (SEG), SignalP-NN(euk) (SIGNALP)
CAPS_CONTIG.857_forward_509_nt	126 kda protein	509	20	3.46495e-98	0.9765	11	P:viral genome replication; P:transcription, DNA-dependent; F:helicase activity; P:mRNA methylation; F:RNA-directed RNA polymerase activity; F:RNA binding; F:mRNA methyltransferase activity; F:ATP binding; P:RNA processing; P:purine base metabolic process; C:RNA-directed RNA polymerase complex	EC:2.7.7.48	IPR002588
CAPS_CONTIG.858_forward_1050_nt	envelope membrane protein	1050	20	1.44934e-145	0.9315	4	P:proton transport; F:hydrogen ion transmembrane transporter activity; C:integral to membrane; C:chloroplast inner membrane	-	IPR004282; seg (SEG), SignalP-NN(euk) (SIGNALP), tmhmm (TMHMM)
CAPS_CONTIG.859_forward_499_nt	kelch repeat-containing protein	499	20	1.29277e-41	0.66	3	C:cytosol; C:nucleus; F:protein binding	-	IPR011498; IPR015915; PTHR23244 (PANTHER), PTHR23244:SF29 (PANTHER), SSF117281 (SUPERFAMILY)
CAPS_CONTIG.860_forward_1367_nt	protein	1367	20	7.2293e-76	0.554	2	F:protein binding; F:zinc ion binding	-	IPR000270; IPR000433; G3DSA:3.10.20.240 (GENE3D), PTHR12268 (PANTHER), seg (SEG), SSF54277 (SUPERFAMILY)
CAPS_CONTIG.861_forward_595_nt	2-oxoglutarate dehydrogenase e2 subunit	595	20	6.3638e-29	0.619	9	C:oxoglutarate dehydrogenase complex; C:cytosolic ribosome; P:response to oxidative stress; F:dihydrolipoyllysine-residue succinyltransferase activity; P:tricarboxylic acid cycle; F:zinc ion binding; C:mitochondrion; P:lysine catabolic process; P:acyl-carrier-protein biosynthetic process	EC:2.3.1.61	IPR011053; G3DSA:2.40.50.100 (GENE3D), PTHR23151 (PANTHER), seg (SEG)
CAPS_CONTIG.862_forward_680_nt	---NA---	680	0			0	-		no IPS match
CAPS_CONTIG.863_forward_709_nt	uncharacterized protein	709	20	1.07582e-34	0.6885	2	C:mitochondrion; C:plastid	-	seg (SEG), tmhmm (TMHMM)
CAPS_CONTIG.864_forward_727_nt	ring fyve phd zinc finger-containing protein	727	20	2.05315e-84	0.9015	1	F:zinc ion binding	-	IPR011016; IPR013083; PTHR23012 (PANTHER), PTHR23012:SF27 (PANTHER), PF12906 (PFAM), seg (SEG), tmhmm (TMHMM), SSF57850 (SUPERFAMILY)
CAPS_CONTIG.865_forward_658_nt	high chlorophyll fluorescence 153 protein	658	12	1.98738e-31	0.605833	2	P:cytochrome b6f complex assembly; C:thylakoid membrane	-	seg (SEG), SignalP-NN(euk) (SIGNALP)
CAPS_CONTIG.866_forward_600_nt	nac domain ipr003441	600	20	1.69099e-72	0.7795	13	P:response to oxidative stress; P:response to salt stress; F:sequence-specific DNA binding; F:transcription factor activity; P:leaf senescence; F:protein heterodimerization activity; P:regulation of flavonoid biosynthetic process; F:protein homodimerization activity; P:positive regulation of transcription, DNA-dependent; C:cytoplasm; P:response to high light intensity; C:transcription factor comp…	-	IPR003441
CAPS_CONTIG.867_forward_854_nt	farnesylated protein 3	854	20	6.09442e-73	0.859	4	P:metal ion transport; F:transition metal ion binding; C:plasma membrane; P:cellular transition metal ion homeostasis	-	IPR006121; G3DSA:3.30.70.100 (GENE3D), PTHR22814 (PANTHER), PTHR22814:SF52 (PANTHER), seg (SEG)
CAPS_CONTIG.868_forward_958_nt	protein	958	20	2.48447e-118	0.845	6	F:phosphoprotein phosphatase activity; P:mRNA processing; C:chloroplast; C:nucleus; C:mitochondrion; P:protein amino acid dephosphorylation	EC:3.1.3.16	IPR006811
CAPS_CONTIG.869_forward_1620_nt	glyceraldehyde-3-phosphate dehydrogenase	1620	20	0	0.935	19	C:cytosol; F:NAD or NADH binding; P:reductive pentose-phosphate cycle; P:oxidation reduction; P:response to sucrose stimulus; F:glyceraldehyde-3-phosphate dehydrogenase (NADP+) (phosphorylating) activity; P:response to light stimulus; P:response to cold; C:chloroplast envelope; F:glyceraldehyde-3-phosphate dehydrogenase (phosphorylating) activity; C:chloroplast thylakoid membrane; P:glycolysis; C…	EC:1.2.1.13; EC:1.2.1.12	IPR006424; IPR016040; IPR020828; IPR020829; IPR020830; IPR020831; G3DSA:3.30.360.10 (GENE3D), seg (SEG), SSF51735 (SUPERFAMILY), SSF55347 (SUPERFAMILY)
CAPS_CONTIG.870_forward_1009_nt	protein	1009	20	2.40541e-116	0.9275	2	F:microtubule-severing ATPase activity; F:ATP binding	EC:3.6.4.3	IPR003959; IPR003960; G3DSA:1.10.8.60 (GENE3D), G3DSA:3.40.50.300 (GENE3D), PTHR23074 (PANTHER), PTHR23074:SF20 (PANTHER), seg (SEG), SSF52540 (SUPERFAMILY)
CAPS_CONTIG.871_forward_891_nt	nitrilase-associated protein	891	20	2.26031e-48	0.7485	0	-		no IPS match
CAPS_CONTIG.872_forward_727_nt	uncharacterized gpi-anchored protein at4g28100-like	727	20	1.52579e-43	0.729	1	C:anchored to plasma membrane	-	seg (SEG), SignalP-NN(euk) (SIGNALP)
CAPS_CONTIG.873_forward_724_nt	auxin-induced protein 5ng4-like	724	20	2.29398e-102	0.89	6	P:secondary cell wall biogenesis; ; C:plant-type vacuole membrane; P:unidimensional cell growth; ; C:plasma membrane	-	IPR000620; tmhmm (TMHMM), SSF103481 (SUPERFAMILY)
CAPS_CONTIG.874_forward_794_nt	serine threonine-protein kinase-like protein at1g28390-like	794	20	3.23152e-93	0.7225	4	F:ATP binding; P:protein amino acid phosphorylation; F:protein serine/threonine kinase activity; F:protein tyrosine kinase activity	EC:2.7.11.0; EC:2.7.10.0	IPR000719; IPR002290; IPR008271; IPR011009; IPR017441; IPR020635; G3DSA:1.10.510.10 (GENE3D), G3DSA:3.30.200.20 (GENE3D), PTHR24420 (PANTHER), PTHR24420:SF439 (PANTHER)
CAPS_CONTIG.875_forward_1474_nt	r2r3-myb transcription factor	1474	20	4.50513e-148	0.6805	4	F:DNA binding; C:nucleus; P:regulation of transcription, DNA-dependent; F:protein binding	-	IPR001005; IPR009057; IPR012287; IPR014778; IPR015495; IPR017877; IPR017930; seg (SEG)
CAPS_CONTIG.876_forward_644_nt	cinnamoyl- reductase	644	20	1.3556e-86	0.7445	11	F:cinnamoyl-CoA reductase activity; C:plasma membrane; F:dihydrokaempferol 4-reductase activity; P:lignin biosynthetic process; F:coenzyme binding; C:cytosol; P:oxidation reduction; P:coumarin biosynthetic process; P:stilbene biosynthetic process; P:flavonoid biosynthetic process; F:nucleotide binding	EC:1.2.1.44; EC:1.1.1.219	IPR001509; IPR016040; PTHR10366 (PANTHER), PTHR10366:SF9 (PANTHER), SSF51735 (SUPERFAMILY)
CAPS_CONTIG.877_forward_1746_nt	protein kinase	1746	20	0	0.845	6	F:non-membrane spanning protein tyrosine kinase activity; C:plasma membrane; P:protein amino acid phosphorylation; F:ATP binding; F:protein serine/threonine kinase activity; P:serine family amino acid metabolic process	EC:2.7.10.2; EC:2.7.11.0	IPR000719; IPR001245; IPR002290; IPR008271; IPR011009; IPR020635; G3DSA:1.10.510.10 (GENE3D), G3DSA:3.30.200.20 (GENE3D), PTHR23257 (PANTHER), PTHR23257:SF276 (PANTHER), seg (SEG)
CAPS_CONTIG.878_forward_500_nt	histone h4	500	20	7.46119e-50	1	12	C:cytosol; C:nucleosome; P:response to water deprivation; C:mitochondrion; C:nucleolus; C:plasmodesma; F:DNA binding; C:vacuolar membrane; C:thylakoid; F:protein binding; P:nucleosome assembly; C:chloroplast	-	IPR001951; IPR007125; IPR009072; IPR019809; seg (SEG)
CAPS_CONTIG.879_forward_872_nt	at5g26570-like protein	872	20	3.32448e-90	0.878	8	F:ligase activity; F:carbohydrate kinase activity; F:phosphoglucan, water dikinase activity; F:carbohydrate binding; P:protein amino acid autophosphorylation; F:ATP binding; P:starch catabolic process; C:chloroplast stroma	EC:2.7.9.5	IPR002192; IPR013816; PTHR22931 (PANTHER), PTHR22931:SF3 (PANTHER), SSF56059 (SUPERFAMILY)
CAPS_CONTIG.880_forward_1558_nt	protein bps1	1558	20	0	0.76	3	P:shoot development; P:root development; C:plasma membrane	-	SignalP-NN(euk) (SIGNALP)
CAPS_CONTIG.881_forward_1537_nt	nucleolysin tiar-like	1537	20	0	0.8665	3	F:mRNA 3'-UTR binding; C:cytosol; F:nucleotide binding	-	IPR000504; IPR003954; IPR012677; PTHR24012 (PANTHER), PTHR24012:SF210 (PANTHER), seg (SEG), SSF54928 (SUPERFAMILY)
CAPS_CONTIG.882_forward_1692_nt	like protein	1692	20	0	0.923	8	C:cytoplasm; F:metal ion binding; P:protein folding; C:plasma membrane; F:heat shock protein binding; F:ATP binding; F:unfolded protein binding; P:response to heat	-	IPR001305; IPR001623; IPR002939; IPR003095; IPR008971; IPR012724; IPR018253; G3DSA:2.60.260.20 (GENE3D), PTHR24076 (PANTHER), seg (SEG)
CAPS_CONTIG.883_forward_847_nt	sugar isomerase	847	20	6.93311e-78	0.7255	2	P:carbohydrate metabolic process; F:sugar binding	-	G3DSA:3.40.50.10490 (GENE3D), SignalP-NN(euk) (SIGNALP), SSF53697 (SUPERFAMILY)
CAPS_CONTIG.884_forward_647_nt	---NA---	647	0			0	-		SignalP-NN(euk) (SIGNALP)
CAPS_CONTIG.885_forward_1226_nt	aspartyl-trna synthetase	1226	20	0	0.8195	9	F:nucleic acid binding; P:response to cadmium ion; C:plasmodesma; P:aspartyl-tRNA aminoacylation; F:ATP binding; C:cytosol; F:aspartate-tRNA ligase activity; P:alanine metabolic process; P:aspartate metabolic process	EC:6.1.1.12	IPR002312; IPR004364; IPR004365; IPR004523; IPR006195; IPR012340; IPR016027; IPR018150; coil (COIL), G3DSA:3.30.930.10 (GENE3D), seg (SEG), SSF55681 (SUPERFAMILY)
CAPS_CONTIG.886_forward_250_nt	---NA---	250	0			0	-		no IPS match
CAPS_CONTIG.887_forward_1191_nt	u4 small nuclear ribonucleoprotein 27 kda protein	1191	20	3.05178e-19	0.797	1	C:cytosol	-	IPR013957; seg (SEG)
CAPS_CONTIG.888_forward_855_nt	histone h3	855	20	2.1517e-88	0.9915	4	C:nucleosome; F:DNA binding; P:nucleosome assembly; C:nucleus	-	IPR000164; IPR007125; IPR009072
CAPS_CONTIG.889_forward_795_nt	farnesylated protein	795	20	3.58714e-88	0.855	5	P:metal ion transport; F:metal ion binding; C:plasmodesma; F:protein binding; P:heat acclimation	-	IPR006121; G3DSA:3.30.70.100 (GENE3D), PTHR22814 (PANTHER), PTHR22814:SF26 (PANTHER)
CAPS_CONTIG.890_forward_1169_nt	glucan endo- -beta-glucosidase	1169	20	0	0.8285	9	C:plant-type cell wall; F:cation binding; C:anchored to plasma membrane; C:plasmodesma; F:glucan endo-1,3-beta-D-glucosidase activity; C:endoplasmic reticulum; P:cell communication; P:starch metabolic process; P:sucrose metabolic process	EC:3.2.1.39	IPR000490; IPR013781; IPR017853; PTHR16631 (PANTHER), seg (SEG), SignalP-NN(euk) (SIGNALP), tmhmm (TMHMM)
CAPS_CONTIG.891_forward_960_nt	light harvesting chlorophyll a b-binding protein	960	20	0	0.97	8	F:metal ion binding; P:photosynthesis, light harvesting; C:photosystem II; P:protein-chromophore linkage; F:chlorophyll binding; C:integral to membrane; C:photosystem I; C:chloroplast thylakoid membrane	-	IPR001344; IPR022796; IPR023329
CAPS_CONTIG.892_forward_749_nt	protein exordium like 5	749	20	9.65803e-91	0.7745	3	C:endomembrane system; F:molecular_function; P:biological_process		IPR006766; seg (SEG), SignalP-NN(euk) (SIGNALP)
CAPS_CONTIG.893_forward_899_nt	60s ribosomal protein l6	899	20	5.06409e-99	0.8275	7	F:structural constituent of ribosome; C:plasmodesma; C:cytosolic large ribosomal subunit; C:chloroplast; P:translation; C:endoplasmic reticulum; P:ribosome biogenesis	-	seg (SEG), SignalP-NN(euk) (SIGNALP), tmhmm (TMHMM)
CAPS_CONTIG.894_forward_1154_nt	xyloglucan endotransglucosylase hydrolase protein 9	1154	20	4.21401e-179	0.9175	5	F:hydrolase activity, hydrolyzing O-glycosyl compounds; P:cellular glucan metabolic process; C:apoplast; C:cell wall; F:xyloglucan:xyloglucosyl transferase activity	EC:3.2.1.0; EC:2.4.1.207	IPR000757; IPR008264; IPR008985; IPR010713; IPR013320; IPR016455; PTHR10963 (PANTHER), PTHR10963:SF14 (PANTHER)
CAPS_CONTIG.895_forward_1663_nt	protein	1663	20	0	0.9135	8	F:UDP-glucuronate 5'-epimerase activity; F:UDP-glucuronate 4-epimerase activity; F:coenzyme binding; P:nucleotide-sugar metabolic process; P:nucleotide metabolic process; P:starch metabolic process; P:sucrose metabolic process; F:nucleotide binding	EC:5.1.3.12; EC:5.1.3.6	IPR001509; IPR008089; IPR016040; G3DSA:3.90.25.10 (GENE3D), PTHR10366 (PANTHER), PTHR10366:SF42 (PANTHER), seg (SEG), SignalP-NN(euk) (SIGNALP), tmhmm (TMHMM), SSF51735 (SUPERFAMILY)
CAPS_CONTIG.896_forward_809_nt	solute carrier family 25 member 44-like	809	20	4.49484e-29	0.8205	5	F:binding; C:mitochondrial inner membrane; P:transmembrane transport; P:mitochondrial transport; C:integral to membrane	-	PTHR24089 (PANTHER), PTHR24089:SF94 (PANTHER), SignalP-NN(euk) (SIGNALP), tmhmm (TMHMM)
CAPS_CONTIG.897_forward_1529_nt	isoflavone reductase-like protein	1529	20	2.83284e-111	0.7765	5	P:oxidation reduction; F:pinoresinol reductase activity; F:2'-hydroxyisoflavone reductase activity; P:flavonoid biosynthetic process; F:nucleotide binding	EC:1.3.1.45	IPR008030; IPR016040; PTHR10366 (PANTHER), PTHR10366:SF62 (PANTHER), SSF51735 (SUPERFAMILY)
CAPS_CONTIG.898_forward_1589_nt	acyl-coenzyme a thioesterase 8-like	1589	20	0	0.832	5	P:acyl-CoA metabolic process; F:cyclic nucleotide binding; C:peroxisome; F:palmitoyl-CoA hydrolase activity; F:acyl-CoA hydrolase activity	EC:3.1.2.2; EC:3.1.2.20	IPR000595; IPR003703; IPR014710; IPR018488; IPR018490; G3DSA:3.10.129.10 (GENE3D), PTHR11066:SF8 (PANTHER), seg (SEG), SSF54637 (SUPERFAMILY)
CAPS_CONTIG.899_forward_1274_nt	24-sterol c-methyltransferase	1274	20	0	0.907	8	P:multidimensional cell growth; C:cytosol; P:methylation; P:xylem and phloem pattern formation; P:negative regulation of DNA endoreduplication; F:24-methylenesterol C-methyltransferase activity; C:endoplasmic reticulum; P:sterol biosynthetic process	EC:2.1.1.143	IPR013216; IPR013705; G3DSA:3.40.50.150 (GENE3D), PTHR10108 (PANTHER), PTHR10108:SF21 (PANTHER), SignalP-NN(euk) (SIGNALP), tmhmm (TMHMM), SSF53335 (SUPERFAMILY)
CAPS_CONTIG.900_forward_789_nt	bromodomain-containing protein	789	14	3.01363e-18	0.487143	6	F:transferase activity; P:histone acetylation; F:histone acetyltransferase activity; F:transferase activity, transferring acyl groups; P:DNA mediated transformation; F:DNA binding		seg (SEG)
CAPS_CONTIG.901_forward_790_nt	adenine nucleotide alpha hydrolases-like protein	790	20	5.36187e-87	0.8405	8	F:metal ion binding; P:protein folding; C:plasma membrane; F:heat shock protein binding; F:ATP binding; F:unfolded protein binding; C:cytosol; P:response to heat	-	IPR006015; IPR006016; IPR014729; seg (SEG), SSF52402 (SUPERFAMILY)
CAPS_CONTIG.902_forward_796_nt	protein	796	20	1.40502e-34	0.7275	4	F:purine transmembrane transporter activity; C:integral to membrane; P:response to nematode; P:purine transport	-	seg (SEG), SignalP-NN(euk) (SIGNALP), tmhmm (TMHMM)
CAPS_CONTIG.903_forward_941_nt	mediator subunit med10	941	20	3.07953e-74	0.8545	6	P:regulation of transcription from RNA polymerase II promoter; P:protein folding; ; F:unfolded protein binding; C:mediator complex; C:prefoldin complex	-	SignalP-NN(euk) (SIGNALP)
CAPS_CONTIG.904_forward_613_nt	chlorophyll a-b binding protein chloroplastic-like	613	20	2.34678e-69	0.8095	10	C:chloroplast stromal thylakoid; C:plastoglobule; P:photosynthesis, light harvesting; P:response to blue light; F:chlorophyll binding; P:nonphotochemical quenching; C:PSII associated light-harvesting complex II; P:response to far red light; P:response to red light; C:photosystem II antenna complex	-	IPR001344; IPR022796; IPR023329; seg (SEG)
CAPS_CONTIG.905_forward_832_nt	phenylalanine ammonia-lyase	832	20	3.94465e-125	0.8365	6	C:cytoplasm; F:phenylalanine ammonia-lyase activity; P:phenylpropanoid metabolic process; P:L-phenylalanine catabolic process; P:tyrosine metabolic process; P:alkaloid biosynthetic process	EC:4.3.1.5	IPR001106; IPR008948; IPR024083; PTHR10362 (PANTHER), PTHR10362:SF3 (PANTHER)
CAPS_CONTIG.906_forward_783_nt	uncharacterized protein	783	20	4.69239e-56	0.711	2	C:mitochondrion; C:chloroplast inner membrane	-	IPR001727; seg (SEG), tmhmm (TMHMM)
CAPS_CONTIG.907_forward_1133_nt	succinate dehydrogenase	1133	20	0	0.8685	13	P:translation; C:ribosome; F:zinc ion binding; F:2 iron, 2 sulfur cluster binding; C:mitochondrion; F:structural constituent of ribosome; F:electron carrier activity; P:tricarboxylic acid cycle; P:mitochondrial electron transport, succinate to ubiquinone; F:succinate dehydrogenase (ubiquinone) activity; C:succinate dehydrogenase complex; P:ribosome biogenesis; P:electron transport	EC:1.3.5.1	SignalP-NN(euk) (SIGNALP)
CAPS_CONTIG.908_forward_936_nt	filamentous hemagglutinin family outer membrane protein	936	20	2.56694e-11	0.516	10	F:binding; F:extracellular matrix structural constituent; C:integral to membrane; P:digestion; F:extracellular matrix constituent, lubricant activity; C:membrane; P:maintenance of gastrointestinal epithelium; C:extracellular region; C:cell surface; C:plasma membrane		seg (SEG)
CAPS_CONTIG.909_forward_530_nt	---NA---	530	0			0	-		seg (SEG)
CAPS_CONTIG.910_forward_525_nt	uncharacterized protein	525	15	1.77881e-13	0.708	1	C:mitochondrion	-	coil (COIL), seg (SEG)
CAPS_CONTIG.911_forward_1311_nt	apoptotic chromatin condensation inducer in the nucleus	1311	20	5.99284e-77	0.656	2	C:mitochondrion; F:binding	-	no IPS match
CAPS_CONTIG.912_forward_609_nt	methylosome subunit picln-like	609	20	4.13265e-68	0.7465	3	F:ion channel activity; P:cell volume homeostasis; P:chloride transport	-	IPR003521; seg (SEG)
CAPS_CONTIG.913_forward_581_nt	hxxxd-type acyl-transferase-like protein	581	20	4.39159e-84	0.7275	2	C:chloroplast thylakoid membrane; F:transferase activity, transferring acyl groups other than amino-acyl groups	EC:2.3.1.0	IPR003480; IPR023213
CAPS_CONTIG.914_forward_842_nt	proteasome subunit beta type	842	20	2.41228e-131	0.767	5	C:cytoplasm; C:proteasome core complex; C:nucleus; F:threonine-type endopeptidase activity; P:proteolysis involved in cellular protein catabolic process	EC:3.4.25.0	IPR001353; IPR016050; IPR023333; G3DSA:3.60.20.10 (GENE3D), PTHR11599 (PANTHER), PTHR11599:SF1 (PANTHER), seg (SEG), SSF56235 (SUPERFAMILY)
CAPS_CONTIG.915_forward_1229_nt	pyridoxal biosynthesis protein	1229	20	6.53381e-159	0.831	14	C:cytosol; P:pyridoxal phosphate biosynthetic process; P:response to UV-B; P:chlorophyll metabolic process; P:response to non-ionic osmotic stress; P:pyridoxine biosynthetic process; P:hyperosmotic salinity response; P:cellular amino acid metabolic process; P:response to lipid hydroperoxide; C:endomembrane system; F:protein heterodimerization activity; F:protein homodimerization activity; F:catal…	-	IPR001852; IPR011060; IPR013785; PTHR22854 (PANTHER)
CAPS_CONTIG.916_forward_907_nt	40s ribosomal protein s8-like	907	20	3.02559e-124	0.887	9	C:ribosome; F:structural constituent of ribosome; F:electron carrier activity; F:heme binding; F:oxidoreductase activity, acting on paired donors, with incorporation or reduction of molecular oxygen; P:translation; P:oxidation reduction; P:ribosome biogenesis; P:electron transport	-	IPR001047; IPR018283; IPR022309; seg (SEG)
CAPS_CONTIG.917_forward_744_nt	kh domain-containing protein at4g18375-like	744	20	3.29745e-79	0.8225	1	F:RNA binding	-	IPR004087; IPR004088; IPR018111; G3DSA:3.30.1370.10 (GENE3D), PTHR10288 (PANTHER), PTHR10288:SF53 (PANTHER), seg (SEG), SSF54791 (SUPERFAMILY)
CAPS_CONTIG.918_forward_759_nt	PREDICTED: hypothetical protein [Vitis vinifera]	759	1	1.73083e-10	0.57	0	-		no IPS match
CAPS_CONTIG.919_forward_684_nt	ubiquitin family protein	684	20	3.75637e-50	0.6705	2	F:molecular_function; C:cellular_component		coil (COIL), G3DSA:3.10.20.90 (GENE3D), PTHR12786 (PANTHER), PTHR12786:SF1 (PANTHER), seg (SEG), SSF54236 (SUPERFAMILY)
CAPS_CONTIG.920_forward_492_nt	nuclear fusion defective 2 protein ribonuclease iii	492	20	4.47795e-46	0.6505	11	F:structural constituent of chromatin; F:RNA binding; P:chromatin assembly or disassembly; F:DNA binding; C:chromatin; C:vacuole; F:chromatin binding; C:nucleus; F:ribonuclease III activity; P:RNA processing; P:rRNA catabolic process	EC:3.1.26.3	IPR000999; IPR011907; SignalP-NN(euk) (SIGNALP), tmhmm (TMHMM)
CAPS_CONTIG.921_forward_698_nt	protein	698	20	6.0366e-52	0.8785	2	F:microtubule-severing ATPase activity; F:ATP binding	EC:3.6.4.3	seg (SEG), SignalP-NN(euk) (SIGNALP), tmhmm (TMHMM)
CAPS_CONTIG.922_forward_863_nt	mitochondrial carnitine acylcarnitine carrier protein cacl-like	863	20	1.27175e-135	0.796	11	P:transmembrane transport; F:carnitine:acyl carnitine antiporter activity; F:binding; P:mitochondrial transport; C:integral to membrane; C:mitochondrial inner membrane; F:L-ornithine transmembrane transporter activity; P:hyperosmotic response; P:L-arginine import; P:proline biosynthetic process; P:ornithine transport	-	IPR002067; IPR018108; IPR023395; PTHR24089 (PANTHER), PTHR24089:SF127 (PANTHER), seg (SEG), tmhmm (TMHMM)
CAPS_CONTIG.923_forward_528_nt	protein	528	20	1.15069e-55	0.747	2	P:biological_process; C:cellular_component		G3DSA:3.40.50.1820 (GENE3D), PTHR11614 (PANTHER), PTHR11614:SF36 (PANTHER), PF12695 (PFAM), seg (SEG), tmhmm (TMHMM), SSF53474 (SUPERFAMILY)
CAPS_CONTIG.924_forward_898_nt	cellulose synthase	898	20	7.53888e-151	0.976	8	F:cellulose synthase (UDP-forming) activity; P:cellulose biosynthetic process; C:integral to membrane; P:cellular cell wall organization; F:zinc ion binding; P:starch metabolic process; P:sucrose metabolic process; P:UDP-glucose metabolic process	EC:2.4.1.12	IPR005150; coil (COIL), PTHR13301 (PANTHER), PTHR13301:SF25 (PANTHER)
CAPS_CONTIG.925_forward_868_nt	vesicle-associated protein 4-2-like	868	20	6.21297e-66	0.897	3	P:response to osmotic stress; F:structural molecule activity; C:plasma membrane	-	IPR000535; IPR008962; PTHR10809 (PANTHER), seg (SEG)
CAPS_CONTIG.926_forward_1467_nt	squamosa promoter-binding-like protein 12-like	1467	20	1.08981e-112	0.565	2	F:DNA binding; C:nucleus	-	IPR004333; seg (SEG)
CAPS_CONTIG.927_forward_1157_nt	protein	1157	20	4.36107e-163	0.7465	3	F:transferase activity; P:metabolic process; F:folic acid binding	-	IPR012886; IPR022384; PTHR12234 (PANTHER)
CAPS_CONTIG.928_forward_990_nt	zinc finger ccch domain-containing protein 32	990	20	8.10259e-123	0.6615	2	F:nucleic acid binding; F:zinc ion binding	-	IPR000571; G3DSA:4.10.1000.10 (GENE3D), PTHR12506 (PANTHER), PTHR12506:SF11 (PANTHER), SSF90229 (SUPERFAMILY)
CAPS_CONTIG.929_forward_1098_nt	probable polygalacturonase non-catalytic subunit jp650-like	1098	20	8.58563e-157	0.7355	7	F:polygalacturonase activity; P:ripening; C:cell wall; P:cellular cell wall organization; C:apoplast; P:starch metabolic process; P:sucrose metabolic process	EC:3.2.1.15	no IPS match
CAPS_CONTIG.930_forward_2976_nt	arginine decarboxylase	2976	20	0	0.854	5	P:arginine catabolic process; F:arginine decarboxylase activity; P:spermidine biosynthetic process; P:putrescine biosynthetic process; P:proline metabolic process	EC:4.1.1.19	IPR000183; IPR002985; IPR022643; IPR022644; IPR022653; IPR022657; G3DSA:3.20.20.10 (GENE3D), PTHR11482 (PANTHER), seg (SEG), SSF51419 (SUPERFAMILY)
CAPS_CONTIG.931_forward_516_nt	zinc ion binding protein	516	20	4.86954e-76	0.8275	3	F:phosphoinositide binding; P:signal transduction; F:zinc ion binding	-	no IPS match
CAPS_CONTIG.932_forward_530_nt	af211539_1avr9 cf-9 rapidly elicited protein 65	530	1	1.2855e-11	0.72	0	-		seg (SEG)
CAPS_CONTIG.933_forward_1194_nt	prohibitin	1194	20	9.10283e-150	0.9265	14	P:cell growth; C:mitochondrial respiratory chain complex I; C:nucleolus; P:response to salt stress; P:cell division; C:plant-type cell wall; C:vacuolar membrane; C:cytoplasmic membrane-bounded vesicle; P:response to auxin stimulus; P:mitochondrion organization; P:lateral root development; P:response to nitric oxide; C:chloroplast; C:plasma membrane	-	IPR000163; IPR001107; seg (SEG), SSF117892 (SUPERFAMILY)
CAPS_CONTIG.934_forward_987_nt	nadh dehydrogenase	987	20	9.60044e-135	0.853	11	F:quinone binding; P:photosynthesis, light reaction; F:zinc ion binding; F:NADH dehydrogenase (ubiquinone) activity; C:mitochondrial respiratory chain complex I; F:4 iron, 4 sulfur cluster binding; P:mitochondrial electron transport, NADH to ubiquinone; F:iron ion binding; P:ubiquinone biosynthetic process; P:sodium ion transport; P:proton transport	EC:1.6.5.3	no IPS match
CAPS_CONTIG.935_forward_1118_nt	patatin-like phospholipase domain-containing protein	1118	20	1.92501e-173	0.8965	4	F:hydrolase activity; C:mitochondrion; C:plastid; P:lipid metabolic process	-	IPR002641; IPR016035; PTHR12406 (PANTHER), PTHR12406:SF1 (PANTHER)
CAPS_CONTIG.936_forward_978_nt	ornithine decarboxylase	978	20	5.13491e-113	0.701	3	P:putrescine biosynthetic process from ornithine; F:carboxy-lyase activity; F:ornithine decarboxylase activator activity	EC:4.1.1.0	IPR000183; IPR002433; IPR009006; IPR022644; IPR022653; G3DSA:3.20.20.10 (GENE3D), PTHR11482 (PANTHER), PTHR11482:SF4 (PANTHER), seg (SEG), SignalP-NN(euk) (SIGNALP), tmhmm (TMHMM), SSF51419 (SUPERFAMILY)
CAPS_CONTIG.937_forward_711_nt	40s ribosomal protein s20-2	711	20	4.6422e-77	0.9585	8	C:nucleolus; F:structural constituent of ribosome; C:plasmodesma; F:RNA binding; C:cell wall; C:cytosolic small ribosomal subunit; P:translation; P:ribosome biogenesis	-	IPR001848; IPR005729; IPR018268
CAPS_CONTIG.938_forward_958_nt	light harvesting chlorophyll a b-binding protein	958	20	0	0.978	8	F:metal ion binding; P:photosynthesis, light harvesting; C:photosystem II; P:protein-chromophore linkage; F:chlorophyll binding; C:integral to membrane; C:photosystem I; C:chloroplast thylakoid membrane	-	tmhmm (TMHMM)
CAPS_CONTIG.939_forward_1996_nt	duf246 domain-containing protein at1g04910-like	1996	20	0	0.85	2	F:molecular_function; P:biological_process		tmhmm (TMHMM)
CAPS_CONTIG.940_forward_366_nt	40s ribosomal protein s9	366	20	1.36036e-65	0.9735	5	F:structural constituent of ribosome; C:small ribosomal subunit; P:translation; F:rRNA binding; P:ribosome biogenesis	-	IPR001912; IPR005710; IPR022801; PTHR11831:SF3 (PANTHER), SSF55174 (SUPERFAMILY)
CAPS_CONTIG.941_forward_980_nt	60s ribosomal protein l8	980	20	9.32718e-176	0.976	7	C:vacuole; F:structural constituent of ribosome; C:plasma membrane; F:RNA binding; C:cytosolic large ribosomal subunit; P:translation; P:ribosome biogenesis	-	IPR002171; IPR008991; IPR012340; IPR014722; IPR014726; IPR016027; IPR022666; IPR022669; IPR022671; PTHR13691:SF4 (PANTHER), seg (SEG)
CAPS_CONTIG.942_forward_771_nt	lupus la	771	20	2.25115e-99	0.7845	6	F:RNA binding; C:chloroplast; C:ribonucleoprotein complex; C:nucleus; F:nucleotide binding; P:RNA processing	-	IPR002344; IPR006630; IPR011991; IPR012677; PTHR22792 (PANTHER), PTHR22792:SF37 (PANTHER), seg (SEG), SSF46785 (SUPERFAMILY), SSF54928 (SUPERFAMILY)
CAPS_CONTIG.943_forward_666_nt	ribonucleotide reductase	666	20	1.88836e-93	0.915	8	C:ribonucleoside-diphosphate reductase complex; P:DNA replication; F:ATP binding; F:ribonucleoside-diphosphate reductase activity; P:oxidation reduction; P:purine base metabolic process; P:pyrimidine base metabolic process; P:deoxyribonucleoside diphosphate metabolic process	EC:1.17.4.1	IPR000788; PTHR11573 (PANTHER), PTHR11573:SF6 (PANTHER), SSF51998 (SUPERFAMILY)
CAPS_CONTIG.944_forward_762_nt	alpha-galactosidase 2	762	20	1.73186e-99	0.8925	9	F:cation binding; P:leaf morphogenesis; P:positive regulation of flower development; C:plant-type cell wall; P:glycoside catabolic process; ; P:glycosylceramide catabolic process; P:oligosaccharide metabolic process; C:cytoplasm	EC:3.2.1.22	IPR000111; IPR002241; IPR013785; IPR017853; PTHR11452 (PANTHER), seg (SEG), SignalP-NN(euk) (SIGNALP), tmhmm (TMHMM)
CAPS_CONTIG.945_forward_1400_nt	samt	1400	20	0	0.9145	2	F:methyltransferase activity; P:methylation	EC:2.1.1.0	no IPS match
CAPS_CONTIG.946_forward_793_nt	auxin-repressed kda protein	793	20	6.59934e-73	0.7715	2	F:molecular_function; C:cellular_component		IPR008406; seg (SEG)
CAPS_CONTIG.947_forward_885_nt	zeatin o-glucosyltransferase-like	885	20	1.88675e-67	0.6025	2	F:transferase activity; P:metabolic process	-	IPR002213; PTHR11926:SF15 (PANTHER), seg (SEG)
CAPS_CONTIG.948_forward_700_nt	gty37 protein	700	1	1.24626e-05	0.62	0	-		seg (SEG), SignalP-NN(euk) (SIGNALP), tmhmm (TMHMM)
CAPS_CONTIG.949_forward_990_nt	protein	990	20	1.42292e-149	0.7895	4	F:binding; C:nucleus; P:leaf development; P:flower development	-	PTHR12656 (PANTHER), seg (SEG)
CAPS_CONTIG.950_forward_718_nt	glycosyltransferase	718	20	1.30219e-79	0.7545	7	F:polygalacturonate 4-alpha-galacturonosyltransferase activity; C:Golgi apparatus; P:homogalacturonan biosynthetic process; C:mitochondrion; P:starch metabolic process; P:sucrose metabolic process; P:nucleotide metabolic process	EC:2.4.1.43	coil (COIL), PTHR13778 (PANTHER), seg (SEG), SignalP-NN(euk) (SIGNALP), tmhmm (TMHMM)
CAPS_CONTIG.951_forward_455_nt	aquaporin pip2-2-like	455	20	2.0585e-41	0.766	4	C:integral to membrane; P:water transport; P:transmembrane transport; F:transporter activity	-	seg (SEG), SignalP-NN(euk) (SIGNALP)
CAPS_CONTIG.952_forward_874_nt	3-hydroxyisobutyryl- hydrolase-like protein 5-like	874	20	1.27678e-106	0.8265	13	P:fatty acid beta-oxidation; F:3-hydroxyisobutyryl-CoA hydrolase activity; F:enoyl-CoA hydratase activity; ; P:isoleucine catabolic process; P:leucine catabolic process; P:valine catabolic process; P:beta-alanine metabolic process; P:lysine catabolic process; P:tryptophan metabolic process; P:fatty acid biosynthetic process; P:benzoate metabolic process; P:limonene catabolic process	EC:3.1.2.4; EC:4.2.1.17	IPR001753; G3DSA:3.90.226.10 (GENE3D), PTHR11941 (PANTHER), PTHR11941:SF19 (PANTHER), seg (SEG), SSF52096 (SUPERFAMILY)
CAPS_CONTIG.953_forward_2041_nt	protein transport protein sec31	2041	20	0	0.6845	2	C:cytosol; C:plasmodesma	-	seg (SEG), SignalP-NN(euk) (SIGNALP)
CAPS_CONTIG.954_forward_1307_nt	delta( ) ( )-dienoyl- isomerase 1	1307	20	4.22702e-137	0.764	13	P:fatty acid catabolic process; F:delta3,5-delta2,4-dienoyl-CoA isomerase activity; C:peroxisome; F:enoyl-CoA hydratase activity; P:isoleucine catabolic process; P:leucine catabolic process; P:lysine catabolic process; P:tryptophan metabolic process; P:valine catabolic process; P:fatty acid biosynthetic process; P:benzoate metabolic process; P:beta-alanine metabolic process; P:limonene catabolic …	EC:4.2.1.17	IPR001753; IPR018376; coil (COIL), G3DSA:3.90.226.10 (GENE3D), PTHR11941 (PANTHER), SSF52096 (SUPERFAMILY)
CAPS_CONTIG.955_forward_613_nt	---NA---	613	0			0	-		seg (SEG)
CAPS_CONTIG.956_forward_952_nt	light harvesting chlorophyll a b-binding protein	952	20	1.25248e-174	0.969	8	F:metal ion binding; P:photosynthesis, light harvesting; C:photosystem II; P:protein-chromophore linkage; F:chlorophyll binding; C:integral to membrane; C:photosystem I; C:chloroplast thylakoid membrane	-	no IPS match
CAPS_CONTIG.957_forward_1040_nt	soluble inorganic pyrophosphatase	1040	20	1.21403e-132	0.9285	4	F:inorganic diphosphatase activity; C:cytoplasm; F:magnesium ion binding; P:oxidative phosphorylation	EC:3.6.1.1	IPR008162
CAPS_CONTIG.958_forward_640_nt	succinyl- ligase	640	20	1.97162e-126	0.899	13	C:cytosol; F:copper ion binding; C:cell wall; P:succinate metabolic process; C:mitochondrion; F:ATP citrate synthase activity; P:succinyl-CoA metabolic process; F:succinate-CoA ligase (ADP-forming) activity; F:ATP binding; P:response to cadmium ion; F:succinate-CoA ligase (GDP-forming) activity; P:reductive tricarboxylic acid cycle; C:succinate-CoA ligase complex	EC:2.3.3.8; EC:6.2.1.5; EC:6.2.1.4	IPR003781; IPR016040; IPR016102; PTHR11117 (PANTHER), SSF51735 (SUPERFAMILY)
CAPS_CONTIG.959_forward_414_nt	---NA---	414	0			0	-		seg (SEG), SignalP-NN(euk) (SIGNALP)
CAPS_CONTIG.960_forward_934_nt	uncharacterized protein	934	20	1.62705e-45	0.757	5	C:vacuolar membrane; C:cytosol; C:plasmodesma; C:endoplasmic reticulum; C:nucleus	-	IPR019308; seg (SEG)
CAPS_CONTIG.961_forward_2168_nt	ccr4-associated factor	2168	20	0	0.838	8	F:poly(A)-specific ribonuclease activity; P:defense response to bacterium; P:response to wounding; F:nucleic acid binding; P:nuclear-transcribed mRNA poly(A) tail shortening; C:nucleus; P:RNA modification; P:regulation of RNA metabolic process	EC:3.1.13.4	IPR006941; IPR012337; G3DSA:3.30.420.10 (GENE3D), PTHR10797 (PANTHER), SignalP-NN(euk) (SIGNALP)
CAPS_CONTIG.962_forward_599_nt	---NA---	599	0			0	-		PR01217 (PRINTS), seg (SEG), tmhmm (TMHMM)
CAPS_CONTIG.963_forward_871_nt	chromophore lyase 3-like	871	20	1.74758e-113	0.868	4	C:chloroplast outer membrane; P:plastid fission; P:regulation of cell division; P:protein-phycocyanobilin linkage	-	IPR010404; seg (SEG), SignalP-NN(euk) (SIGNALP)
CAPS_CONTIG.964_forward_228_nt	---NA---	228	0			0	-		seg (SEG)
CAPS_CONTIG.965_forward_1829_nt	eukaryotic translation elongation	1829	20	0	0.974	6	F:translation elongation factor activity; P:GTP catabolic process; F:GTPase activity; F:GTP binding; C:ribosome; P:regulation of translational elongation	-	IPR000640; IPR004161; IPR005517; IPR009000; IPR009022; IPR014721; IPR020568; G3DSA:2.40.30.10 (GENE3D), G3DSA:3.30.70.870 (GENE3D), G3DSA:3.90.1430.10 (GENE3D), PTHR23115 (PANTHER), PTHR23115:SF4 (PANTHER), seg (SEG), SSF52540 (SUPERFAMILY)
CAPS_CONTIG.966_forward_721_nt	cdp-diacylglycerol--glycerol-3-phosphate 3-phosphatidyltransferase	721	20	1.51958e-56	0.898	22	C:chloroplast envelope; P:acropetal auxin transport; P:positive gravitropism; C:microsome; P:response to nematode; C:integral to membrane; P:anthocyanin accumulation in tissues in response to UV light; F:auxin efflux transmembrane transporter activity; P:photomorphogenesis; P:basipetal auxin transport; P:regulation of cell size; P:response to blue light; F:CDP-diacylglycerol-glycerol-3-phosphate …	EC:2.7.8.5	IPR000462; PTHR14269 (PANTHER), seg (SEG), tmhmm (TMHMM)
CAPS_CONTIG.967_forward_951_nt	uncharacterized protein loc100275055	951	20	2.28563e-36	0.531	0	-		IPR007608; seg (SEG)
CAPS_CONTIG.968_forward_635_nt	reduced lateral root formation protein	635	20	1.77996e-55	0.612	2	P:lateral root formation; C:cytosol	-	PTHR19370 (PANTHER)
CAPS_CONTIG.969_forward_711_nt	protein thylakoid chloroplastic-like	711	20	2.79253e-122	0.8235	14	C:integral to membrane; P:G-protein coupled receptor protein signaling pathway; P:protein import into chloroplast thylakoid membrane; P:thylakoid membrane organization; F:protein binding; C:chloroplast thylakoid membrane; C:photosystem II; C:chloroplast stroma; P:photosystem II assembly; P:protein import into chloroplast stroma; C:chloroplast outer membrane; P:sugar mediated signaling pathway; C:…	-	IPR017499
CAPS_CONTIG.970_forward_1082_nt	sc35-like splicing factor 33	1082	20	1.22963e-52	0.909	9	C:nucleolus; F:identical protein binding; C:plasma membrane; F:RNA binding; C:nuclear speck; C:interchromatin granule; C:cytosol; P:nuclear mRNA splicing, via spliceosome; F:nucleotide binding	-	seg (SEG)
CAPS_CONTIG.971_forward_535_nt	uncharacterized protein	535	20	4.77383e-27	0.793	2	F:phosphoinositide binding; P:signal transduction	-	IPR008546; seg (SEG), tmhmm (TMHMM)
CAPS_CONTIG.972_forward_1145_nt	14-3-3 protein	1145	20	5.15347e-168	0.9515	1	F:protein domain specific binding	-	seg (SEG), tmhmm (TMHMM)
CAPS_CONTIG.973_forward_750_nt	protein	750	20	1.22128e-67	0.751	3	F:molecular_function; P:biological_process; C:cellular_component		seg (SEG), SignalP-NN(euk) (SIGNALP), tmhmm (TMHMM)
CAPS_CONTIG.974_forward_676_nt	translocation protein sec62	676	20	2.86844e-103	0.8965	4	P:protein transport; C:integral to membrane; F:protein transporter activity; C:plasma membrane	-	IPR004728; PTHR12443:SF1 (PANTHER), seg (SEG), tmhmm (TMHMM)
CAPS_CONTIG.975_forward_1827_nt	delta-aminolevulinic acid dehydratase	1827	20	0	0.884	5	F:metal ion binding; P:heme biosynthetic process; P:chlorophyll biosynthetic process; C:chloroplast stroma; F:porphobilinogen synthase activity	EC:4.2.1.24	IPR001731; IPR013785; seg (SEG), SSF51569 (SUPERFAMILY)
CAPS_CONTIG.976_forward_989_nt	uncharacterized protein	989	20	4.89536e-109	0.789	2	C:mitochondrion; C:chloroplast envelope	-	seg (SEG)
CAPS_CONTIG.977_forward_872_nt	proteasome component domain protein	872	20	2.34413e-172	0.8555	2	C:proteasome complex; C:cytosol	-	PTHR15350 (PANTHER), PTHR15350:SF2 (PANTHER)
CAPS_CONTIG.978_forward_501_nt	---NA---	501	0			0	-		seg (SEG), tmhmm (TMHMM)
CAPS_CONTIG.979_forward_581_nt	thionin-like protein	581	2	5.59047e-40	0.64	0	-		seg (SEG), SignalP-NN(euk) (SIGNALP)
CAPS_CONTIG.980_forward_1617_nt	ubiquitin	1617	20	0	1	6	C:cytoplasm; P:response to salicylic acid stimulus; P:aging; C:nucleus; P:protein modification process; F:protein binding	-	IPR000626; IPR019954; IPR019955; IPR019956; G3DSA:3.10.20.90 (GENE3D), PTHR10666 (PANTHER), SSF54236 (SUPERFAMILY)
CAPS_CONTIG.981_forward_389_nt	general transcription factor iie subunit 2-like	389	6	3.45119e-06	0.7	2	P:transcription initiation from RNA polymerase II promoter; C:transcription factor TFIIE complex		seg (SEG)
CAPS_CONTIG.982_forward_1078_nt	hypersensitive-induced response protein	1078	20	0	0.958	8	C:plasmodesma; C:vacuolar membrane; P:protein amino acid phosphorylation; F:ATP binding; C:cytosol; F:protein serine/threonine kinase activity; F:protein histidine kinase binding; P:serine family amino acid metabolic process	EC:2.7.11.0	IPR001107; IPR001972; PTHR10264:SF25 (PANTHER), SSF117892 (SUPERFAMILY)
CAPS_CONTIG.983_forward_1429_nt	ring zinc finger	1429	20	9.21172e-75	0.6445	4	F:zinc ion binding; P:response to chitin; P:defense response; F:protein binding	-	IPR001841; IPR013083; IPR024766; PTHR22764 (PANTHER), PTHR22764:SF15 (PANTHER), seg (SEG), SignalP-NN(euk) (SIGNALP), tmhmm (TMHMM), SSF57850 (SUPERFAMILY)
CAPS_CONTIG.984_forward_697_nt	transcription factor bhlh148	697	20	1.62686e-20	0.746	4	F:transcription factor activity; P:regulation of transcription, DNA-dependent; C:transcription factor complex; P:regulation of transcription	-	seg (SEG)
CAPS_CONTIG.985_forward_1107_nt	40s ribosomal protein s3	1107	20	4.13004e-144	0.964	5	F:structural constituent of ribosome; F:RNA binding; C:small ribosomal subunit; P:translation; P:ribosome biogenesis	-	IPR001351; IPR004044; IPR005703; IPR009019; IPR015946; IPR018280; PTHR11760 (PANTHER), seg (SEG)
CAPS_CONTIG.986_forward_735_nt	peroxidase 72	735	20	5.9612e-104	0.8755	6	C:endomembrane system; F:heme binding; F:peroxidase activity; P:oxidation reduction; P:response to oxidative stress; P:peroxidase reaction	EC:1.11.1.7	IPR000823; IPR002016; IPR010255; IPR019793; IPR019794; G3DSA:1.10.520.10 (GENE3D), seg (SEG), SignalP-NN(euk) (SIGNALP), tmhmm (TMHMM)
CAPS_CONTIG.987_forward_1167_nt	minor histocompatibility antigen h13	1167	20	0	0.915	5	P:pollen germination; C:endoplasmic reticulum membrane; P:pollen development; F:aspartic-type endopeptidase activity; C:integral to membrane	EC:3.4.23.0	no IPS match
CAPS_CONTIG.988_forward_936_nt	light-harvesting complex ii protein lhcb6	936	20	1.62561e-176	0.9	6	P:photosynthesis, light harvesting; C:photosystem II; P:protein-chromophore linkage; F:chlorophyll binding; C:integral to membrane; C:chloroplast thylakoid membrane	-	IPR001344; IPR022796; IPR023329; tmhmm (TMHMM)
CAPS_CONTIG.989_forward_538_nt	small nuclear rna activating complex subunit snap43 protein	538	17	4.68706e-31	0.660588	3	F:molecular_function; P:biological_process; C:cellular_component		no IPS match
CAPS_CONTIG.990_forward_1447_nt	c-4 sterol methyl oxidase	1447	20	1.28812e-154	0.8335	8	P:fatty acid biosynthetic process; F:iron ion binding; F:4,4-dimethyl-9beta,19-cyclopropylsterol-4alpha-methyl oxidase activity; C:integral to membrane; F:zinc ion binding; C:endoplasmic reticulum; P:sterol biosynthetic process; P:oxidation reduction	-	IPR006694; PTHR11863 (PANTHER), PTHR11863:SF21 (PANTHER), seg (SEG), tmhmm (TMHMM)
CAPS_CONTIG.991_forward_1433_nt	mitochondrial nad-dependent malate dehydrogenase	1433	20	0	0.929	16	C:cytosol; F:copper ion binding; C:cell wall; F:L-malate dehydrogenase activity; P:response to salt stress; P:defense response to bacterium; P:response to cold; P:malate metabolic process; P:cellular carbohydrate metabolic process; C:mitochondrial matrix; C:chloroplast; P:response to cadmium ion; P:pyruvate metabolic process; P:reductive tricarboxylic acid cycle; P:glyoxylate metabolic process; F…	EC:1.1.1.37	IPR001236; IPR001252; IPR001557; IPR010097; IPR015955; IPR016040; IPR022383; PTHR11540 (PANTHER), seg (SEG), SSF51735 (SUPERFAMILY)
CAPS_CONTIG.992_forward_721_nt	ubiquitin a-52 residue ribosomal protein fusion product 1	721	20	3.47417e-86	0.985	50	P:activation of MAPK activity involved in innate immune response; P:embryonic development ending in seed dormancy; P:negative regulation of ubiquitin-protein ligase activity during mitotic cell cycle; P:endosome transport; P:MyD88-independent toll-like receptor signaling pathway; P:positive regulation of I-kappaB kinase/NF-kappaB cascade; F:structural constituent of ribosome; P:DNA repair; P:toll…	EC:6.3.2.19	IPR000626; IPR001975; IPR019954; IPR019955; IPR019956; G3DSA:3.10.20.90 (GENE3D), PTHR10666 (PANTHER), SSF54236 (SUPERFAMILY)
CAPS_CONTIG.993_forward_826_nt	ribulose bisphosphate carboxylase	826	20	1.71757e-116	0.944	8	P:reductive pentose-phosphate cycle; F:ribulose-bisphosphate carboxylase activity; F:monooxygenase activity; P:photorespiration; F:protein binding; P:oxidation reduction; C:chloroplast ribulose bisphosphate carboxylase complex; P:glyoxylate metabolic process	EC:4.1.1.39	IPR000894; IPR024680; IPR024681; seg (SEG)
CAPS_CONTIG.994_forward_609_nt	proteasome inhibitor subunit 1	609	20	6.58045e-46	0.6725	3	F:molecular_function; C:proteasome complex; P:biological_process		no IPS match
CAPS_CONTIG.995_forward_1626_nt	ethylene-responsive element binding protein	1626	20	7.15136e-122	0.742	5	F:transcription factor activity; F:DNA binding; P:regulation of transcription, DNA-dependent; C:transcription factor complex; P:regulation of transcription	-	no IPS match
CAPS_CONTIG.996_forward_1061_nt	co-chaperone protein sba1	1061	20	7.92377e-44	0.7955	0	-		seg (SEG), SignalP-NN(euk) (SIGNALP), tmhmm (TMHMM)
CAPS_CONTIG.997_forward_1115_nt	iaa amidohydrolase	1115	20	3.91168e-159	0.7925	3	C:cytoplasmic membrane-bounded vesicle; F:hippurate hydrolase activity; P:L-phenylalanine metabolic process	EC:3.5.1.32	IPR002933; IPR011650; IPR017439; G3DSA:3.30.70.360 (GENE3D), G3DSA:3.40.630.10 (GENE3D), PTHR11014 (PANTHER), PTHR11014:SF41 (PANTHER), seg (SEG), SignalP-NN(euk) (SIGNALP), tmhmm (TMHMM), SSF53187 (SUPERFAMILY)
CAPS_CONTIG.998_forward_929_nt	pii protein	929	20	2.42694e-91	0.8715	20	P:anthocyanin biosynthetic process; F:acetylglutamate kinase regulator activity; ; P:response to sucrose stimulus; F:protein binding; P:regulation of transcription, DNA-dependent; P:regulation of nitrogen utilization; C:chloroplast; C:cell wall; C:cytosol; F:oxygen binding; P:response to hypoxia; P:regulation of fatty acid biosynthetic process; F:magnesium ion binding; P:regulation of catalytic a…	-	IPR002187; IPR011322; IPR015867; IPR017918; seg (SEG)
CAPS_CONTIG.999_forward_728_nt	rpm1-interacting protein 4 family protein	728	8	5.75132e-10	0.63375	3	F:molecular_function; P:biological_process; C:cellular_component		IPR008700
CAPS_CONTIG.1000_forward_610_nt	uncharacterized protein	610	20	1.1347e-31	0.8165	1	C:chloroplast thylakoid membrane	-	IPR009500; seg (SEG), tmhmm (TMHMM)
CAPS_CONTIG.1001_forward_710_nt	dna helicase-like protein	710	20	1.07745e-117	0.9295	7	C:nucleolus; F:DNA helicase activity; F:ATP binding; C:chloroplast; C:replication fork; F:damaged DNA binding; P:DNA repair	-	IPR004504; IPR010339; IPR016027; G3DSA:3.40.50.300 (GENE3D), PTHR11093 (PANTHER), seg (SEG), SignalP-NN(euk) (SIGNALP), SSF52540 (SUPERFAMILY)
CAPS_CONTIG.1002_forward_686_nt	protein	686	20	7.60969e-97	0.8625	5	C:small-subunit processome; P:thylakoid membrane organization; P:rRNA processing; C:integral to membrane; C:chloroplast thylakoid membrane	-	IPR005496; seg (SEG), tmhmm (TMHMM)
CAPS_CONTIG.1003_forward_540_nt	uncharacterized protein loc100258813	540	9	4.03665e-11	0.882222	0	-		no IPS match
CAPS_CONTIG.1004_forward_1284_nt	nucleotide sugar transporter-kt 1	1284	20	8.65401e-179	0.879	4	C:Golgi membrane; P:nucleotide-sugar transport; F:nucleotide-sugar transmembrane transporter activity; C:integral to membrane	-	IPR004853; PTHR11132 (PANTHER), seg (SEG), tmhmm (TMHMM)
CAPS_CONTIG.1005_forward_1349_nt	rrna intron-encoded homing endonuclease	1349	20	1.33725e-38	0.8645	0	-		seg (SEG)
CAPS_CONTIG.1006_forward_296_nt	---NA---	296	0			0	-		seg (SEG)
CAPS_CONTIG.1007_forward_784_nt	ring finger-like	784	20	5.44901e-16	0.6865	4	C:membrane; C:cytoplasmic membrane-bounded vesicle; F:protein binding; F:zinc ion binding	-	IPR001841; IPR013083; IPR024766; PTHR22764 (PANTHER), seg (SEG), tmhmm (TMHMM), SSF57850 (SUPERFAMILY)
CAPS_CONTIG.1008_forward_681_nt	mitochondrial substrate carrier family protein	681	20	2.20111e-84	0.7965	6	F:binding; C:mitochondrial inner membrane; P:transmembrane transport; P:mitochondrial transport; C:integral to membrane; F:transporter activity	-	IPR002067; IPR018108; IPR023395; PTHR24089 (PANTHER), PTHR24089:SF87 (PANTHER), seg (SEG), tmhmm (TMHMM)
CAPS_CONTIG.1009_forward_2140_nt	acylamino-acid-releasing enzyme	2140	20	0	0.758	6	C:cytosol; C:vacuole; P:proteolysis; F:serine-type endopeptidase activity; F:serine-type aminopeptidase activity; C:chloroplast	EC:3.4.21.0	IPR001375; IPR002471; IPR011042; IPR011659; G3DSA:3.40.50.1820 (GENE3D), PTHR11731 (PANTHER), PTHR11731:SF7 (PANTHER), seg (SEG), SSF53474 (SUPERFAMILY), SSF82171 (SUPERFAMILY)
CAPS_CONTIG.1010_forward_440_nt	---NA---	440	0			0	-		no IPS match
CAPS_CONTIG.1011_forward_1996_nt	calnexin homolog	1996	20	0	0.85	17	C:cytosol; P:Mo-molybdopterin cofactor biosynthetic process; F:calcium ion binding; C:mitochondrion; P:protein folding; C:integral to membrane; C:plasmodesma; C:plant-type cell wall; C:vacuolar membrane; C:cytoplasmic membrane-bounded vesicle; C:microsome; F:unfolded protein binding; C:chloroplast; C:endoplasmic reticulum membrane; P:auxin mediated signaling pathway; F:sugar binding; F:molybdenum…	-	IPR001580; IPR008985; IPR009033; IPR013320; IPR018124; PS51257 (PROFILE), seg (SEG), SignalP-NN(euk) (SIGNALP), tmhmm (TMHMM)
CAPS_CONTIG.1012_forward_880_nt	lsd one like 1 protein	880	20	1.80107e-69	0.945	6	P:induction of apoptosis; ; P:positive regulation of plant-type hypersensitive response; F:DNA binding; C:endomembrane system; P:defense response, incompatible interaction	-	IPR005735; seg (SEG)
CAPS_CONTIG.1013_forward_776_nt	like phosphatidylinositol transfer protein	776	20	9.05612e-41	0.851	2	F:transporter activity; P:transport	-	PTHR23324 (PANTHER), PTHR23324:SF18 (PANTHER)
CAPS_CONTIG.1014_forward_2247_nt	tcp-1 cpn60 chaperonin family protein	2247	20	0	0.924	15	P:protein refolding; C:mitochondrion; P:cell death; C:nucleolus; P:chaperone mediated protein folding requiring cofactor; P:response to cold; C:chloroplast envelope; P:systemic acquired resistance; F:ATP binding; C:chloroplast stroma; F:unfolded protein binding; C:cytosolic ribosome; C:plasma membrane; C:stromule; C:apoplast	-	IPR001844; IPR002423; IPR018370; coil (COIL), G3DSA:1.10.560.10 (GENE3D), G3DSA:3.50.7.10 (GENE3D), PTHR11353:SF8 (PANTHER), seg (SEG), SignalP-NN(euk) (SIGNALP), SSF52029 (SUPERFAMILY), SSF54849 (SUPERFAMILY)
CAPS_CONTIG.1015_forward_581_nt	small basic intrinsic protein 1-2	581	4	1.53987e-15	0.68	3	C:membrane; F:transporter activity; P:transport	-	IPR000425; IPR023271; PTHR19139:SF3 (PANTHER), seg (SEG), SignalP-NN(euk) (SIGNALP)
CAPS_CONTIG.1016_forward_1389_nt	arginase	1389	20	0	0.94	9	P:putrescine biosynthetic process from arginine; P:arginine catabolic process; C:mitochondrion; P:defense response to bacterium; F:cobalt ion binding; F:arginase activity; F:agmatinase activity; C:chloroplast; P:proline metabolic process	EC:3.5.3.1; EC:3.5.3.11	no IPS match
CAPS_CONTIG.1017_forward_669_nt	ubiquitin system component cue protein	669	20	6.96745e-33	0.6175	1	F:protein binding	-	IPR003892; IPR009060; seg (SEG)
CAPS_CONTIG.1018_forward_2841_nt	transketolase	2841	20	0	0.9265	8	F:metal ion binding; P:response to cadmium ion; F:transketolase activity; C:chloroplast stroma; C:cytosol; C:chloroplast thylakoid membrane; P:pentose-phosphate shunt; P:carbon utilization	EC:2.2.1.1	IPR005474; IPR005475; IPR005476; IPR005478; IPR009014; IPR015941; IPR020826; G3DSA:3.40.50.970 (GENE3D), PTHR11624 (PANTHER), PTHR11624:SF1 (PANTHER), SSF52518 (SUPERFAMILY)
CAPS_CONTIG.1019_forward_1790_nt	udp-glucose dehydrogenase	1790	20	0	0.945	9	F:NAD or NADH binding; C:cytosol; F:UDP-glucose 6-dehydrogenase activity; C:cell wall; C:nucleus; P:oxidation reduction; P:starch metabolic process; P:sucrose metabolic process; P:nucleotide metabolic process	EC:1.1.1.22	no IPS match
CAPS_CONTIG.1020_forward_711_nt	uncharacterized protein	711	20	6.92075e-72	0.7055	2	P:ubiquinone biosynthetic process; C:mitochondrion	-	IPR012762; PTHR21427 (PANTHER), PTHR21427:SF2 (PANTHER)
CAPS_CONTIG.1021_forward_885_nt	polygalacturonase-like protein	885	20	1.01998e-146	0.8875	5	C:integral to membrane; F:polygalacturonase activity; P:cellular cell wall organization; P:starch metabolic process; P:sucrose metabolic process	EC:3.2.1.15	IPR000743; IPR011050; IPR012334; seg (SEG), SignalP-NN(euk) (SIGNALP), tmhmm (TMHMM)
CAPS_CONTIG.1022_forward_1619_nt	coiled-coil domain-containing protein	1619	20	1.2061e-54	0.8475	4	F:ATP binding; P:protein amino acid phosphorylation; F:protein serine/threonine kinase activity; P:serine family amino acid metabolic process	EC:2.7.11.0	IPR010422; coil (COIL), seg (SEG)
CAPS_CONTIG.1023_forward_747_nt	chlorophyll a b binding protein	747	20	2.77387e-158	0.9545	8	F:metal ion binding; P:photosynthesis, light harvesting; C:photosystem II; P:protein-chromophore linkage; F:chlorophyll binding; C:integral to membrane; C:photosystem I; C:chloroplast thylakoid membrane	-	IPR001344; IPR022796; IPR023329; SignalP-NN(euk) (SIGNALP)
CAPS_CONTIG.1024_forward_1619_nt	pyrophosphate-energized vacuolar membrane proton pump 1	1619	20	0	0.9415	18	C:cytosol; P:oxidation reduction; P:establishment or maintenance of transmembrane electrochemical gradient; P:response to water deprivation; C:mitochondrion; P:response to salt stress; P:auxin polar transport; C:chloroplast envelope; C:plant-type vacuole membrane; F:magnesium ion binding; F:inorganic diphosphatase activity; P:leaf development; F:2-alkenal reductase activity; C:endosome membrane; …	EC:3.6.1.1; EC:1.3.1.74	IPR004131; seg (SEG), SignalP-NN(euk) (SIGNALP), tmhmm (TMHMM)
CAPS_CONTIG.1025_forward_717_nt	n-acetyl-d-glucosamine kinase	717	20	3.04751e-111	0.839	3	F:kinase activity; F:ATPase activity; P:phosphorylation	EC:3.6.1.3	IPR002731; PTHR12862 (PANTHER), seg (SEG), SSF53067 (SUPERFAMILY)
CAPS_CONTIG.1026_forward_1175_nt	allene oxide cyclase	1175	20	3.185e-109	0.8805	2	F:allene-oxide cyclase activity; C:chloroplast	EC:5.3.99.6	seg (SEG)
CAPS_CONTIG.1027_forward_936_nt	hsp associated protein like	936	20	1.08793e-25	0.9535	9	P:response to cadmium ion; F:electron carrier activity; F:monooxygenase activity; P:cell redox homeostasis; F:heme binding; F:oxidoreductase activity, acting on paired donors, with incorporation or reduction of molecular oxygen; C:cytosol; P:oxidation reduction; P:electron transport	-	IPR006636; coil (COIL), PTHR22904 (PANTHER), PTHR22904:SF34 (PANTHER), seg (SEG)
CAPS_CONTIG.1028_forward_670_nt	probable n-acetyltransferase hookless 1	670	20	1.56309e-24	0.835	6	F:N-acetyltransferase activity; P:unidimensional cell growth; P:auxin mediated signaling pathway; P:photomorphogenesis; P:response to ethylene stimulus; P:acyl-carrier-protein biosynthetic process	-	seg (SEG), tmhmm (TMHMM)
CAPS_CONTIG.1029_forward_525_nt	nitric oxide synthase interacting protein	525	20	2.15056e-98	0.897	1	F:zinc ion binding	-	IPR013083; PTHR13063 (PANTHER), PTHR13063:SF3 (PANTHER), seg (SEG), SSF57850 (SUPERFAMILY)
CAPS_CONTIG.1030_forward_1691_nt	glutamine synthetase	1691	20	0	0.9495	6	F:glutamate-ammonia ligase activity; P:nitrogen fixation; F:ATP binding; C:chloroplast; P:glutamine biosynthetic process; P:peptidoglycan biosynthetic process	EC:6.3.1.2	no IPS match
CAPS_CONTIG.1031_forward_706_nt	ankyrin repeat-rich protein	706	20	2.082e-160	0.9065	12	F:zinc ion binding; C:mitochondrion; F:receptor activity; P:lateral root formation; P:response to auxin stimulus; F:ubiquitin-protein ligase activity; P:negative regulation of ethylene biosynthetic process; F:protein binding; P:protein autoubiquitination; P:phosphorylation; F:kinase activity; P:signal transduction	EC:6.3.2.19	IPR002110; IPR020683; PTHR24128 (PANTHER), PTHR24128:SF158 (PANTHER)
CAPS_CONTIG.1032_forward_896_nt	elicitor-inducible protein eig-j7	896	20	7.03481e-125	0.8295	5	C:cytoplasmic membrane-bounded vesicle; C:plasma membrane; C:vacuolar membrane; C:cytosol; C:chloroplast thylakoid membrane	-	no IPS match
CAPS_CONTIG.1033_forward_949_nt	atp synthase delta chain	949	20	1.83008e-135	0.756	13	C:proton-transporting ATP synthase complex, catalytic core F(1); F:hydrogen ion transporting ATP synthase activity, rotational mechanism; P:defense response to bacterium; P:ATP synthesis coupled proton transport; P:photosynthetic electron transport in photosystem I; P:response to cold; C:chloroplast envelope; P:photosynthetic electron transport in photosystem II; C:chloroplast thylakoid membrane;…	-	IPR000711; IPR020781; coil (COIL), seg (SEG)
CAPS_CONTIG.1034_forward_2081_nt	uncharacterized protein	2081	20	1.0615e-172	0.644	3	F:RNA binding; F:RNA-directed DNA polymerase activity; P:RNA-dependent DNA replication	EC:2.7.7.49	IPR010820; coil (COIL), seg (SEG)
CAPS_CONTIG.1035_forward_968_nt	glucan endo- -beta-glucosidase	968	20	1.61303e-172	0.881	7	C:plant-type cell wall; F:cation binding; C:anchored to plasma membrane; C:cytoplasmic membrane-bounded vesicle; F:glucan endo-1,3-beta-D-glucosidase activity; P:starch metabolic process; P:sucrose metabolic process	EC:3.2.1.39	IPR000490; IPR012946; IPR013781; IPR017853; PTHR16631 (PANTHER), seg (SEG)
CAPS_CONTIG.1036_forward_514_nt	ribonuclease h2 subunit c	514	20	2.51235e-50	0.7005	1	C:cytoplasmic membrane-bounded vesicle	-	IPR013924; PTHR21726 (PANTHER), PTHR21726:SF5 (PANTHER)
CAPS_CONTIG.1037_forward_780_nt	2-phytyl- -naphtoquinone chloroplastic-like	780	20	3.77293e-106	0.7855	4	; P:methylation; C:chloroplast; P:phylloquinone biosynthetic process	-	IPR004033; IPR023576; G3DSA:3.40.50.150 (GENE3D), PTHR10108 (PANTHER), PTHR10108:SF236 (PANTHER), SSF53335 (SUPERFAMILY)
CAPS_CONTIG.1038_forward_729_nt	charged multivesicular body protein 5	729	20	4.4384e-131	0.915	2	P:protein transport; P:vesicle-mediated transport	-	IPR005024; coil (COIL), PTHR22761 (PANTHER)
CAPS_CONTIG.1039_forward_541_nt	ornithine decarboxylase	541	20	2.50206e-91	0.653	3	P:putrescine biosynthetic process from ornithine; F:lyase activity; F:ornithine decarboxylase activator activity	-	IPR002433; IPR009006; IPR022643; IPR022644; PTHR11482 (PANTHER), PTHR11482:SF29 (PANTHER)
CAPS_CONTIG.1040_forward_1142_nt	polyadenylate-binding protein 2-like	1142	20	7.11779e-136	0.8985	2	F:nucleotide binding; F:RNA binding	-	IPR000504; IPR012677; PTHR24011 (PANTHER), PTHR24011:SF69 (PANTHER), seg (SEG), SSF54928 (SUPERFAMILY)
CAPS_CONTIG.1041_forward_1510_nt	methylthioribose-1-phosphate isomerase	1510	20	0	0.8675	14	P:L-methionine salvage from methylthioadenosine; F:translation initiation factor activity; C:eukaryotic translation initiation factor 2B complex; P:cellular response to iron ion; C:mitochondrion; P:cellular response to ethylene stimulus; C:plasmodesma; P:L-methionine biosynthetic process from S-adenosylmethionine; P:cellular response to nitric oxide; F:S-methyl-5-thioribose-1-phosphate isomerase …	EC:5.3.1.23	SignalP-NN(euk) (SIGNALP)
CAPS_CONTIG.1042_forward_476_nt	e3 ubiquitin-protein ligase ring1-like	476	20	1.66674e-15	0.4885	3	F:zinc ion binding; F:metal ion binding; F:ligase activity		PTHR22763 (PANTHER), seg (SEG), SignalP-NN(euk) (SIGNALP)
CAPS_CONTIG.1043_forward_454_nt	cyclin-related protein	454	15	1.86265e-33	0.53	3	F:molecular_function; P:biological_process; C:cellular_component		IPR018545
CAPS_CONTIG.1044_forward_1093_nt	pre-mrna-splicing factor spf27-like protein	1093	20	5.47541e-115	0.7865	6	C:nucleolus; P:defense response to bacterium; P:defense response signaling pathway, resistance gene-dependent; F:protein binding; P:defense response to fungus; P:defense response signaling pathway, resistance gene-independent	-	seg (SEG), SignalP-NN(euk) (SIGNALP), tmhmm (TMHMM)
CAPS_CONTIG.1045_forward_1408_nt	uncharacterized protein	1408	20	1.25196e-119	0.6855	5	F:molecular_function; P:biological_process; C:membrane; F:bile acid:sodium symporter activity; P:sodium ion transport		no IPS match
CAPS_CONTIG.1046_forward_900_nt	cyclic nucleotide-gated ion	900	20	5.28325e-95	0.817	6	F:cyclic nucleotide binding; F:voltage-gated potassium channel activity; P:transmembrane transport; P:potassium ion transport; F:calmodulin binding; C:voltage-gated potassium channel complex	-	IPR018490; PTHR10217 (PANTHER), PTHR10217:SF7 (PANTHER)
CAPS_CONTIG.1047_forward_2052_nt	ketol-acid reductoisomerase	2052	20	0	0.9605	18	C:cytosol; F:copper ion binding; C:cell wall; P:oxidation reduction; C:mitochondrion; C:chloroplast envelope; F:ketol-acid reductoisomerase activity; F:magnesium ion binding; F:NADPH binding; C:chloroplast stroma; F:isomerase activity; F:protein homodimerization activity; P:response to cadmium ion; C:apoplast; P:isoleucine biosynthetic process; P:leucine biosynthetic process; P:valine biosyntheti…	EC:1.1.1.86	IPR000506; IPR008927; IPR013023; IPR013116; IPR013328; IPR016040; IPR016206; PTHR21371:SF4 (PANTHER), seg (SEG), SSF51735 (SUPERFAMILY)
CAPS_CONTIG.1048_forward_1588_nt	heat shock protein	1588	20	0	0.9745	5	P:protein folding; C:cytoplasm; F:unfolded protein binding; F:ATP binding; P:response to stress	-	IPR001404; IPR003594; IPR019805; IPR020568; IPR020575; coil (COIL), seg (SEG)
CAPS_CONTIG.1049_forward_592_nt	protein	592	20	3.46913e-74	0.943	4	C:ribosome; F:structural constituent of ribosome; P:translation; P:ribosome biogenesis	-	seg (SEG), tmhmm (TMHMM)
CAPS_CONTIG.1050_forward_1185_nt	syntaxin-related protein knolle	1185	20	0	0.8345	8	C:phragmoplast; P:cellular membrane fusion; C:endomembrane system; F:SNAP receptor activity; C:cell plate; C:plasmodesma; P:vesicle-mediated transport; P:intracellular protein transport	-	IPR000727; IPR006011; IPR006012; IPR010989; coil (COIL), G3DSA:1.20.58.70 (GENE3D), PTHR19957 (PANTHER), PTHR19957:SF26 (PANTHER), seg (SEG), tmhmm (TMHMM)
CAPS_CONTIG.1051_forward_1349_nt	elongation factor 1-	1349	20	0	0.9915	7	F:nucleotidyltransferase activity; F:translation elongation factor activity; P:GTP catabolic process; F:GTPase activity; F:GTP binding; C:ribosome; P:regulation of translational elongation	EC:2.7.7.0	IPR000795; IPR004160; IPR004161; IPR004539; IPR009000; G3DSA:2.40.30.10 (GENE3D), G3DSA:3.40.50.300 (GENE3D), PTHR23115 (PANTHER), PTHR23115:SF57 (PANTHER), SSF52540 (SUPERFAMILY)
CAPS_CONTIG.1052_forward_2843_nt	elongation factor ef-2	2843	20	0	0.9765	13	C:cytosol; F:copper ion binding; F:translation elongation factor activity; C:nucleolus; C:plasmodesma; P:response to cold; C:vacuolar membrane; P:GTP catabolic process; F:GTPase activity; C:chloroplast; F:GTP binding; C:ribosome; P:regulation of translational elongation	-	IPR000640; IPR000795; IPR004161; IPR005225; IPR005517; IPR009000; IPR009022; IPR014721; IPR020568; G3DSA:2.40.30.10 (GENE3D), G3DSA:3.30.70.870 (GENE3D), G3DSA:3.40.50.300 (GENE3D), G3DSA:3.90.1430.10 (GENE3D), PTHR23115 (PANTHER), PTHR23115:SF4 (PANTHER), seg (SEG), SSF52540 (SUPERFAMILY)
CAPS_CONTIG.1053_forward_890_nt	transcription factor	890	20	2.73504e-46	0.6905	6	F:transcription factor activity; F:sequence-specific DNA binding; F:protein dimerization activity; P:regulation of transcription, DNA-dependent; C:transcription factor complex; P:regulation of transcription	-	tmhmm (TMHMM)
CAPS_CONTIG.1054_forward_596_nt	ubiquitin extension protein	596	20	4.66619e-89	0.9825	7	C:ribosome; F:metal ion binding; F:structural constituent of ribosome; C:nucleus; P:translation; P:ribosome biogenesis; F:protein binding	-	IPR000626; IPR002906; IPR019954; IPR019955; IPR019956; G3DSA:3.10.20.90 (GENE3D), PTHR10666 (PANTHER), seg (SEG), SSF54236 (SUPERFAMILY)
CAPS_CONTIG.1055_forward_1540_nt	mitogen-activated protein kinase	1540	20	0	0.948	6	F:MAP kinase activity; P:protein amino acid phosphorylation; F:ATP binding; P:transmembrane receptor protein serine/threonine kinase signaling pathway; P:serine family amino acid metabolic process; F:protein tyrosine kinase activity	EC:2.7.11.24; EC:2.7.10.0	IPR000719; IPR002290; IPR003527; IPR008271; IPR008351; IPR011009; IPR017441; IPR020635; G3DSA:1.10.510.10 (GENE3D), G3DSA:3.30.200.20 (GENE3D), PTHR24055 (PANTHER), PTHR24055:SF69 (PANTHER), seg (SEG)
CAPS_CONTIG.1056_forward_537_nt	26s proteasome regulatory subunit	537	20	2.52763e-34	0.9025	7	P:regulation of protein catabolic process; C:proteasome regulatory particle, base subcomplex; F:binding; P:ubiquitin-dependent protein catabolic process; F:enzyme regulator activity; P:regulation of catalytic activity; C:cytosol	-	coil (COIL), PTHR10943 (PANTHER), seg (SEG)
CAPS_CONTIG.1057_forward_717_nt	brg-1 associated	717	20	6.82351e-48	0.6325	1	F:protein binding	-	IPR003121; IPR009607; IPR014876; G3DSA:1.10.245.10 (GENE3D), PTHR13844 (PANTHER), seg (SEG)
CAPS_CONTIG.1058_forward_436_nt	auxin-repressed kda protein	436	20	7.68395e-45	0.732	2	F:molecular_function; C:cellular_component		IPR008406; seg (SEG)
CAPS_CONTIG.1059_forward_814_nt	btb poz domain-containing protein at1g63850-like	814	20	1.55424e-142	0.7855	1	C:mitochondrion	-	no IPS match
CAPS_CONTIG.1060_forward_746_nt	60s ribosomal protein l11	746	20	7.3501e-116	0.978	8	C:nucleolus; C:vacuole; F:structural constituent of ribosome; C:plasmodesma; C:cytosolic large ribosomal subunit; C:chloroplast; P:translation; P:ribosome biogenesis	-	IPR002132; IPR020929; IPR022803; seg (SEG)
CAPS_CONTIG.1061_forward_1191_nt	water channel protein	1191	20	0	0.9605	7	P:response to water deprivation; P:water transport; C:plasma membrane; P:transmembrane transport; C:integral to membrane; F:water channel activity; C:chloroplast	-	IPR000425; IPR012269; IPR022357; IPR023271; PTHR19139:SF55 (PANTHER), tmhmm (TMHMM)
CAPS_CONTIG.1062_forward_1022_nt	psi reaction center subunit ii	1022	20	1.15642e-132	0.854	3	C:photosystem I reaction center; P:photosynthesis; C:chloroplast thylakoid membrane	-	no IPS match
CAPS_CONTIG.1063_forward_725_nt	amino-acid acetyltransferase-like	725	20	2.04368e-88	0.787	8	P:arginine biosynthetic process; F:acetylglutamate kinase activity; F:acetyl-CoA:L-glutamate N-acetyltransferase activity; C:plastid; C:mitochondrion; P:urea cycle intermediate metabolic process; P:phosphorylation; P:acyl-carrier-protein biosynthetic process	EC:2.7.2.8; EC:2.3.1.1	IPR001048
CAPS_CONTIG.1064_forward_2621_nt	magnesium chelatase h subunit	2621	20	0	0.962	7	F:cobaltochelatase activity; F:binding; F:magnesium chelatase activity; P:chlorophyll biosynthetic process; C:magnesium chelatase complex; C:chloroplast inner membrane; C:mitochondrion	EC:6.6.1.2; EC:6.6.1.1	seg (SEG), tmhmm (TMHMM)
CAPS_CONTIG.1065_forward_756_nt	dehydroquinate dehydratase shikimate dehydrogenase	756	20	2.78168e-136	0.828	8	C:cytoplasm; F:NADP or NADPH binding; F:3-dehydroquinate dehydratase activity; F:shikimate 5-dehydrogenase activity; P:oxidation reduction; P:tryptophan biosynthetic process; P:tyrosine biosynthetic process; P:L-phenylalanine biosynthetic process	EC:4.2.1.10; EC:1.1.1.25	IPR001381; IPR013785; PTHR21089 (PANTHER), seg (SEG), SignalP-NN(euk) (SIGNALP), SSF51569 (SUPERFAMILY)
CAPS_CONTIG.1066_forward_1158_nt	60s ribosomal protein	1158	20	1.51396e-113	0.985	4	C:ribosome; F:structural constituent of ribosome; P:translation; P:ribosome biogenesis	-	IPR000196; IPR015972; IPR015974; IPR023638; PTHR10722 (PANTHER), seg (SEG)
CAPS_CONTIG.1067_forward_827_nt	o-linked n-acetylglucosamine	827	20	2.24743e-106	0.7955	2	F:binding; F:transferase activity	-	IPR011990; PTHR23083 (PANTHER), PTHR23083:SF146 (PANTHER)
CAPS_CONTIG.1068_forward_1633_nt	elongation factor 1-gamma	1633	20	0	0.861	7	F:translation elongation factor activity; C:eukaryotic translation elongation factor 1 complex; F:transferase activity; C:mitochondrion; C:ribosome; P:regulation of translational elongation; F:protein binding	-	IPR001662; IPR004045; IPR004046; IPR010987; IPR012336; IPR017933; PTHR11260 (PANTHER), PTHR11260:SF7 (PANTHER), seg (SEG), SignalP-NN(euk) (SIGNALP)
CAPS_CONTIG.1069_forward_1474_nt	uv excision repair protein	1474	20	2.29398e-180	0.861	4	P:proteasomal ubiquitin-dependent protein catabolic process; F:damaged DNA binding; P:nucleotide-excision repair; C:nucleus	-	SignalP-NN(euk) (SIGNALP)
CAPS_CONTIG.1070_forward_1307_nt	protein	1307	20	1.92043e-58	0.869	6	P:response to oxidative stress; C:plasmodesma; P:protein amino acid phosphorylation; F:ATP binding; F:protein serine/threonine kinase activity; P:serine family amino acid metabolic process	EC:2.7.11.0	IPR011009; coil (COIL), G3DSA:1.10.510.10 (GENE3D), PTHR24055 (PANTHER), PTHR24055:SF118 (PANTHER), seg (SEG)
CAPS_CONTIG.1071_forward_531_nt	histone 2	531	20	2.97899e-75	0.9265	4	C:nucleosome; F:DNA binding; P:nucleosome assembly; C:nucleus	-	IPR002119; IPR007125; IPR009072; PTHR23430 (PANTHER), seg (SEG)
CAPS_CONTIG.1072_forward_2085_nt	leucine aminopeptidase	2085	20	0	0.881	9	C:vacuole; F:manganese ion binding; F:metalloexopeptidase activity; P:response to cadmium ion; P:response to stress; F:aminopeptidase activity; C:chloroplast; P:proteolysis; C:cytosol	EC:3.4.11.0	IPR000819; IPR008283; IPR011356; IPR023042; G3DSA:3.40.220.10 (GENE3D), G3DSA:3.40.630.10 (GENE3D), PTHR11963 (PANTHER), seg (SEG), SignalP-NN(euk) (SIGNALP), tmhmm (TMHMM), SSF52949 (SUPERFAMILY), SSF53187 (SUPERFAMILY)
CAPS_CONTIG.1073_forward_920_nt	dna binding	920	20	6.48126e-77	0.702	1	F:DNA binding	-	IPR005175; IPR017956; G3DSA:3.30.1330.80 (GENE3D), seg (SEG), SSF117856 (SUPERFAMILY)
CAPS_CONTIG.1074_forward_428_nt	---NA---	428	0			0	-		coil (COIL), seg (SEG)
CAPS_CONTIG.1075_forward_1287_nt	udp-xyl synthase 6	1287	20	0	0.9455	7	F:UDP-glucuronate decarboxylase activity; F:coenzyme binding; P:nucleotide-sugar metabolic process; C:plasma membrane; P:starch metabolic process; P:sucrose metabolic process; P:nucleotide metabolic process	EC:4.1.1.35	seg (SEG), tmhmm (TMHMM)
CAPS_CONTIG.1076_forward_791_nt	chaperone activity of bc1 complex- mitochondrial-like	791	14	1.75063e-20	0.514286	6	P:cellular biosynthetic process; C:intracellular membrane-bounded organelle; P:response to light stimulus; C:cytoplasmic part; P:biological regulation; F:catalytic activity	-	seg (SEG)
CAPS_CONTIG.1077_forward_836_nt	probable protein phosphatase 2c 73-like	836	20	1.30598e-110	0.8275	4	P:response to water deprivation; F:protein serine/threonine phosphatase activity; P:protein amino acid dephosphorylation; C:protein serine/threonine phosphatase complex	-	IPR001932; IPR015655; PTHR13832:SF94 (PANTHER), seg (SEG)
CAPS_CONTIG.1078_forward_714_nt	rhodanese homology domain-containing protein	714	20	1.96203e-89	0.735	1	C:plastid	-	PTHR18838 (PANTHER)
CAPS_CONTIG.1079_forward_733_nt	40s ribosomal protein	733	20	5.89655e-127	0.9695	6	F:structural constituent of ribosome; C:plasmodesma; C:cytosolic small ribosomal subunit; P:translation; F:rRNA binding; P:ribosome biogenesis	-	IPR001912; IPR002942; IPR005710; IPR018079; IPR022801; PTHR11831:SF3 (PANTHER), seg (SEG), SSF55174 (SUPERFAMILY)
CAPS_CONTIG.1080_forward_1642_nt	aspartyl protease	1642	20	0	0.7815	4	C:plant-type cell wall; C:apoplast; P:proteolysis; F:aspartic-type endopeptidase activity	EC:3.4.23.0	IPR001461; IPR009007; IPR021109; PTHR13683:SF98 (PANTHER), seg (SEG), SignalP-NN(euk) (SIGNALP), tmhmm (TMHMM)
CAPS_CONTIG.1081_forward_1316_nt	ring fyve phd zinc finger-containing protein	1316	20	3.10552e-84	0.7445	3	C:cytoplasm; C:nucleus; F:zinc ion binding	-	no IPS match
CAPS_CONTIG.1082_forward_521_nt	casein kinase i isoform alpha	521	8	1.62833e-13	0.62	1	F:kinase activity	-	seg (SEG)
CAPS_CONTIG.1083_forward_1803_nt	28s ribosomal protein mitochondrial-like	1803	20	0	0.7875	1	C:mitochondrion	-	IPR019368; PTHR12810 (PANTHER), seg (SEG)
CAPS_CONTIG.1084_forward_3028_nt	protein transport protein sec23	3028	20	0	0.8155	6	C:COPII vesicle coat; P:intracellular protein transport; P:ER to Golgi vesicle-mediated transport; F:zinc ion binding; C:cytosol; F:transporter activity	-	IPR006895; IPR006896; IPR006900; IPR007123; IPR012990; G3DSA:3.40.50.410 (GENE3D), PTHR11141 (PANTHER), seg (SEG), SSF53300 (SUPERFAMILY), SSF81995 (SUPERFAMILY), SSF82754 (SUPERFAMILY)
CAPS_CONTIG.1085_forward_648_nt	protein	648	20	2.0958e-98	0.982	4	F:structural constituent of ribosome; C:small ribosomal subunit; P:translation; P:ribosome biogenesis	-	IPR005680; IPR006032; IPR012340; IPR016027
CAPS_CONTIG.1086_forward_530_nt	60s ribosomal protein l37a	530	20	1.20768e-60	0.989	6	C:ribosome; F:metal ion binding; F:structural constituent of ribosome; P:translation; C:mitochondrion; P:ribosome biogenesis	-	seg (SEG), SignalP-NN(euk) (SIGNALP)
CAPS_CONTIG.1087_forward_1133_nt	histone h1	1133	20	1.15725e-30	0.878	4	C:nucleosome; F:DNA binding; P:nucleosome assembly; C:nucleus	-	seg (SEG)
CAPS_CONTIG.1088_forward_991_nt	2-dehydro-3-deoxyphosphoheptonate aldolase	991	20	8.47932e-134	0.8005	8	F:protein binding; P:chorismate biosynthetic process; F:3-deoxy-7-phosphoheptulonate synthase activity; F:lyase activity; C:chloroplast; P:tryptophan biosynthetic process; P:tyrosine biosynthetic process; P:L-phenylalanine biosynthetic process	EC:2.5.1.54	no IPS match
CAPS_CONTIG.1089_forward_772_nt	endonuclease 3	772	20	3.24639e-86	0.7305	4	F:nucleic acid binding; F:T/G mismatch-specific endonuclease activity; P:DNA catabolic process; F:single-stranded DNA specific endodeoxyribonuclease activity	-	IPR008947
CAPS_CONTIG.1090_forward_724_nt	cytidine deaminase	724	20	1.15338e-10	0.748	1	F:hydrolase activity	-	no IPS match
CAPS_CONTIG.1091_forward_1622_nt	protein	1622	20	0	0.8545	8	F:UDP-glucuronate 5'-epimerase activity; F:UDP-glucuronate 4-epimerase activity; F:coenzyme binding; P:nucleotide-sugar metabolic process; P:nucleotide metabolic process; P:starch metabolic process; P:sucrose metabolic process; F:nucleotide binding	EC:5.1.3.12; EC:5.1.3.6	IPR001509; IPR008089; IPR016040; G3DSA:3.90.25.10 (GENE3D), PTHR10366 (PANTHER), PTHR10366:SF42 (PANTHER), seg (SEG), SignalP-NN(euk) (SIGNALP), tmhmm (TMHMM), SSF51735 (SUPERFAMILY)
CAPS_CONTIG.1092_forward_974_nt	pectinesterase pectinesterase inhibitor ppe8b-like	974	20	4.5097e-65	0.63	3	C:plant-type cell wall; F:enzyme inhibitor activity; F:pectinesterase activity	EC:3.1.1.11	IPR006501; seg (SEG), SignalP-NN(euk) (SIGNALP), tmhmm (TMHMM)
CAPS_CONTIG.1093_forward_1035_nt	ring u-box domain-containing protein	1035	20	4.62229e-58	0.619	1	P:response to chitin	-	SignalP-NN(euk) (SIGNALP)
CAPS_CONTIG.1094_forward_705_nt	auxin-responsive family protein	705	20	1.04275e-37	0.7775	1	P:response to auxin stimulus	-	IPR003676; seg (SEG), SignalP-NN(euk) (SIGNALP), tmhmm (TMHMM)
CAPS_CONTIG.1095_forward_1102_nt	arginine serine-rich-splicing	1102	20	9.99049e-64	0.876	4	F:nucleic acid binding; C:ribonucleoprotein complex; F:nucleotide binding; C:chloroplast	-	no IPS match
CAPS_CONTIG.1096_forward_811_nt	uncharacterized protein loc100253495	811	20	4.00305e-67	0.6715	0	-		IPR013989; seg (SEG)
CAPS_CONTIG.1097_forward_1530_nt	protein	1530	20	1.22911e-38	0.7945	4	C:endomembrane system; P:carbohydrate metabolic process; F:hydrolase activity, hydrolyzing O-glycosyl compounds; F:cation binding	EC:3.2.1.0	IPR012946; PR01217 (PRINTS), PTHR16631 (PANTHER), PTHR16631:SF1 (PANTHER), seg (SEG), SignalP-NN(euk) (SIGNALP), tmhmm (TMHMM)
CAPS_CONTIG.1098_forward_1400_nt	thaumatin-like protein	1400	20	3.20477e-154	0.875	3	P:defense response; C:vacuole; P:response to biotic stimulus	-	SignalP-NN(euk) (SIGNALP)
CAPS_CONTIG.1099_forward_838_nt	dna replication licensing factor mcm4	838	20	3.68171e-152	0.8755	7	P:DNA unwinding involved in replication; F:DNA-dependent ATPase activity; P:DNA replication initiation; F:DNA binding; F:ATP binding; C:cytosol; C:plastid	-	IPR001208; IPR008047; IPR012340; IPR016027; coil (COIL), PTHR11630 (PANTHER), PTHR11630:SF45 (PANTHER), seg (SEG)
CAPS_CONTIG.1100_forward_688_nt	aldehyde dimeric nadp-preferring	688	20	6.39821e-93	0.8475	26	F:aldehyde dehydrogenase (NAD) activity; F:aldehyde dehydrogenase [NAD(P)+] activity; P:response to stress; P:cellular aldehyde metabolic process; P:oxidation reduction; C:amyloplast; C:chloroplast; P:gluconeogenesis; P:glycolysis; P:arginine metabolic process; P:histidine metabolic process; P:isoleucine catabolic process; P:leucine catabolic process; P:lysine catabolic process; P:proline metabol…	EC:1.2.1.3; EC:1.2.1.5	IPR012394; IPR015590; IPR016161; IPR016162; PTHR11699 (PANTHER), seg (SEG)
CAPS_CONTIG.1101_forward_773_nt	homeodomain leucine zipper protein	773	20	6.262e-48	0.785	9	P:response to salt stress; P:leaf morphogenesis; P:response to blue light; F:sequence-specific DNA binding; F:transcription factor activity; F:protein homodimerization activity; P:positive regulation of transcription, DNA-dependent; C:transcription factor complex; P:regulation of transcription	-	PTHR24326 (PANTHER), PTHR24326:SF218 (PANTHER), seg (SEG)
CAPS_CONTIG.1102_forward_754_nt	---NA---	754	0			0	-		seg (SEG)
CAPS_CONTIG.1103_forward_815_nt	microtubule-associated protein map65-1a	815	20	7.45756e-134	0.8755	15	C:cytosol; F:microtubule binding; P:anaphase; P:microtubule bundle formation; P:cytokinesis; C:cortical microtubule, transverse to long axis; P:cortical microtubule organization; C:preprophase band; F:protein dimerization activity; C:spindle; P:microtubule nucleation; C:phragmoplast; C:nucleus; P:positive regulation of microtubule polymerization; C:tubulin complex	-	IPR007145
CAPS_CONTIG.1104_forward_1425_nt	ascorbate peroxidase	1425	20	2.23432e-157	0.948	6	F:heme binding; P:oxidation reduction; F:L-ascorbate peroxidase activity; P:response to oxidative stress; P:peroxidase reaction; P:L-ascorbic acid metabolic process	EC:1.11.1.11	IPR002016; IPR002207; IPR010255; IPR019793; IPR019794; G3DSA:1.10.420.10 (GENE3D), G3DSA:1.10.520.10 (GENE3D)
CAPS_CONTIG.1105_forward_1065_nt	gtp-binding protein sar1a	1065	20	1.56492e-123	0.979	8	F:GTP binding; C:Golgi apparatus; C:plasma membrane; P:vesicle-mediated transport; P:intracellular protein transport; C:cytosol; C:endoplasmic reticulum; P:small GTPase mediated signal transduction	-	IPR005225; IPR006687; IPR006689; IPR024156; G3DSA:3.40.50.300 (GENE3D), seg (SEG), SignalP-NN(euk) (SIGNALP), SSF52540 (SUPERFAMILY)
CAPS_CONTIG.1106_forward_372_nt	pre-mrna-splicing factor slu7-a	372	20	5.02155e-65	0.947	4	P:positive regulation of cell proliferation; F:single-stranded RNA binding; F:zinc ion binding; P:RNA splicing	-	PTHR12942 (PANTHER)
CAPS_CONTIG.1107_forward_745_nt	g10-like protein	745	20	3.02675e-107	0.957	2	C:nucleus; C:cytosol	-	IPR001748; IPR018230; seg (SEG)
CAPS_CONTIG.1108_forward_621_nt	uncharacterized protein	621	20	5.30084e-62	0.747	3	P:protein folding; C:chloroplast stroma; P:protein transport	-	IPR008881
CAPS_CONTIG.1109_forward_702_nt	alpha-soluble nsf attachment protein	702	20	5.0851e-121	0.904	5	C:membrane; C:intracellular; P:vesicle-mediated transport; P:intracellular protein transport; F:protein binding	-	IPR000744; IPR011990; IPR013026; IPR019734; PTHR13768:SF8 (PANTHER), seg (SEG), SSF48452 (SUPERFAMILY)
CAPS_CONTIG.1110_forward_1022_nt	---NA---	1022	0			0	-		seg (SEG)
CAPS_CONTIG.1111_forward_1009_nt	---NA---	1009	0			0	-		seg (SEG)
CAPS_CONTIG.1112_forward_1124_nt	eri1 exoribonuclease	1124	20	6.3778e-168	0.7475	4	F:nucleic acid binding; C:intracellular; F:zinc ion binding; F:exonuclease activity	-	IPR006055; IPR012337; IPR013520; G3DSA:3.30.420.10 (GENE3D), PTHR23044 (PANTHER), seg (SEG)
CAPS_CONTIG.1113_forward_1059_nt	ubiquitin-protein ligase synoviolin	1059	20	1.06608e-76	0.6765	4	C:plasma membrane; P:ER-associated protein catabolic process; F:zinc ion binding; F:protein binding	-	IPR001841; IPR013083; IPR024766; coil (COIL), PTHR12477 (PANTHER), PTHR12477:SF10 (PANTHER), seg (SEG), SSF57850 (SUPERFAMILY)
CAPS_CONTIG.1114_forward_1011_nt	cysteine synthase	1011	20	1.86526e-166	0.94	12	F:copper ion binding; P:detoxification of nitrogen compound; C:mitochondrion; P:root hair cell development; F:transferase activity; P:cyanide catabolic process; P:cysteine biosynthetic process from serine; C:chloroplast; F:pyridoxal phosphate binding; F:cysteine synthase activity; F:L-3-cyanoalanine synthase activity; C:cysteine synthase complex	EC:2.5.1.47; EC:4.4.1.9	SignalP-NN(euk) (SIGNALP)
CAPS_CONTIG.1115_forward_678_nt	---NA---	678	0			0	-		no IPS match
CAPS_CONTIG.1116_forward_950_nt	arginine serine-rich splicing	950	20	2.2758e-70	0.6635	4	F:nucleic acid binding; C:mitochondrion; F:nucleotide binding; F:zinc ion binding	-	no IPS match
CAPS_CONTIG.1117_forward_2152_nt	alpha beta hydrolase domain containing protein	2152	20	0	0.721	1	F:carboxylesterase activity	EC:3.1.1.1	IPR012020; G3DSA:3.40.50.1820 (GENE3D), PTHR10794 (PANTHER), PTHR10794:SF8 (PANTHER), PF12697 (PFAM), SignalP-NN(euk) (SIGNALP), tmhmm (TMHMM), SSF53474 (SUPERFAMILY)
CAPS_CONTIG.1118_forward_1161_nt	protein plastid movement impaired 2-like	1161	20	1.22947e-79	0.713	1	C:plasma membrane	-	IPR008545; coil (COIL), seg (SEG)
CAPS_CONTIG.1119_forward_715_nt	protein	715	20	4.77316e-88	0.7685	2	F:molecular_function; P:biological_process		IPR001378; IPR023370; coil (COIL), PTHR12818 (PANTHER), seg (SEG), SignalP-NN(euk) (SIGNALP), tmhmm (TMHMM)
CAPS_CONTIG.1120_forward_722_nt	histone-arginine methyltransferase carm1	722	20	9.24241e-81	0.767	14	P:histone H3-R17 methylation; P:histone H3-R2 methylation; P:regulation of flower development; F:protein-arginine omega-N monomethyltransferase activity; P:peptidyl-arginine methylation, to asymmetrical-dimethyl arginine; P:vegetative to reproductive phase transition of meristem; P:histone H3-R26 methylation; F:histone-arginine N-methyltransferase activity; F:protein heterodimerization activity; …	EC:2.1.1.125; EC:2.1.1.126	G3DSA:3.40.50.150 (GENE3D), PTHR11006 (PANTHER), PTHR11006:SF10 (PANTHER), SSF53335 (SUPERFAMILY)
CAPS_CONTIG.1121_forward_532_nt	calmodulin	532	20	2.42929e-102	0.987	12	C:cytosol; P:oxidation reduction; F:calcium ion binding; P:regulation of photomorphogenesis; P:detection of calcium ion; C:vacuolar membrane; F:protein binding; F:2-alkenal reductase activity; P:pollen germination; P:protein catabolic process; P:calcium-mediated signaling; C:plasma membrane	EC:1.3.1.74	IPR002048; IPR011992; IPR018247; IPR018248; IPR018249; PTHR23050 (PANTHER), PTHR23050:SF20 (PANTHER), seg (SEG), SSF47473 (SUPERFAMILY)
CAPS_CONTIG.1122_forward_539_nt	glucan endo- -beta-glucosidase	539	20	3.15522e-80	0.791	6	C:plasmodesma; C:plant-type cell wall; F:glucan endo-1,3-beta-D-glucosidase activity; F:cation binding; P:starch metabolic process; P:sucrose metabolic process	EC:3.2.1.39	IPR000490; IPR013781; IPR017853; PTHR16631 (PANTHER)
CAPS_CONTIG.1123_forward_1819_nt	adp-ribosylation factor gtpase-activating protein agd7-like	1819	20	0	0.7225	6	C:cytosol; F:ARF GTPase activator activity; P:regulation of ARF GTPase activity; F:zinc ion binding; F:DNA binding; C:nucleus	-	IPR001164; PTHR23180 (PANTHER), PTHR23180:SF80 (PANTHER), seg (SEG)
CAPS_CONTIG.1124_forward_951_nt	14 kda proline-rich protein	951	20	8.28533e-41	0.863	4	P:lipid transport; C:cytoplasmic membrane-bounded vesicle; C:integral to membrane; F:lipid binding	-	IPR003612; IPR013770; IPR016140; PR01228 (PRINTS), seg (SEG), SignalP-NN(euk) (SIGNALP), tmhmm (TMHMM)
CAPS_CONTIG.1125_forward_1294_nt	glycerol-3-phosphate acyltransferase	1294	20	0	0.889	7	F:glycerol-3-phosphate O-acyltransferase activity; P:cutin biosynthetic process; F:1-acylglycerol-3-phosphate O-acyltransferase activity; C:endoplasmic reticulum; P:acyl-carrier-protein biosynthetic process; P:glycerolipid metabolic process; P:phospholipid biosynthetic process	EC:2.3.1.15; EC:2.3.1.51	IPR002123; PTHR15486 (PANTHER), PF12710 (PFAM), seg (SEG), tmhmm (TMHMM), SSF69593 (SUPERFAMILY)
CAPS_CONTIG.1126_forward_820_nt	gdp-mannose-dependent alpha-mannosyltransferase-like	820	20	7.17617e-119	0.938	5	F:UDP-sulfoquinovose:DAG sulfoquinovosyltransferase activity; C:chloroplast envelope; P:glycolipid biosynthetic process; P:sulfolipid biosynthetic process; P:cellular response to phosphate starvation	-	PTHR12526 (PANTHER), PTHR12526:SF168 (PANTHER), seg (SEG), SSF53756 (SUPERFAMILY)
CAPS_CONTIG.1127_forward_929_nt	pollen specific protein	929	20	6.94492e-29	0.9315	0	-		IPR004142; IPR015511; G3DSA:3.40.50.1820 (GENE3D)
CAPS_CONTIG.1128_forward_901_nt	protein	901	20	1.443e-69	0.988	7	C:integral to membrane; P:ATP synthesis coupled proton transport; F:proton-transporting ATPase activity, rotational mechanism; C:vacuolar proton-transporting V-type ATPase, V0 domain; P:ATP hydrolysis coupled proton transport; C:plasma membrane; P:oxidative phosphorylation	-	IPR000245; IPR002379; IPR011555; PTHR10263 (PANTHER), seg (SEG), tmhmm (TMHMM)
CAPS_CONTIG.1129_forward_864_nt	polynucleotidyl transferase	864	20	4.81161e-10	0.5825	8	F:transferase activity; F:molecular_function; P:biological_process; C:cellular_component; F:nucleic acid binding; F:zinc ion binding; P:DNA integration; F:DNA binding		seg (SEG), tmhmm (TMHMM)
CAPS_CONTIG.1130_forward_1080_nt	protein	1080	20	1.0532e-162	0.733	2	P:oxidation reduction; F:oxidoreductase activity	-	IPR006076; G3DSA:3.50.50.60 (GENE3D), PTHR13847 (PANTHER), PTHR13847:SF10 (PANTHER), seg (SEG), tmhmm (TMHMM), SSF51905 (SUPERFAMILY)
CAPS_CONTIG.1131_forward_965_nt	universal stress protein a-like protein	965	20	1.41336e-100	0.8095	1	P:response to stress	-	IPR006015; IPR006016; IPR014729; SSF52402 (SUPERFAMILY)
CAPS_CONTIG.1132_forward_568_nt	proteasome subunit alpha type 3	568	20	9.89614e-112	0.952	9	P:response to cold; C:proteasome core complex, alpha-subunit complex; P:response to cadmium ion; P:ubiquitin-dependent protein catabolic process; C:vacuolar membrane; C:nucleus; C:cytosol; C:apoplast; F:threonine-type endopeptidase activity	EC:3.4.25.0	IPR000426; IPR001353; IPR023332; G3DSA:3.60.20.10 (GENE3D), PTHR11599 (PANTHER), PTHR11599:SF10 (PANTHER), SSF56235 (SUPERFAMILY)
CAPS_CONTIG.1133_forward_1679_nt	actin	1679	20	0	0.9905	6	F:structural constituent of cytoskeleton; C:cytoskeleton; C:plasmodesma; F:ATP binding; P:actin cytoskeleton organization; C:mitochondrion	-	IPR004000; IPR004001; IPR020902; G3DSA:2.30.36.70 (GENE3D), G3DSA:3.30.420.40 (GENE3D), G3DSA:3.90.640.10 (GENE3D), PTHR11937:SF77 (PANTHER), SSF53067 (SUPERFAMILY)
CAPS_CONTIG.1134_forward_1213_nt	dof zinc finger protein	1213	20	2.19678e-67	0.657	6	F:transcription factor activity; F:DNA binding; F:zinc ion binding; P:regulation of transcription, DNA-dependent; C:transcription factor complex; P:regulation of transcription	-	SignalP-NN(euk) (SIGNALP), tmhmm (TMHMM)
CAPS_CONTIG.1135_forward_649_nt	mixta-like transcription factor	649	20	5.44104e-82	0.98	4	F:DNA binding; C:nucleus; P:regulation of transcription, DNA-dependent; F:protein binding	-	IPR001005; IPR009057; IPR012287; IPR014778; IPR015495; IPR017930
CAPS_CONTIG.1136_forward_574_nt	rop guanine nucleotide exchange factor 1-like	574	20	3.61904e-29	0.703	4	P:metabolic process; F:oxidoreductase activity; F:binding; F:Rho guanyl-nucleotide exchange factor activity	-	IPR005512
CAPS_CONTIG.1137_forward_1622_nt	60s ribosomal protein l27	1622	20	5.3426e-77	0.9085	4	C:ribosome; F:structural constituent of ribosome; P:translation; P:ribosome biogenesis	-	IPR001141; IPR014722; IPR018262
CAPS_CONTIG.1138_forward_780_nt	rna-binding protein with multiple splicing	780	20	7.67562e-18	0.8465	2	F:nucleic acid binding; F:nucleotide binding	-	PTHR24011 (PANTHER), PTHR24011:SF180 (PANTHER), SignalP-NN(euk) (SIGNALP), tmhmm (TMHMM)
CAPS_CONTIG.1139_forward_1159_nt	chloroplast chlorophyll a b-binding protein	1159	20	4.60957e-117	0.9175	4	C:photosystem II; C:integral to membrane; P:photosynthesis; C:chloroplast thylakoid membrane	-	IPR022796; IPR023329; seg (SEG)
CAPS_CONTIG.1140_forward_860_nt	diacylglycerol acyltransferase type 2	860	20	9.12394e-108	0.847	3	F:diacylglycerol O-acyltransferase activity; P:acyl-carrier-protein biosynthetic process; P:glycerolipid metabolic process	EC:2.3.1.20	IPR007130; seg (SEG), tmhmm (TMHMM)
CAPS_CONTIG.1141_forward_1753_nt	carrier protein 1	1753	20	0	0.9105	15	C:cytosol; F:copper ion binding; C:cell wall; P:root hair elongation; C:cytoskeleton; C:nucleolus; C:integral to membrane; C:mitochondrial inner membrane; P:purine nucleotide transport; C:plasmodesma; P:cytoskeleton organization; C:chloroplast envelope; C:vacuolar membrane; F:ATP:ADP antiporter activity; F:structural constituent of cytoskeleton	-	seg (SEG), SignalP-NN(euk) (SIGNALP), tmhmm (TMHMM)
CAPS_CONTIG.1142_forward_781_nt	nucleobase-ascorbate transporter 6	781	20	4.23083e-97	0.923	5	C:plasmodesma; C:vacuole; C:cell wall; P:transmembrane transport; F:transmembrane transporter activity	-	IPR006043; PTHR11119:SF8 (PANTHER), seg (SEG), tmhmm (TMHMM)
CAPS_CONTIG.1143_forward_686_nt	---NA---	686	0			2	C:intracellular; F:zinc ion binding	-	IPR007087; seg (SEG)
CAPS_CONTIG.1144_forward_1622_nt	s-adenosylmethionine synthetase	1622	20	0	0.976	7	F:methionine adenosyltransferase activity; P:S-adenosylmethionine biosynthetic process; P:one-carbon metabolic process; F:ATP binding; F:magnesium ion binding; C:cytoplasm; P:methionine metabolic process	EC:2.5.1.6	IPR002133; IPR022628; IPR022629; IPR022630; IPR022631; IPR022636; G3DSA:3.30.300.10 (GENE3D)
CAPS_CONTIG.1145_forward_1069_nt	---NA---	1069	0			0	-		PR01217 (PRINTS), seg (SEG), SignalP-NN(euk) (SIGNALP), tmhmm (TMHMM)
CAPS_CONTIG.1146_forward_1212_nt	hsp associated protein like	1212	20	3.12987e-105	0.819	9	P:response to cadmium ion; F:electron carrier activity; F:monooxygenase activity; P:cell redox homeostasis; F:heme binding; F:oxidoreductase activity, acting on paired donors, with incorporation or reduction of molecular oxygen; C:cytosol; P:oxidation reduction; P:electron transport	-	no IPS match
CAPS_CONTIG.1147_forward_1114_nt	protein	1114	20	2.44641e-69	0.628	3	P:transcription, DNA-dependent; F:transcription factor activity; F:sequence-specific DNA binding	-	IPR003657; seg (SEG)
CAPS_CONTIG.1148_forward_438_nt	40s ribosomal protein s19	438	20	5.32634e-83	0.895	8	C:nucleolus; C:vacuole; F:structural constituent of ribosome; C:plasmodesma; C:cell wall; C:cytosolic small ribosomal subunit; P:translation; P:ribosome biogenesis	-	IPR001266
CAPS_CONTIG.1149_forward_354_nt	cellulose synthase	354	20	8.91469e-17	0.536	7	F:transferase activity; C:integral to membrane; P:cellular cell wall organization; P:cellulose biosynthetic process; C:membrane; F:cellulose synthase (UDP-forming) activity; F:transferase activity, transferring glycosyl groups		PTHR13301 (PANTHER), PTHR13301:SF25 (PANTHER), SignalP-NN(euk) (SIGNALP), tmhmm (TMHMM)
CAPS_CONTIG.1150_forward_640_nt	phosphoenolpyruvate carboxylase-like protein	640	20	1.07541e-57	0.8615	3	F:methylisocitrate lyase activity; P:metabolic process; C:chloroplast	EC:4.1.3.30	IPR013785; IPR015813; PTHR21631 (PANTHER), PTHR21631:SF4 (PANTHER)
CAPS_CONTIG.1151_forward_726_nt	myb transcription factor	726	20	1.08732e-57	0.712	5	F:DNA binding; P:nucleosome assembly; C:nucleosome; C:nucleus; F:protein binding	-	IPR001005; IPR005818; IPR009057; IPR011991; IPR012287; IPR014778; IPR017930; PTHR21717 (PANTHER), PTHR21717:SF9 (PANTHER), SSF46785 (SUPERFAMILY)
CAPS_CONTIG.1152_forward_341_nt	---NA---	341	0			0	-		coil (COIL), seg (SEG)
CAPS_CONTIG.1153_forward_837_nt	vacuolar sorting protein 4b	837	20	8.48942e-129	0.9435	10	P:vesicle-mediated transport; C:multivesicular body; C:plasmodesma; F:ATP binding; F:microtubule-severing ATPase activity; F:protein binding; P:vacuole organization; P:trichome branching; P:endosome organization; C:nucleus	EC:3.6.4.3	IPR003959; IPR007330; G3DSA:1.20.58.280 (GENE3D), G3DSA:3.40.50.300 (GENE3D), PTHR23074 (PANTHER), PTHR23074:SF4 (PANTHER), seg (SEG), SSF116846 (SUPERFAMILY), SSF52540 (SUPERFAMILY)
CAPS_CONTIG.1154_forward_743_nt	eukaryotic protein	743	20	6.4154e-93	0.8195	4	F:RNA binding; F:catalytic activity; C:mitochondrion; P:regulation of transcription, DNA-dependent	-	IPR019510; G3DSA:3.90.1140.10 (GENE3D), PTHR13360 (PANTHER), PTHR13360:SF4 (PANTHER)
CAPS_CONTIG.1155_forward_905_nt	protein binding	905	20	4.83444e-140	0.7625	6	C:intracellular; C:plasma membrane; F:ubiquitin-protein ligase activity; F:zinc ion binding; P:protein ubiquitination; F:protein binding	EC:6.3.2.19	IPR002035; PTHR11210 (PANTHER), PTHR11210:SF4 (PANTHER), seg (SEG), SSF53300 (SUPERFAMILY)
CAPS_CONTIG.1156_forward_644_nt	monothiol glutaredoxin-s17	644	20	7.57119e-69	0.7895	9	F:electron carrier activity; P:cell redox homeostasis; P:auxin polar transport; P:regulation of cell cycle; C:cytosol; ; F:protein disulfide oxidoreductase activity; P:response to heat; P:electron transport	-	IPR004480; IPR012336; IPR013766; PTHR10293:SF16 (PANTHER), seg (SEG)
CAPS_CONTIG.1157_forward_2184_nt	protein kinase g11a-like	2184	20	0	0.9045	8	C:nucleolus; F:protein binding; P:protein amino acid phosphorylation; F:ATP binding; F:protein serine/threonine kinase activity; C:plastid; P:serine family amino acid metabolic process; F:protein tyrosine kinase activity	EC:2.7.11.0; EC:2.7.10.0	IPR000719; IPR002290; IPR008271; IPR011009; IPR020635; G3DSA:1.10.510.10 (GENE3D), G3DSA:3.30.200.20 (GENE3D), PTHR24351 (PANTHER), PTHR24351:SF88 (PANTHER), seg (SEG)
CAPS_CONTIG.1158_forward_502_nt	---NA---	502	0			0	-		seg (SEG), SignalP-NN(euk) (SIGNALP), tmhmm (TMHMM)
CAPS_CONTIG.1159_forward_302_nt	chloroplast ferredoxin i	302	20	2.46621e-25	0.8685	8	P:ferredoxin metabolic process; F:ferrous iron binding; F:electron carrier activity; P:transport; F:2 iron, 2 sulfur cluster binding; C:chloroplast; P:electron transport chain; P:electron transport	-	SignalP-NN(euk) (SIGNALP)
CAPS_CONTIG.1160_forward_688_nt	probable mitochondrial saccharopine dehydrogenase at5g39410-like	688	20	4.22936e-111	0.81	7	C:chloroplast envelope; F:oxidoreductase activity; C:plasma membrane; C:vacuolar membrane; C:mitochondrion; P:oxidation reduction; F:nucleotide binding	-	IPR005097; IPR016040; PTHR12286 (PANTHER), SSF51735 (SUPERFAMILY)
CAPS_CONTIG.1161_forward_762_nt	14 kda proline-rich protein	762	20	3.09861e-28	0.7375	3	F:lipid binding; P:lipid transport; C:chloroplast thylakoid membrane	-	IPR003612; IPR013770; IPR016140; seg (SEG), SignalP-NN(euk) (SIGNALP)
CAPS_CONTIG.1162_forward_1736_nt	adp-glucose pyrophosphorylase-like protein	1736	20	0	0.935	7	P:response to cadmium ion; F:mannose-1-phosphate guanylyltransferase activity; C:cytosol; C:peroxisome; P:biosynthetic process; P:fructose metabolic process; P:mannose metabolic process	EC:2.7.7.13	seg (SEG), SignalP-NN(euk) (SIGNALP), tmhmm (TMHMM)
CAPS_CONTIG.1163_forward_912_nt	nonclathrin coat protein zeta2-cop	912	20	3.84313e-81	0.8975	1	P:transport	-	IPR011012; IPR022775; G3DSA:3.30.450.60 (GENE3D), PTHR11043 (PANTHER), seg (SEG)
CAPS_CONTIG.1164_forward_530_nt	photosystem ii 5 kda protein	530	20	5.61581e-12	0.676	3	C:thylakoid; C:membrane; C:plastid	-	PD030057 (PRODOM), seg (SEG), tmhmm (TMHMM)
CAPS_CONTIG.1165_forward_782_nt	histone h4	782	20	2.8916e-43	1	12	C:cytosol; C:nucleosome; P:response to water deprivation; C:mitochondrion; C:nucleolus; C:plasmodesma; F:DNA binding; C:vacuolar membrane; C:thylakoid; F:protein binding; P:nucleosome assembly; C:chloroplast	-	IPR001951; IPR007125; IPR009072; IPR019809; seg (SEG)
CAPS_CONTIG.1166_forward_1091_nt	transcription elongation factor spt5	1091	14	4.8811e-08	0.455714	1	C:intracellular organelle	-	seg (SEG)
CAPS_CONTIG.1167_forward_2075_nt	atp synthase beta chain	2075	20	0	0.9415	9	F:proton-transporting ATPase activity, rotational mechanism; F:hydrogen-exporting ATPase activity, phosphorylative mechanism; F:hydrogen ion transporting ATP synthase activity, rotational mechanism; P:ATP hydrolysis coupled proton transport; P:plasma membrane ATP synthesis coupled proton transport; C:mitochondrial proton-transporting ATP synthase, catalytic core; P:ATP catabolic process; F:ATP bi…	EC:3.6.3.6	seg (SEG)
CAPS_CONTIG.1168_forward_669_nt	---NA---	669	0			0	-		seg (SEG), SignalP-NN(euk) (SIGNALP), tmhmm (TMHMM)
CAPS_CONTIG.1169_forward_337_nt	abscisic acid receptor pyr1	337	20	1.26003e-26	0.713	5	F:receptor activity; ; F:protein homodimerization activity; P:abscisic acid mediated signaling pathway; F:abscisic acid binding	-	IPR023393; seg (SEG)
CAPS_CONTIG.1170_forward_1946_nt	pectin acetylesterase	1946	20	0	0.8655	2	C:endomembrane system; F:carboxylesterase activity	EC:3.1.1.1	IPR004963; PTHR21562 (PANTHER), PF03283 (PFAM)
CAPS_CONTIG.1171_forward_895_nt	tubulin beta	895	20	0	0.9905	12	P:response to salt stress; C:microtubule; C:tubulin complex; P:protein polymerization; P:GTP catabolic process; P:microtubule-based movement; F:protein binding; F:GTPase activity; F:structural constituent of cytoskeleton; C:cytoplasm; C:membrane; F:GTP binding	-	IPR000217; IPR002453; IPR003008; IPR008280; IPR013838; IPR017975; seg (SEG)
CAPS_CONTIG.1172_forward_657_nt	rieske iron-sulfur protein	657	20	4.92509e-83	0.9185	11	F:metal ion binding; C:mitochondrial inner membrane; F:ubiquinol-cytochrome-c reductase activity; C:respiratory chain; F:2 iron, 2 sulfur cluster binding; C:integral to membrane; P:electron transport chain; P:electron transport; P:oxidative phosphorylation; P:proton transport;	EC:1.10.2.2	no IPS match
CAPS_CONTIG.1173_forward_790_nt	alcohol dehydrogenase	790	20	2.87081e-84	0.7115	4	F:zinc ion binding; F:alcohol dehydrogenase (NAD) activity; P:oxidation reduction; F:nucleotide binding	EC:1.1.1.1	IPR002085; IPR011032; IPR013149; IPR016040; G3DSA:3.90.180.10 (GENE3D), PTHR11695:SF4 (PANTHER), seg (SEG), SSF51735 (SUPERFAMILY)
CAPS_CONTIG.1174_forward_735_nt	60s ribosomal protein l11	735	20	4.91618e-113	0.9855	8	C:nucleolus; C:vacuole; F:structural constituent of ribosome; C:plasmodesma; C:cytosolic large ribosomal subunit; C:chloroplast; P:translation; P:ribosome biogenesis	-	SignalP-NN(euk) (SIGNALP), tmhmm (TMHMM)
CAPS_CONTIG.1175_forward_762_nt	small nuclear ribonucleoprotein u1a	762	20	1.80526e-94	0.8715	7	C:nucleolus; C:U1 snRNP; C:cytosol; P:nuclear mRNA splicing, via spliceosome; P:response to salt stress; F:nucleotide binding; F:snRNA binding	-	IPR000504; IPR012677; IPR024888; seg (SEG), SSF54928 (SUPERFAMILY)
CAPS_CONTIG.1176_forward_644_nt	histone z	644	20	2.66946e-67	0.981	8	C:nucleosome; P:defense response to bacterium; P:flower development; F:DNA binding; P:detection of temperature stimulus; F:protein binding; P:nucleosome assembly; C:nucleus	-	IPR002119; IPR007125; IPR009072; PTHR23430 (PANTHER), seg (SEG)
CAPS_CONTIG.1177_forward_1085_nt	2-oxoisovalerate dehydrogenase e2 component (dihydrolipoyl transacylase)	1085	20	0	0.6925	8	P:fatty-acyl-CoA biosynthetic process; F:dihydrolipoamide branched chain acyltransferase activity; F:cofactor binding; F:acetyltransferase activity; F:dihydrolipoyllysine-residue (2-methylpropanoyl)transferase activity; F:zinc ion binding; C:mitochondrion; P:acyl-carrier-protein biosynthetic process	EC:2.3.1.168	IPR000089; IPR003016; IPR004167; IPR011053; IPR015761; G3DSA:2.40.50.100 (GENE3D), PTHR23151 (PANTHER), seg (SEG)
CAPS_CONTIG.1178_forward_1701_nt	40s ribosomal protein	1701	20	1.08643e-88	0.958	15	P:translation; C:intrinsic to membrane; F:nucleoside-triphosphatase activity; C:nucleolus; F:transmembrane receptor activity; P:defense response to bacterium; C:plasmodesma; P:rRNA processing; P:growth; F:structural constituent of ribosome; C:cytosolic small ribosomal subunit; P:ribosomal small subunit biogenesis; F:ATP binding; C:chloroplast; P:signal transduction	EC:3.6.1.15	seg (SEG)
CAPS_CONTIG.1179_forward_1067_nt	myb-like protein j	1067	20	5.74927e-46	0.7745	4	F:DNA binding; C:nucleus; P:regulation of transcription, DNA-dependent; F:protein binding	-	IPR001005; IPR009057; IPR014778; IPR017877; PTHR25040 (PANTHER), PTHR25040:SF29 (PANTHER), seg (SEG)
CAPS_CONTIG.1180_forward_1564_nt	protein	1564	20	3.60616e-61	0.5685	0	-		seg (SEG)
CAPS_CONTIG.1181_forward_465_nt	splicing factor 3a subunit 2	465	20	8.27756e-74	0.9245	3	C:spliceosomal complex; F:nucleic acid binding; F:zinc ion binding	-	IPR000690; IPR003604; coil (COIL), PTHR23205 (PANTHER), PF12874 (PFAM), seg (SEG)
CAPS_CONTIG.1182_forward_1697_nt	pdf1-interacting protein 1	1697	20	4.75056e-157	0.763	0	-		seg (SEG), SignalP-NN(euk) (SIGNALP)
CAPS_CONTIG.1183_forward_844_nt	brassinazole-resistant 1	844	20	5.77195e-98	0.806	1	P:regulation of transcription, DNA-dependent	-	IPR008540; seg (SEG)
CAPS_CONTIG.1184_forward_550_nt	---NA---	550	0			0	-		seg (SEG)
CAPS_CONTIG.1185_forward_615_nt	protein	615	20	8.22619e-52	0.6015	2	C:nucleus; C:cytosol	-	seg (SEG)
CAPS_CONTIG.1186_forward_694_nt	protein	694	20	5.97265e-32	0.7895	1	C:plastid	-	PTHR21530 (PANTHER), seg (SEG)
CAPS_CONTIG.1187_forward_1149_nt	14-3-3 protein	1149	20	3.45213e-165	0.9355	9	C:chloroplast envelope; C:plant-type cell wall; F:protein domain specific binding; C:plasma membrane; F:protein phosphorylated amino acid binding; P:leaf development; C:nucleus; C:cytosol; P:brassinosteroid mediated signaling pathway	-	IPR000308; IPR023409; IPR023410; coil (COIL)
CAPS_CONTIG.1188_forward_1663_nt	atp sulfurylase	1663	20	0	0.9195	16	C:cytosol; P:sulfate assimilation; F:sulfate adenylyltransferase (ATP) activity; C:heterotetrameric ADPG pyrophosphorylase complex; P:photoperiodism, flowering; P:protein trimerization; P:starch biosynthetic process; C:chloroplast stroma; P:cellular response to sulfate starvation; F:glucose-1-phosphate adenylyltransferase activity; P:response to cadmium ion; C:plasma membrane; C:apoplast; P:purin…	EC:2.7.7.4; EC:2.7.7.27	IPR002650; IPR014729; IPR015947; G3DSA:3.10.400.10 (GENE3D), PTHR24799 (PANTHER), PTHR24799:SF2 (PANTHER), seg (SEG), SSF52374 (SUPERFAMILY)
CAPS_CONTIG.1189_forward_828_nt	---NA---	828	0			0	-		no IPS match
CAPS_CONTIG.1190_forward_464_nt	fasciclin-like arabinogalactan protein 17	464	20	5.50978e-41	0.7645	2	C:vacuole; P:cell adhesion	-	IPR000782; PTHR10900 (PANTHER), PTHR10900:SF38 (PANTHER), SignalP-NN(euk) (SIGNALP), tmhmm (TMHMM)
CAPS_CONTIG.1191_forward_623_nt	protein	623	20	3.86122e-70	0.796	11	C:cytoplasm; P:brassinosteroid biosynthetic process; F:3-oxo-5-alpha-steroid 4-dehydrogenase activity; P:brassinosteroid homeostasis; F:sterol 5-alpha reductase activity; C:integral to membrane; P:response to light stimulus; P:oxidation reduction; P:bile acid biosynthetic process; P:androgen metabolic process; P:estrogen metabolic process	EC:1.3.99.5	IPR001104; PTHR10556 (PANTHER), PTHR10556:SF2 (PANTHER), seg (SEG), SignalP-NN(euk) (SIGNALP), tmhmm (TMHMM)
CAPS_CONTIG.1192_forward_850_nt	60s ribosomal protein	850	20	1.00357e-116	0.93	9	F:structural constituent of ribosome; C:plasma membrane; F:RNA binding; F:protein binding; C:vacuolar membrane; C:cytosolic large ribosomal subunit; C:chloroplast; P:translation; P:ribosome biogenesis	-	no IPS match
CAPS_CONTIG.1193_forward_823_nt	60s ribosomal protein l12	823	20	1.24212e-110	0.974	4	C:ribosome; F:structural constituent of ribosome; P:translation; P:ribosome biogenesis	-	IPR000911; IPR020783; IPR020784; IPR020785
CAPS_CONTIG.1194_forward_688_nt	cytochrome p450 94a1-like	688	20	6.96435e-129	0.787	14	P:oxidation reduction; P:jasmonic acid metabolic process; F:aromatase activity; P:response to wounding; P:fruit development; F:electron carrier activity; C:cytoplasmic membrane-bounded vesicle; F:oxygen binding; P:stigma development; P:pollen development; F:heme binding; P:defense response to insect; P:anther development; P:electron transport	EC:1.14.14.1	IPR001128; PTHR24296 (PANTHER), seg (SEG), SignalP-NN(euk) (SIGNALP), tmhmm (TMHMM)
CAPS_CONTIG.1195_forward_970_nt	serpin-zx	970	20	1.02322e-126	0.723	5	F:cysteine-type endopeptidase inhibitor activity; P:negative regulation of endopeptidase activity; F:serine-type endopeptidase inhibitor activity; P:regulation of proteolysis; C:apoplast	-	IPR000215; IPR015554; IPR023796; G3DSA:2.30.39.10 (GENE3D), G3DSA:3.30.497.10 (GENE3D), seg (SEG)
CAPS_CONTIG.1196_forward_708_nt	atp-dependent clp	708	20	4.72098e-60	0.7395	6	C:chloroplast envelope; F:peptidase activity; P:protein metabolic process; F:ATP binding; C:chloroplast stroma; C:thylakoid	-	IPR004176; IPR023150; PTHR11638 (PANTHER), PTHR11638:SF62 (PANTHER), SSF81923 (SUPERFAMILY)
CAPS_CONTIG.1197_forward_816_nt	---NA---	816	0			0	-		no IPS match
CAPS_CONTIG.1198_forward_610_nt	predicted protein [Populus trichocarpa]	610	3	4.41377e-05	0.533333	0	-		seg (SEG)
CAPS_CONTIG.1199_forward_794_nt	protein mediator 21	794	20	1.08661e-63	0.764	5	C:polar nucleus; P:regulation of transcription, DNA-dependent; F:protein binding; P:defense response to fungus, incompatible interaction; C:mediator complex	-	IPR021384; coil (COIL), PTHR13381 (PANTHER), seg (SEG), SSF140718 (SUPERFAMILY)
CAPS_CONTIG.1200_forward_793_nt	chlorophyll a-b binding protein 4 precursor homolog	793	20	1.96786e-170	0.921	12	C:plastoglobule; F:metal ion binding; C:chloroplast envelope; P:photosynthesis, light harvesting; C:light-harvesting complex; C:photosystem II; P:protein-chromophore linkage; F:chlorophyll binding; C:integral to membrane; C:photosystem I; C:chloroplast thylakoid membrane;	-	IPR001344; IPR022796; IPR023329; tmhmm (TMHMM)
CAPS_CONTIG.1201_forward_731_nt	f-box family protein	731	20	3.96863e-89	0.761	1	F:protein binding	-	IPR001810; IPR022364; G3DSA:1.20.1280.50 (GENE3D), seg (SEG)
CAPS_CONTIG.1202_forward_683_nt	ethylene responsive element binding protein	683	20	1.16819e-60	0.683	5	F:transcription factor activity; F:DNA binding; P:regulation of transcription, DNA-dependent; C:transcription factor complex; P:regulation of transcription	-	IPR001471; IPR016177; PTHR11584 (PANTHER), PTHR11584:SF272 (PANTHER), seg (SEG)
CAPS_CONTIG.1203_forward_826_nt	40s ribosomal protein	826	20	1.91954e-35	0.9475	4	C:ribosome; F:structural constituent of ribosome; P:translation; P:ribosome biogenesis	-	IPR000892; seg (SEG)
CAPS_CONTIG.1204_forward_735_nt	---NA---	735	0			0	-		seg (SEG)
CAPS_CONTIG.1205_forward_682_nt	general transcription factor iie subunit 1-like	682	20	1.38401e-107	0.9005	6	P:transcription initiation from RNA polymerase II promoter; F:translation initiation factor activity; C:transcription factor TFIIE complex; C:ribosome; P:regulation of translational initiation; F:sequence-specific DNA binding	-	IPR002853; IPR011991; IPR013083; IPR017919; IPR024550; coil (COIL), PTHR13097 (PANTHER)
CAPS_CONTIG.1206_forward_702_nt	-epimerase 4-reductase	702	20	4.7999e-134	0.925	16	C:soluble fraction; P:dTDP-rhamnose biosynthetic process; F:UDP-4-keto-6-deoxy-glucose-3,5-epimerase activity; C:plasmodesma; F:UDP-4-keto-rhamnose-4-keto-reductase activity; F:dTDP-4-dehydrorhamnose 3,5-epimerase activity; P:extracellular polysaccharide biosynthetic process; P:UDP-rhamnose biosynthetic process; F:coenzyme binding; C:cytosol; C:plastid; F:dTDP-4-dehydrorhamnose reductase activity…	EC:5.1.3.13; EC:1.1.1.133	IPR005913; IPR016040; PTHR10366 (PANTHER), PTHR10366:SF55 (PANTHER), seg (SEG), SSF51735 (SUPERFAMILY)
CAPS_CONTIG.1207_forward_1220_nt	probable carboxylesterase 8-like	1220	20	4.34031e-136	0.7105	2	; P:metabolic process	EC:3.1.1.0	IPR013094; G3DSA:3.40.50.1820 (GENE3D), PTHR23024 (PANTHER), PTHR23024:SF10 (PANTHER), seg (SEG), tmhmm (TMHMM), SSF53474 (SUPERFAMILY)
CAPS_CONTIG.1208_forward_1616_nt	abi3-interacting protein 2	1616	20	0	0.787	3	F:molecular_function; P:biological_process; C:cellular_component		IPR012474
CAPS_CONTIG.1209_forward_661_nt	60s ribosomal protein l34	661	20	1.8007e-60	0.962	6	C:nucleolus; C:ribosome; F:structural constituent of ribosome; P:ribosome biogenesis; C:chloroplast; P:translation	-	IPR008195; IPR018065; seg (SEG)
CAPS_CONTIG.1210_forward_1663_nt	aspartyl protease	1663	20	0	0.763	4	C:plant-type cell wall; C:apoplast; P:proteolysis; F:aspartic-type endopeptidase activity	EC:3.4.23.0	IPR001461; IPR009007; IPR021109; PTHR13683:SF98 (PANTHER), seg (SEG), SignalP-NN(euk) (SIGNALP), tmhmm (TMHMM)
CAPS_CONTIG.1211_forward_724_nt	uncharacterized protein loc100780194	724	5	3.89956e-08	0.764	0	-		coil (COIL), seg (SEG), SignalP-NN(euk) (SIGNALP)
CAPS_CONTIG.1212_forward_951_nt	60s ribosomal protein l11	951	20	7.84821e-114	0.9855	8	C:nucleolus; C:vacuole; F:structural constituent of ribosome; C:plasmodesma; C:cytosolic large ribosomal subunit; C:chloroplast; P:translation; P:ribosome biogenesis	-	IPR002132; IPR020929; IPR022803; seg (SEG), SignalP-NN(euk) (SIGNALP), tmhmm (TMHMM)
CAPS_CONTIG.1213_forward_734_nt	bifunctional inhibitor lipid-transfer protein seed storage 2s albumin-like protein	734	20	1.01552e-39	0.571	4	P:lipid transport; F:lipid binding; C:membrane; C:anchored to membrane		no IPS match
CAPS_CONTIG.1214_forward_447_nt	serine hydroxymethyltransferase	447	20	6.75548e-73	0.892	9	F:pyridoxal phosphate binding; P:L-serine metabolic process; P:response to cadmium ion; C:plasmodesma; P:methylation; C:cytosol; F:methyltransferase activity; F:glycine hydroxymethyltransferase activity; P:glycine metabolic process	EC:2.1.1.0; EC:2.1.2.1	IPR001085; IPR015421; IPR015424
CAPS_CONTIG.1215_forward_518_nt	atp-citrate synthase beta chain protein 1-like	518	20	1.248e-50	0.972	11	P:acetyl-CoA biosynthetic process; P:cellular carbohydrate metabolic process; F:binding; C:citrate lyase complex; C:plasma membrane; F:ATP citrate synthase activity; F:succinate-CoA ligase (ADP-forming) activity; F:lyase activity; C:cytosol; P:reductive tricarboxylic acid cycle; C:succinate-CoA ligase complex	EC:2.3.3.8; EC:6.2.1.5	PTHR26330 (PANTHER), seg (SEG), SSF51735 (SUPERFAMILY)
CAPS_CONTIG.1216_forward_783_nt	protein	783	20	2.51189e-75	0.6965	1	P:response to desiccation	-	IPR004864; IPR013990; seg (SEG), tmhmm (TMHMM), SSF117070 (SUPERFAMILY)
CAPS_CONTIG.1217_forward_1161_nt	btb poz domain-containing protein	1161	20	5.34406e-115	0.7805	1	F:protein binding	-	IPR000210; IPR011333; IPR013069; coil (COIL), PTHR26379 (PANTHER), PTHR26379:SF191 (PANTHER), seg (SEG)
CAPS_CONTIG.1218_forward_1539_nt	60s ribosomal protein l4-1	1539	20	0	0.92	9	C:nucleolus; C:vacuole; F:structural constituent of ribosome; C:plasmodesma; C:cell wall; C:cytosolic large ribosomal subunit; C:chloroplast; P:translation; P:ribosome biogenesis	-	IPR002136; IPR013000; IPR023574; coil (COIL), PTHR19431 (PANTHER), seg (SEG)
CAPS_CONTIG.1219_forward_678_nt	---NA---	678	0			0	-		seg (SEG)
CAPS_CONTIG.1220_forward_773_nt	uncharacterized protein chloroplastic-like	773	20	1.48767e-58	0.823	3	C:plastoglobule; C:chloroplast envelope; C:chloroplast thylakoid membrane	-	seg (SEG), tmhmm (TMHMM)
CAPS_CONTIG.1221_forward_1621_nt	protein	1621	20	1.69022e-158	0.6645	2	F:transferase activity, transferring hexosyl groups; P:metabolic process	EC:2.4.1.0	IPR002213; G3DSA:3.40.50.2000 (GENE3D), PTHR11926:SF15 (PANTHER), seg (SEG), SignalP-NN(euk) (SIGNALP), SSF53756 (SUPERFAMILY)
CAPS_CONTIG.1222_forward_511_nt	nucleobase-ascorbate transporter 6	511	20	1.29463e-86	0.9035	5	C:plasmodesma; C:vacuole; C:cell wall; P:transmembrane transport; F:transmembrane transporter activity	-	IPR006043; PTHR11119:SF8 (PANTHER), seg (SEG), tmhmm (TMHMM)
CAPS_CONTIG.1223_forward_501_nt	26s proteasome regulatory subunit	501	20	2.92819e-66	0.877	9	P:regulation of protein catabolic process; C:proteasome regulatory particle, base subcomplex; F:binding; C:plasma membrane; P:ubiquitin-dependent protein catabolic process; F:enzyme regulator activity; P:regulation of catalytic activity; C:nucleus; C:cytosol	-	PTHR10943 (PANTHER), PTHR10943:SF2 (PANTHER), SignalP-NN(euk) (SIGNALP)
CAPS_CONTIG.1224_forward_836_nt	uncharacterized protein	836	20	6.19074e-111	0.7845	2	C:mitochondrion; C:chloroplast envelope	-	no IPS match
CAPS_CONTIG.1225_forward_745_nt	n -adenine-specific dna methyltransferase 2-like	745	20	1.24605e-103	0.7535	3	F:nucleic acid binding; F:methyltransferase activity; P:methylation	EC:2.1.1.0	IPR002052; IPR019369; PTHR13200 (PANTHER), seg (SEG)
CAPS_CONTIG.1226_forward_660_nt	cytochrome p450	660	20	4.72648e-109	0.794	7	F:electron carrier activity; F:heme binding; C:endoplasmic reticulum; C:membrane part; F:aromatase activity; P:oxidation reduction; P:electron transport	EC:1.14.14.1	IPR001128; PTHR24296 (PANTHER), seg (SEG), SignalP-NN(euk) (SIGNALP), tmhmm (TMHMM)
CAPS_CONTIG.1227_forward_743_nt	---NA---	743	0			0	-		no IPS match
CAPS_CONTIG.1228_forward_2078_nt	proline dehydrogenase	2078	20	0	0.7865	11	P:response to oxidative stress; P:oxidation reduction; P:response to water deprivation; C:mitochondrion; P:defense response to bacterium; F:proline dehydrogenase activity; P:glutamate biosynthetic process; P:response to osmotic stress; P:proline catabolic process; P:arginine metabolic process; P:proline biosynthetic process	EC:1.5.99.8	IPR002872; IPR015659; G3DSA:3.20.20.220 (GENE3D), seg (SEG), SSF51730 (SUPERFAMILY)
CAPS_CONTIG.1229_forward_697_nt	---NA---	697	0			0	-		no IPS match
CAPS_CONTIG.1230_forward_1443_nt	serine threonine protein kinase	1443	20	0	0.8985	6	P:protein amino acid phosphorylation; F:ATP binding; C:cytosol; F:protein serine/threonine kinase activity; P:serine family amino acid metabolic process; F:protein tyrosine kinase activity	EC:2.7.11.0; EC:2.7.10.0	IPR000719; IPR002290; IPR008271; IPR011009; IPR020635; G3DSA:1.10.510.10 (GENE3D), G3DSA:3.30.200.20 (GENE3D), PTHR22967 (PANTHER)
CAPS_CONTIG.1231_forward_1937_nt	glycine dehydrogenase	1937	20	0	0.946	14	C:glycine cleavage complex; P:oxidation reduction; F:glycine dehydrogenase (decarboxylating) activity; P:glycine decarboxylation via glycine cleavage system; C:mitochondrion; C:chloroplast envelope; F:ATP binding; F:protein binding; F:2-alkenal reductase activity; P:response to cadmium ion; F:pyridoxal phosphate binding; C:apoplast; P:L-serine metabolic process; P:threonine metabolic process	EC:1.4.4.2; EC:1.3.1.74	IPR003437; IPR015421; IPR015424; IPR020580; IPR020581; coil (COIL), seg (SEG)
CAPS_CONTIG.1232_forward_640_nt	---NA---	640	0			0	-		coil (COIL), seg (SEG)
CAPS_CONTIG.1233_forward_619_nt	lipid transfer	619	20	2.50131e-45	0.627	2	C:anchored to plasma membrane; P:lipid transport	-	IPR003612; IPR013770; IPR016140; seg (SEG), SignalP-NN(euk) (SIGNALP), tmhmm (TMHMM)
CAPS_CONTIG.1234_forward_1134_nt	cleavage and polyadenylation specificity factor 5	1134	20	4.42872e-133	0.9385	3	F:hydrolase activity; F:protein binding; C:plastid	-	IPR016706
CAPS_CONTIG.1235_forward_1215_nt	alcohol dehydrogenase-like protein	1215	20	2.07164e-125	0.9075	4	F:zinc ion binding; F:cobalt ion binding; F:alcohol dehydrogenase (NAD) activity; P:oxidation reduction	EC:1.1.1.1	IPR002085; IPR002328; IPR011032; IPR013154; G3DSA:3.90.180.10 (GENE3D), PTHR11695:SF294 (PANTHER), seg (SEG)
CAPS_CONTIG.1236_forward_700_nt	histone h3	700	20	7.97798e-90	0.994	4	C:nucleosome; F:DNA binding; P:nucleosome assembly; C:nucleus	-	seg (SEG)
CAPS_CONTIG.1237_forward_360_nt	light-harvesting complex i chlorophyll a b binding protein 1	360	20	3.43311e-29	0.777	14	C:photosystem I; P:response to red light; F:chlorophyll binding; C:light-harvesting complex; C:integral to membrane; F:metal ion binding; P:protein-chromophore linkage; C:chloroplast envelope; P:response to blue light; P:photosynthesis, light harvesting in photosystem I; C:chloroplast thylakoid membrane; C:photosystem II; C:plastoglobule; P:response to far red light	-	IPR001344; IPR022796; IPR023329; seg (SEG)
CAPS_CONTIG.1238_forward_332_nt	---NA---	332	0			0	-		seg (SEG)
CAPS_CONTIG.1239_forward_786_nt	nbs-containing resistance-like protein	786	20	7.65633e-24	0.6775	3	P:defense response; P:cellular process; F:nucleotide binding	-	PTHR11017 (PANTHER), PTHR11017:SF20 (PANTHER), SignalP-NN(euk) (SIGNALP)
CAPS_CONTIG.1240_forward_1325_nt	protein	1325	20	8.87416e-67	0.704	4	F:polygalacturonase activity; C:vacuolar membrane; P:starch metabolic process; P:sucrose metabolic process	EC:3.2.1.15	IPR011050; IPR012334; PF12708 (PFAM), seg (SEG), SignalP-NN(euk) (SIGNALP)
CAPS_CONTIG.1241_forward_1629_nt	transcription factor pur-alpha 1	1629	20	5.03719e-156	0.867	3	F:nucleic acid binding; C:cytoplasm; P:response to cadmium ion	-	IPR006628; seg (SEG)
CAPS_CONTIG.1242_forward_1179_nt	small nuclear ribonucleoprotein sm d3	1179	20	7.22615e-59	0.973	4	C:nucleolus; C:cytosol; F:nucleic acid binding; C:small nucleolar ribonucleoprotein complex	-	IPR001163; IPR006649; IPR010920; G3DSA:2.30.30.100 (GENE3D), PTHR23338 (PANTHER), seg (SEG)
CAPS_CONTIG.1243_forward_246_nt	---NA---	246	0			0	-		seg (SEG), SignalP-NN(euk) (SIGNALP), tmhmm (TMHMM)
CAPS_CONTIG.1244_forward_788_nt	auxin-regulated protein	788	20	1.14466e-134	0.699	1	C:plasma membrane	-	IPR010369; seg (SEG)
CAPS_CONTIG.1245_forward_823_nt	uncharacterized protein	823	20	5.16123e-94	0.747	1	C:cytosol	-	IPR009327; IPR011051; IPR014710
CAPS_CONTIG.1246_forward_621_nt	histone acetyltransferase	621	9	4.23199e-20	0.665556	15	P:flower development; F:H3 histone acetyltransferase activity; P:regulation of glucosinolate biosynthetic process; P:cellular response to sulfur starvation; P:response to gibberellin stimulus; F:protein binding; C:histone acetyltransferase complex; P:response to jasmonic acid stimulus; P:defense response to fungus; P:response to salicylic acid stimulus; P:root morphogenesis; F:DNA binding; P:resp…	-	seg (SEG)
CAPS_CONTIG.1247_forward_476_nt	---NA---	476	0			0	-		seg (SEG)
CAPS_CONTIG.1248_forward_954_nt	spfh domain-containing protein 2	954	20	6.68169e-152	0.9165	5	C:nucleolus; C:plasmodesma; C:vacuolar membrane; C:endoplasmic reticulum; C:plastid	-	IPR001107; PTHR15351 (PANTHER), seg (SEG), SignalP-NN(euk) (SIGNALP), tmhmm (TMHMM), SSF117892 (SUPERFAMILY)
CAPS_CONTIG.1249_forward_1329_nt	guanine nucleotide-binding protein subunit beta-like protein	1329	20	0	0.921	17	P:seed germination; P:regulation of translation; P:cellular response to abscisic acid stimulus; F:receptor activity; F:myosin heavy chain kinase activity; C:heterotrimeric G-protein complex; P:ribosome biogenesis; F:protein binding; F:nucleotide binding; P:phosphorylation; C:chloroplast; P:response to cadmium ion; C:cytosolic ribosome; C:nucleus; P:signal transduction; P:serine family amino acid …	EC:2.7.11.7	IPR001680; IPR011046; IPR015943; IPR017986; IPR019775; IPR020472; PTHR19868 (PANTHER), SignalP-NN(euk) (SIGNALP)
CAPS_CONTIG.1250_forward_673_nt	polyubiquitin 2	673	20	4.00697e-82	0.9915	9	P:embryonic development; P:ethylene biosynthetic process; P:protein neddylation; C:plasma membrane; P:ubiquitin-dependent protein catabolic process; P:response to auxin stimulus; C:nucleus; C:cytosol; F:protein binding	-	IPR000626; IPR019954; IPR019955; IPR019956; G3DSA:3.10.20.90 (GENE3D), PTHR10666 (PANTHER), seg (SEG), SSF54236 (SUPERFAMILY)
CAPS_CONTIG.1251_forward_884_nt	kunitz trypsin inhibitor 4	884	20	4.66534e-66	0.503	1	F:endopeptidase inhibitor activity	-	IPR002160; IPR011065; G3DSA:2.80.10.50 (GENE3D), seg (SEG), SignalP-NN(euk) (SIGNALP)
CAPS_CONTIG.1252_forward_1570_nt	protein	1570	20	0	0.825	1	C:plant-type cell wall	-	IPR006946; SignalP-NN(euk) (SIGNALP)
CAPS_CONTIG.1253_forward_1811_nt	kh domain-containing protein	1811	20	0	0.7485	1	F:RNA binding	-	IPR004087; IPR004088; IPR018111; G3DSA:3.30.1370.10 (GENE3D), PTHR24585 (PANTHER), PTHR24585:SF55 (PANTHER), seg (SEG), SSF54791 (SUPERFAMILY)
CAPS_CONTIG.1254_forward_1314_nt	rna recognition motif family expressed	1314	20	1.90482e-66	0.7775	6	C:cytosol; F:RNA binding; P:cold acclimation; C:nucleus; F:nucleotide binding; F:zinc ion binding	-	seg (SEG), SignalP-NN(euk) (SIGNALP)
CAPS_CONTIG.1255_forward_355_nt	beta-tubulin	355	20	2.08644e-61	0.9615	8	C:microtubule; P:protein polymerization; P:GTP catabolic process; P:microtubule-based movement; F:GTPase activity; F:structural molecule activity; C:cytoplasm; F:GTP binding	-	IPR000217; IPR002453; IPR008280; IPR018316
CAPS_CONTIG.1256_forward_706_nt	light harvesting chlorophyll a b-binding protein	706	20	1.00945e-138	0.9645	8	F:metal ion binding; P:photosynthesis, light harvesting; C:photosystem II; P:protein-chromophore linkage; F:chlorophyll binding; C:integral to membrane; C:photosystem I; C:chloroplast thylakoid membrane	-	IPR001344; IPR022796; IPR023329
CAPS_CONTIG.1257_forward_2014_nt	pyruvate cytosolic isozyme-like	2014	20	0	0.928	11	F:pyruvate kinase activity; P:response to cadmium ion; P:phosphorylation; F:potassium ion binding; F:magnesium ion binding; P:glycolysis; C:membrane; C:cytosol; P:gluconeogenesis; P:purine base metabolic process; P:carbon utilization	EC:2.7.1.40	IPR001697; IPR011037; IPR015793; IPR015794; IPR015795; IPR015806; IPR015813; coil (COIL)
CAPS_CONTIG.1258_forward_645_nt	rrp12-like protein	645	20	1.32174e-85	0.775	2	C:cytoplasmic membrane-bounded vesicle; F:binding	-	IPR011989; IPR016024; PTHR21576 (PANTHER), PTHR21576:SF2 (PANTHER)
CAPS_CONTIG.1259_forward_1546_nt	leucine-rich repeat receptor-like serine threonine tyrosine-protein kinase sobir1-like	1546	20	0	0.7425	12	P:protein amino acid phosphorylation; P:positive regulation of cell death; F:receptor activity; P:transmembrane receptor protein tyrosine kinase signaling pathway; C:cytoplasmic membrane-bounded vesicle; F:protein tyrosine kinase activity; F:ATP binding; P:positive regulation of defense response; P:negative regulation of floral organ abscission; F:calmodulin-dependent protein kinase activity; C:p…	EC:2.7.10.0; EC:2.7.11.17	seg (SEG), SignalP-NN(euk) (SIGNALP)
CAPS_CONTIG.1260_forward_572_nt	ultraviolet-b-repressible protein	572	20	1.41613e-32	0.812	2	C:photosystem II; P:photosynthesis	-	IPR009518; seg (SEG), tmhmm (TMHMM)
CAPS_CONTIG.1261_forward_1020_nt	50s ribosomal protein l27	1020	20	4.85151e-78	0.843	4	C:ribosome; F:structural constituent of ribosome; P:translation; P:ribosome biogenesis	-	no IPS match
CAPS_CONTIG.1262_forward_1281_nt	geranylgeranyl pyrophosphate synthase	1281	20	0	0.8255	8	F:metal ion binding; F:geranyltranstransferase activity; P:carotenoid biosynthetic process; F:farnesyltranstransferase activity; F:trans-hexaprenyltranstransferase activity; F:dimethylallyltranstransferase activity; C:chloroplast; P:steroid biosynthetic process	EC:2.5.1.10; EC:2.5.1.29; EC:2.5.1.30; EC:2.5.1.1	IPR000092; IPR008949; IPR017446; PTHR12001:SF8 (PANTHER)
CAPS_CONTIG.1263_forward_838_nt	4-hydroxy-3-methylbut-2-enyl diphosphate synthase	838	20	0	0.9665	10	P:oxidation reduction; P:systemic acquired resistance, salicylic acid mediated signaling pathway; P:isopentenyl diphosphate biosynthetic process, mevalonate-independent pathway; C:chloroplast envelope; P:response to bacterium; F:4 iron, 4 sulfur cluster binding; P:terpenoid biosynthetic process; C:chloroplast stroma; F:4-hydroxy-3-methylbut-2-en-1-yl diphosphate synthase activity; F:iron ion bind…	EC:1.17.7.1	IPR004588
CAPS_CONTIG.1264_forward_990_nt	light harvesting chlorophyll a b-binding protein	990	20	0	0.974	8	F:metal ion binding; P:photosynthesis, light harvesting; C:photosystem II; P:protein-chromophore linkage; F:chlorophyll binding; C:integral to membrane; C:photosystem I; C:chloroplast thylakoid membrane	-	no IPS match
CAPS_CONTIG.1265_forward_1225_nt	rac protein	1225	20	2.49636e-122	0.982	9	F:GTP binding; C:intracellular; F:sphingomyelin phosphodiesterase activity; C:membrane; P:small GTPase mediated signal transduction; P:glycosphingolipid metabolic process; P:protein transport; F:GTPase activity; P:GTP catabolic process	EC:3.1.4.12	IPR001806; IPR003578; IPR003579; IPR005225; IPR020849; G3DSA:3.40.50.300 (GENE3D), PTHR24072 (PANTHER), PTHR24072:SF353 (PANTHER), seg (SEG), SSF52540 (SUPERFAMILY)
CAPS_CONTIG.1266_forward_2543_nt	udp-glucose -dehydratase	2543	20	0	0.906	20	C:cytosol; F:dTDP-4-dehydrorhamnose reductase activity; P:extracellular polysaccharide biosynthetic process; C:soluble fraction; F:UDP-4-keto-rhamnose-4-keto-reductase activity; C:plasmodesma; F:UDP-glucose 4,6-dehydratase activity; P:UDP-rhamnose biosynthetic process; F:UDP-L-rhamnose synthase activity; P:seed coat development; F:UDP-4-keto-6-deoxy-glucose-3,5-epimerase activity; F:coenzyme bind…	EC:1.1.1.133; EC:4.2.1.76; EC:4.2.1.46	IPR001509; IPR005913; IPR016040; G3DSA:3.90.25.10 (GENE3D), PTHR10366 (PANTHER), PTHR10366:SF55 (PANTHER), seg (SEG), SSF51735 (SUPERFAMILY)
CAPS_CONTIG.1267_forward_1160_nt	rpm1 interacting protein 4 transcript 2	1160	20	1.99642e-61	0.629	0	-		IPR008700; seg (SEG)
CAPS_CONTIG.1268_forward_833_nt	---NA---	833	0			0	-		seg (SEG), SignalP-NN(euk) (SIGNALP)
CAPS_CONTIG.1270_forward_681_nt	integral membrane single c2 domain protein	681	20	4.65798e-90	0.8715	8	P:positive gravitropism; C:nuclear membrane; P:response to water deprivation; P:response to salt stress; F:lipid binding; F:sequence-specific DNA binding; P:negative regulation of transcription, DNA-dependent; C:plasma membrane	-	PTHR10774 (PANTHER), PTHR10774:SF2 (PANTHER), SignalP-NN(euk) (SIGNALP), tmhmm (TMHMM)
CAPS_CONTIG.1271_forward_519_nt	uncharacterized protein	519	10	4.18774e-27	0.652	1	F:molecular_function		no IPS match
CAPS_CONTIG.1272_forward_1152_nt	uncharacterized protein	1152	20	1.64893e-95	0.791	2	F:molecular_function; P:biological_process		SignalP-NN(euk) (SIGNALP), tmhmm (TMHMM)
CAPS_CONTIG.1273_forward_737_nt	uncharacterized protein	737	18	3.98444e-11	0.645556	4	C:ribosome; F:structural constituent of ribosome; P:translation; P:ribosome biogenesis	-	no IPS match
CAPS_CONTIG.1274_forward_1811_nt	ornithine decarboxylase	1811	20	0	0.9065	7	P:putrescine biosynthetic process from ornithine; F:benzoylformate decarboxylase activity; F:ornithine decarboxylase activity; F:ornithine decarboxylase activator activity; P:benzoate metabolic process; P:arginine metabolic process; P:proline metabolic process	EC:4.1.1.7; EC:4.1.1.17	IPR000183; IPR002433; IPR009006; IPR022643; IPR022644; IPR022653; IPR022657; G3DSA:3.20.20.10 (GENE3D), PTHR11482 (PANTHER), PTHR11482:SF29 (PANTHER), seg (SEG), SSF51419 (SUPERFAMILY)
CAPS_CONTIG.1275_forward_582_nt	---NA---	582	0			0	-		IPR009632; SignalP-NN(euk) (SIGNALP), tmhmm (TMHMM)
CAPS_CONTIG.1276_forward_2670_nt	at5g17920 mpi7_60	2670	20	0	0.951	15	C:cytosol; F:copper ion binding; P:methionine biosynthetic process; F:methionine synthase activity; F:zinc ion binding; C:peroxisome; P:response to salt stress; C:plasmodesma; F:5-methyltetrahydropteroyltriglutamate-homocysteine S-methyltransferase activity; P:methylation; C:vacuolar membrane; C:chloroplast stroma; P:response to zinc ion; P:response to cadmium ion; C:apoplast	EC:2.1.1.13; EC:2.1.1.14	no IPS match
CAPS_CONTIG.1277_forward_574_nt	uncharacterized protein	574	20	5.51595e-36	0.543	4	F:molecular_function; C:chloroplast; P:biological_process; P:response to salt stress		SignalP-NN(euk) (SIGNALP)
CAPS_CONTIG.1278_forward_1563_nt	probable protein phosphatase 2c 55-like	1563	20	2.40512e-158	0.8075	2	F:hydrolase activity; P:metabolic process	-	IPR001932; PTHR12320 (PANTHER), seg (SEG)
CAPS_CONTIG.1279_forward_1580_nt	pathogenesis-related thaumatin-like protein	1580	20	2.40078e-127	0.7625	2	C:anchored to membrane; P:response to other organism	-	IPR001938; IPR017949; seg (SEG), SignalP-NN(euk) (SIGNALP), tmhmm (TMHMM)
CAPS_CONTIG.1280_forward_1086_nt	methylmalonate-semialdehyde dehydrogenase	1086	20	3.71267e-132	0.8805	10	F:copper ion binding; F:3-chloroallyl aldehyde dehydrogenase activity; C:mitochondrion; P:oxidation reduction; F:methylmalonate-semialdehyde dehydrogenase (acylating) activity; P:response to oxidative stress; P:inositol metabolic process; P:isoleucine catabolic process; P:leucine catabolic process; P:valine catabolic process	EC:1.2.1.27	IPR010061; IPR015590; IPR016161; IPR016162; PTHR11699 (PANTHER)
CAPS_CONTIG.1281_forward_475_nt	protein	475	20	1.12747e-21	0.9535	2	F:molecular_function; P:biological_process		IPR018450; seg (SEG), tmhmm (TMHMM)
CAPS_CONTIG.1282_forward_1738_nt	obtusifoliol 14alpha-demethylase	1738	20	0	0.9405	12	F:sterol 14-demethylase activity; P:embryonic development ending in seed dormancy; C:plasma membrane; F:electron carrier activity; F:heme binding; P:methylation; F:oxygen binding; F:methyltransferase activity; C:endoplasmic reticulum; P:sterol biosynthetic process; P:oxidation reduction; P:electron transport	EC:1.14.13.70; EC:2.1.1.0	IPR001128; IPR002403; IPR017972; PTHR24286 (PANTHER), PTHR24286:SF13 (PANTHER), seg (SEG), SignalP-NN(euk) (SIGNALP), tmhmm (TMHMM)
CAPS_CONTIG.1283_forward_1314_nt	metalloendoproteinase 1-like	1314	20	0	0.7415	6	C:anchored to membrane; F:metalloendopeptidase activity; P:proteolysis; C:extracellular matrix; F:zinc ion binding; C:plasma membrane	EC:3.4.24.0	IPR001818; IPR002477; IPR006026; IPR021190; IPR024079; PTHR10201 (PANTHER), PTHR10201:SF15 (PANTHER), tmhmm (TMHMM), SSF55486 (SUPERFAMILY)
CAPS_CONTIG.1284_forward_1096_nt	l-asparaginase	1096	20	0	0.896	6	P:asparagine catabolic process via L-aspartate; P:glycoprotein catabolic process; F:asparaginase activity; P:protein maturation; P:alanine metabolic process; P:aspartate metabolic process	EC:3.5.1.1	no IPS match
CAPS_CONTIG.1285_forward_1137_nt	minor allergen	1137	20	4.44573e-117	0.791	5	P:negative regulation of transcription, DNA-dependent; F:oxidoreductase activity; C:plasma membrane; F:FMN binding; P:oxidation reduction	-	IPR005025; IPR008254; IPR010089; G3DSA:3.40.50.360 (GENE3D), seg (SEG), SSF52218 (SUPERFAMILY)
CAPS_CONTIG.1286_forward_644_nt	uncharacterized protein	644	20	1.02911e-73	0.7785	3	C:cytoplasmic membrane-bounded vesicle; C:endoplasmic reticulum; P:response to fungus	-	PTHR13533 (PANTHER), PTHR13533:SF3 (PANTHER), seg (SEG), SignalP-NN(euk) (SIGNALP), tmhmm (TMHMM)
CAPS_CONTIG.1287_forward_714_nt	uncharacterized protein	714	20	6.91149e-56	0.663	1	C:chloroplast inner membrane	-	tmhmm (TMHMM)
CAPS_CONTIG.1288_forward_928_nt	light-harvesting complex ii protein lhcb3	928	20	2.86368e-178	0.9605	10	F:metal ion binding; P:photosynthesis, light harvesting; C:light-harvesting complex; C:photosystem II; P:protein-chromophore linkage; F:chlorophyll binding; C:integral to membrane; C:photosystem I; C:chloroplast thylakoid membrane; F:structural molecule activity	-	IPR001344; IPR022796; IPR023329; seg (SEG)
CAPS_CONTIG.1289_forward_1472_nt	chalcone synthase	1472	20	0	0.9685	2	F:naringenin-chalcone synthase activity; P:flavonoid biosynthetic process	EC:2.3.1.74	IPR001099; IPR011141; IPR012328; IPR016038; IPR016039; IPR018088; PTHR11877 (PANTHER), PTHR11877:SF9 (PANTHER), seg (SEG)
CAPS_CONTIG.1290_forward_1087_nt	at3g12630-like protein	1087	20	5.71554e-77	0.7725	6	P:response to water deprivation; P:protein autoubiquitination; F:DNA binding; F:ubiquitin-protein ligase activity; C:nucleus; F:zinc ion binding	EC:6.3.2.19	seg (SEG)
CAPS_CONTIG.1291_forward_817_nt	phosphate phosphoenolpyruvate translocator precursor	817	20	2.52861e-131	0.706	8	C:chloroplast envelope; F:phosphoglycerate transmembrane transporter activity; P:phosphoglycerate transport; P:phosphoenolpyruvate transport; F:phosphoenolpyruvate:phosphate antiporter activity; C:plastid inner membrane; C:integral to membrane; C:mitochondrion	-	IPR000620; PTHR11132 (PANTHER), seg (SEG), tmhmm (TMHMM)
CAPS_CONTIG.1292_forward_711_nt	histone h3	711	20	1.09459e-71	0.9705	7	C:nucleosome; F:DNA binding; F:protein binding; P:regulation of gene silencing; P:nucleosome assembly; C:chloroplast; C:nucleoplasm	-	IPR000164; IPR007125; IPR009072; seg (SEG)
CAPS_CONTIG.1293_forward_799_nt	f-box family protein	799	20	4.96764e-88	0.581	1	F:protein binding	-	IPR006652; IPR015916; PTHR24411 (PANTHER), PTHR24411:SF198 (PANTHER), SSF117281 (SUPERFAMILY)
CAPS_CONTIG.1294_forward_1327_nt	protein	1327	20	4.67853e-178	0.8	1	C:plant-type cell wall	-	IPR006946; seg (SEG), SignalP-NN(euk) (SIGNALP), tmhmm (TMHMM)
CAPS_CONTIG.1295_forward_1812_nt	rna recognition motif-containing protein	1812	20	0	0.7725	3	C:cytosol; F:nucleotide binding; F:RNA binding	-	no IPS match
CAPS_CONTIG.1296_forward_946_nt	atp phosphoribosyl transferase	946	20	6.78075e-102	0.865	4	F:ATP phosphoribosyltransferase activity; P:histidine biosynthetic process; F:magnesium ion binding; C:chloroplast	EC:2.4.2.17	seg (SEG)
CAPS_CONTIG.1297_forward_1236_nt	phosphoribosylamine--glycine ligase	1236	20	0	0.8755	6	F:phosphoribosylamine-glycine ligase activity; P:purine nucleotide biosynthetic process; F:metal ion binding; P:purine base biosynthetic process; F:ATP binding; C:chloroplast	EC:6.3.4.13	IPR000115; IPR011761; IPR013815; IPR013816; IPR013817; IPR016185; IPR020561; IPR020562; PTHR10520 (PANTHER), seg (SEG), SSF56059 (SUPERFAMILY)
CAPS_CONTIG.1298_forward_976_nt	uncharacterized protein	976	20	3.87272e-62	0.666	2	F:molecular_function; P:biological_process		seg (SEG)
CAPS_CONTIG.1299_forward_681_nt	two-component response regulator ehd1	681	20	2.08194e-100	0.88	4	F:DNA binding; C:nucleus; P:regulation of transcription, DNA-dependent; F:protein binding	-	IPR006447; IPR009057; IPR012287; IPR014778; IPR017930; seg (SEG)
CAPS_CONTIG.1300_forward_1370_nt	glutamine synthetase	1370	20	0	0.9515	6	C:cytoplasm; F:glutamate-ammonia ligase activity; P:nitrogen fixation; F:ATP binding; P:glutamine biosynthetic process; P:peptidoglycan biosynthetic process	EC:6.3.1.2	IPR008146; IPR008147; IPR014746; PTHR20852 (PANTHER), PTHR20852:SF14 (PANTHER), seg (SEG), SSF55931 (SUPERFAMILY)
CAPS_CONTIG.1301_forward_677_nt	zinc finger a20 and an1 domain-containing stress-associated protein 1	677	20	7.87086e-66	0.601	2	F:zinc ion binding; F:DNA binding	-	IPR000058; IPR002653; PTHR10634 (PANTHER), seg (SEG), SignalP-NN(euk) (SIGNALP), SSF118310 (SUPERFAMILY), SSF57716 (SUPERFAMILY)
CAPS_CONTIG.1302_forward_796_nt	membrane-flanked domain-containing protein	796	20	1.24247e-12	0.4295	12	F:helicase activity; F:nucleic acid binding; F:ATP binding; F:DNA binding; F:chitin binding; P:chitin metabolic process; C:extracellular region; P:positive regulation of transcription from RNA polymerase II promoter; F:ligand-dependent nuclear receptor transcription coactivator activity; C:cellular_component; C:integral to membrane; C:cell outer membrane		seg (SEG)
CAPS_CONTIG.1303_forward_807_nt	ribosomal protein l17-like protein	807	20	2.71247e-124	0.815	6	C:ribosome; F:structural constituent of ribosome; C:chloroplast; P:translation; F:rRNA binding; P:ribosome biogenesis	-	IPR000456; PTHR14413:SF9 (PANTHER), seg (SEG)
CAPS_CONTIG.1304_forward_762_nt	nuclear transport factor 2	762	20	5.05247e-74	0.897	6	P:protein import into nucleus; C:plasma membrane; F:Ran GTPase binding; C:nuclear envelope; F:protein transporter activity; C:cytosol	-	IPR002075; IPR018222; G3DSA:3.10.450.50 (GENE3D), PTHR12612 (PANTHER), SSF54427 (SUPERFAMILY)
CAPS_CONTIG.1305_forward_678_nt	---NA---	678	0			0	-		no IPS match
CAPS_CONTIG.1306_forward_953_nt	pentatricopeptide repeat-containing protein	953	20	0	0.887	2	C:mitochondrion; F:binding	-	IPR002625; IPR002885; PTHR24015 (PANTHER)
CAPS_CONTIG.1307_forward_1108_nt	doublecortin-like kinase 1-like	1108	6	1.63919e-06	0.426667	0	-		seg (SEG)
CAPS_CONTIG.1308_forward_793_nt	enoyl-acp reductase	793	20	1.22692e-134	0.7885	6	P:oxidation reduction; F:enoyl-[acyl-carrier-protein] reductase (NADH) activity; C:fatty acid synthase complex; P:fatty acid biosynthetic process; P:acyl-carrier-protein biosynthetic process; F:nucleotide binding	EC:1.3.1.9	IPR016040; SSF51735 (SUPERFAMILY)
CAPS_CONTIG.1309_forward_1149_nt	protein	1149	20	1.09834e-13	0.6735	3	F:zinc ion binding; P:response to chitin; F:protein binding	-	IPR001841; IPR013083; IPR024766; PTHR22764 (PANTHER), seg (SEG), SignalP-NN(euk) (SIGNALP), tmhmm (TMHMM), SSF57850 (SUPERFAMILY)
CAPS_CONTIG.1310_forward_848_nt	nucleic acid binding	848	20	3.25934e-63	0.7275	5	F:transcription factor activity; F:zinc ion binding; F:nucleic acid binding; C:transcription factor complex; P:regulation of transcription	-	IPR007087; seg (SEG), SignalP-NN(euk) (SIGNALP), tmhmm (TMHMM)
CAPS_CONTIG.1311_forward_1620_nt	alcohol dehydrogenase class iii	1620	20	0	0.949	11	F:S-(hydroxymethyl)glutathione dehydrogenase activity; P:ethanol oxidation; C:peroxisome; P:formaldehyde metabolic process; P:heat acclimation; P:cell death; F:alcohol dehydrogenase (NAD) activity; C:cytosol; F:zinc ion binding; P:seed development; F:S-nitrosoglutathione reductase activity	EC:1.1.1.284; EC:1.1.1.1	no IPS match
CAPS_CONTIG.1312_forward_662_nt	---NA---	662	0			0	-		seg (SEG)
CAPS_CONTIG.1313_forward_692_nt	f-box kelch-repeat protein	692	20	8.4703e-09	0.616	1	F:protein binding	-	IPR001810; IPR022364; G3DSA:1.20.1280.50 (GENE3D), seg (SEG)
CAPS_CONTIG.1314_forward_1338_nt	ser thr-rich protein t10 in dgcr region	1338	20	2.67384e-170	0.7585	0	-		IPR008551; PTHR17985:SF8 (PANTHER), SignalP-NN(euk) (SIGNALP)
CAPS_CONTIG.1315_forward_751_nt	endonuclease-reverse transcriptase -e01	751	20	3.90258e-62	0.6985	4	F:RNA-directed DNA polymerase activity; F:DNA binding; P:RNA-dependent DNA replication; F:RNA binding	EC:2.7.7.49	IPR000477; PTHR19446 (PANTHER), PTHR19446:SF107 (PANTHER), seg (SEG)
CAPS_CONTIG.1316_forward_1621_nt	alpha tubulin 1	1621	20	0	0.992	8	C:microtubule; P:protein polymerization; P:GTP catabolic process; P:microtubule-based movement; F:GTPase activity; F:structural molecule activity; C:cytoplasm; F:GTP binding	-	IPR000217; IPR002452; IPR003008; IPR008280; IPR017975; IPR018316; IPR023123; coil (COIL), seg (SEG)
CAPS_CONTIG.1317_forward_410_nt	---NA---	410	0			0	-		seg (SEG), SignalP-NN(euk) (SIGNALP), tmhmm (TMHMM)
CAPS_CONTIG.1318_forward_1403_nt	progesterone 5-beta-reductase	1403	20	0	0.892	9	F:delta4-3-oxosteroid 5beta-reductase activity; F:coenzyme binding; P:oxidation reduction; F:3-beta-hydroxy-delta5-steroid dehydrogenase activity; P:C21-steroid hormone metabolic process; P:steroid biosynthetic process; P:androgen metabolic process; P:estrogen metabolic process; F:nucleotide binding	EC:1.3.1.3; EC:1.1.1.145	IPR016040; PTHR10366 (PANTHER), PTHR10366:SF164 (PANTHER), seg (SEG), SignalP-NN(euk) (SIGNALP), SSF51735 (SUPERFAMILY)
CAPS_CONTIG.1319_forward_1316_nt	ost3 ost6 family protein	1316	20	3.67348e-129	0.738	6	C:cytoplasmic membrane-bounded vesicle; C:endoplasmic reticulum; F:oligosaccharide transmembrane transporter activity; C:chloroplast; C:plasma membrane; P:oligosaccharide transport	-	no IPS match
CAPS_CONTIG.1320_forward_1181_nt	at4g40080-like protein	1181	20	1.75811e-80	0.715	2	F:oxidoreductase activity; F:phospholipid binding	-	IPR008942; IPR011417; IPR013809; PTHR22951 (PANTHER), PTHR22951:SF8 (PANTHER), seg (SEG)
CAPS_CONTIG.1321_forward_885_nt	ribonuclease t2	885	20	9.81672e-22	0.464	2	F:RNA binding; F:ribonuclease T2 activity	EC:3.1.27.1	IPR001568; IPR018188; PTHR11240:SF1 (PANTHER), seg (SEG), SignalP-NN(euk) (SIGNALP), tmhmm (TMHMM)
CAPS_CONTIG.1322_forward_764_nt	40s ribosomal protein s12	764	20	1.46524e-65	0.932	5	F:structural constituent of ribosome; C:small ribosomal subunit; P:translation; C:mitochondrion; P:ribosome biogenesis	-	IPR000530; IPR004038; G3DSA:3.30.1330.30 (GENE3D), seg (SEG), SSF55315 (SUPERFAMILY)
CAPS_CONTIG.1323_forward_1151_nt	uncharacterized protein	1151	20	4.93134e-119	0.7315	2	F:kinase activity; P:phosphorylation	-	coil (COIL), seg (SEG)
CAPS_CONTIG.1324_forward_1167_nt	calcium ion binding	1167	20	6.59194e-120	0.637	1	F:calcium ion binding	-	coil (COIL)
CAPS_CONTIG.1325_forward_897_nt	uncharacterized protein	897	20	1.42843e-56	0.704	1	F:protein binding	-	seg (SEG)
CAPS_CONTIG.1326_forward_643_nt	---NA---	643	0			0	-		seg (SEG), SignalP-NN(euk) (SIGNALP)
CAPS_CONTIG.1327_forward_996_nt	homolog subfamily c member 8	996	20	1.4836e-122	0.9185	5	P:protein folding; F:unfolded protein binding; P:response to stress; F:heat shock protein binding; C:plastid	-	IPR001623; IPR003095; PTHR15606 (PANTHER), seg (SEG)
CAPS_CONTIG.1328_forward_1276_nt	poly -binding protein	1276	20	8.45173e-111	0.719	1	F:RNA binding	-	IPR004087; IPR004088; IPR018111; G3DSA:3.30.1370.10 (GENE3D), PTHR10288 (PANTHER), PTHR10288:SF53 (PANTHER), seg (SEG), SSF54791 (SUPERFAMILY)
CAPS_CONTIG.1329_forward_641_nt	protein	641	20	1.76778e-27	0.7825	5	P:DNA metabolic process; F:ATP-dependent helicase activity; F:nucleotide binding; C:plastoglobule; C:membrane	-	seg (SEG), SignalP-NN(euk) (SIGNALP)
CAPS_CONTIG.1330_forward_725_nt	u4 tri-snrnp component	725	16	2.86278e-10	0.6925	3	F:zinc ion binding; F:nucleic acid binding; C:intracellular	-	no IPS match
CAPS_CONTIG.1331_forward_960_nt	plastocyanin chloroplast	960	20	3.47975e-66	0.8265	6	F:copper ion binding; F:electron carrier activity; P:transport; C:chloroplast thylakoid membrane; P:electron transport chain; P:electron transport	-	SignalP-NN(euk) (SIGNALP)
CAPS_CONTIG.1332_forward_1930_nt	hexokinase	1930	20	0	0.926	12	C:integral to membrane; F:ATP binding; P:glycolysis; P:phosphorylation; P:glucose 6-phosphate metabolic process; F:glucokinase activity; C:chloroplast outer membrane; P:starch metabolic process; P:sucrose metabolic process; P:galactose metabolic process; P:gluconeogenesis; P:streptomycin biosynthetic process	EC:2.7.1.2	IPR001312; IPR019807; IPR022672; IPR022673; G3DSA:3.40.367.20 (GENE3D), seg (SEG), SignalP-NN(euk) (SIGNALP), tmhmm (TMHMM), SSF53067 (SUPERFAMILY)
CAPS_CONTIG.1333_forward_1904_nt	probable beta- -xylosyltransferase irx10l-like	1904	20	0	0.952	6	C:endomembrane system; C:Golgi apparatus; P:glucuronoxylan biosynthetic process; P:secondary cell wall biogenesis; F:glucuronoxylan glucuronosyltransferase activity; C:membrane	-	IPR004263; PTHR11062 (PANTHER), PTHR11062:SF24 (PANTHER), seg (SEG), SignalP-NN(euk) (SIGNALP)
CAPS_CONTIG.1334_forward_654_nt	---NA---	654	0			0	-		seg (SEG)
CAPS_CONTIG.1335_forward_764_nt	transposon protein	764	17	1.50273e-26	0.731176	3	P:protein targeting; F:protein binding; C:chloroplast thylakoid membrane	-	IPR001901; seg (SEG)
CAPS_CONTIG.1336_forward_756_nt	60s ribosomal protein l4-1	756	20	2.05447e-95	0.863	9	C:nucleolus; F:structural constituent of ribosome; C:plasmodesma; C:cell wall; C:vacuolar membrane; C:cytosolic large ribosomal subunit; C:chloroplast; P:translation; P:ribosome biogenesis	-	IPR002136; IPR013000; IPR023574; PTHR19431 (PANTHER), seg (SEG)
CAPS_CONTIG.1337_forward_1231_nt	protein disulfide isomerase l-2	1231	20	1.75123e-142	0.8305	13	P:response to oxidative stress; F:electron carrier activity; P:cell redox homeostasis; P:glycerol ether metabolic process; C:vacuolar membrane; F:protein disulfide isomerase activity; C:chloroplast; F:dolichyl-diphosphooligosaccharide-protein glycotransferase activity; F:protein disulfide oxidoreductase activity; C:mitochondrion; P:electron transport; C:oligosaccharyltransferase complex; P:protei…	EC:5.3.4.1; EC:2.4.1.119	IPR005746; IPR005788; IPR012336; IPR013766; IPR017937; PTHR18929 (PANTHER), PTHR18929:SF32 (PANTHER), seg (SEG), SignalP-NN(euk) (SIGNALP), tmhmm (TMHMM)
CAPS_CONTIG.1338_forward_1237_nt	thylakoidal processing peptidase	1237	20	5.52984e-87	0.6295	5	P:signal peptide processing; F:endopeptidase activity; C:integral to membrane; F:serine-type peptidase activity; C:chloroplast thylakoid	-	IPR000223; IPR011056; IPR015927; IPR019759; PTHR12383 (PANTHER), PTHR12383:SF1 (PANTHER), seg (SEG)
CAPS_CONTIG.1339_forward_1042_nt	translation initiation factor eif-3 subunit 7	1042	20	2.64505e-133	0.773	4	F:translation initiation factor activity; C:cytosol; C:ribosome; P:regulation of translational initiation	-	IPR007783; coil (COIL), seg (SEG)
CAPS_CONTIG.1340_forward_698_nt	rna pol ii accessory factor cdc73-like protein	698	20	5.04374e-76	0.62	5	P:positive regulation of flower development; P:histone H3-K4 methylation; P:vegetative to reproductive phase transition of meristem; F:protein binding; C:nucleus	-	IPR007852; PTHR12466:SF4 (PANTHER), seg (SEG)
CAPS_CONTIG.1341_forward_950_nt	uncharacterized protein	950	20	6.46397e-43	0.686	2	F:molecular_function; P:biological_process		no IPS match
CAPS_CONTIG.1342_forward_1006_nt	---NA---	1006	0			0	-		seg (SEG)
CAPS_CONTIG.1343_forward_1072_nt	glycosyltransferase	1072	20	7.56886e-179	0.7715	2	F:transferase activity, transferring hexosyl groups; P:metabolic process	EC:2.4.1.0	IPR002213; PTHR11926:SF15 (PANTHER), SSF53756 (SUPERFAMILY)
CAPS_CONTIG.1344_forward_1750_nt	eukaryotic peptide chain release factor subunit 1-3-like	1750	20	0	0.9585	5	F:translation release factor activity, codon specific; C:ribosome; ; P:regulation of translational termination; C:translation release factor complex	-	IPR004403; IPR005141; IPR005142; G3DSA:3.30.1330.30 (GENE3D), G3DSA:3.30.420.60 (GENE3D), SSF53137 (SUPERFAMILY), SSF55315 (SUPERFAMILY)
CAPS_CONTIG.1345_forward_1301_nt	monodehydroascorbate reductase	1301	20	0	0.9115	13	C:cytosol; P:hydrogen peroxide catabolic process; P:oxidation reduction; P:cell redox homeostasis; F:monodehydroascorbate reductase (NADH) activity; F:FAD binding; C:chloroplast; P:response to cadmium ion; C:peroxisomal matrix; C:plasma membrane; C:apoplast; P:electron transport; P:L-ascorbic acid metabolic process	EC:1.6.5.4	IPR000103; IPR013027; IPR016156; IPR023753; G3DSA:3.50.50.60 (GENE3D), PTHR22912 (PANTHER), PTHR22912:SF37 (PANTHER), SSF51905 (SUPERFAMILY)
CAPS_CONTIG.1346_forward_1273_nt	porin voltage-dependent anion-selective channel protein	1273	20	0	0.92	6	F:porin activity; F:voltage-gated anion channel activity; P:transmembrane transport; P:regulation of anion transport; C:mitochondrial outer membrane; C:pore complex	-	IPR001925; PTHR11743 (PANTHER), PTHR11743:SF14 (PANTHER)
CAPS_CONTIG.1347_forward_1350_nt	ubiquitin and wlm domain-containing protein	1350	20	3.86386e-70	0.5205	1	C:cellular_component		seg (SEG)
CAPS_CONTIG.1348_forward_1651_nt	g protein-coupled receptor-like protein	1651	20	0	0.7675	6	F:receptor activity; P:metabolic process; C:integral to membrane; C:extrinsic to membrane; F:catalytic activity; P:signal transduction	-	IPR007822; IPR020464; PTHR12736 (PANTHER), PTHR12736:SF4 (PANTHER), seg (SEG)
CAPS_CONTIG.1349_forward_464_nt	protein	464	20	3.74943e-23	0.621	3	F:molecular_function; P:biological_process; C:cellular_component		IPR004158
CAPS_CONTIG.1350_forward_844_nt	thaumatin-like protein	844	20	1.7188e-132	0.854	3	C:extracellular region; P:defense response to fungus; P:killing of cells of another organism	-	IPR001938; IPR017949; SignalP-NN(euk) (SIGNALP), tmhmm (TMHMM)
CAPS_CONTIG.1351_forward_636_nt	bromodomain-containing protein	636	20	8.81676e-52	0.6665	4	F:transferase activity; P:histone acetylation; F:histone acetyltransferase activity; F:transferase activity, transferring acyl groups		coil (COIL), seg (SEG)
CAPS_CONTIG.1352_forward_1230_nt	udp-glycosyltransferase 91a1-like	1230	20	8.97258e-116	0.675	2	F:transferase activity, transferring hexosyl groups; P:metabolic process	EC:2.4.1.0	IPR002213; G3DSA:3.40.50.2000 (GENE3D), PTHR11926:SF15 (PANTHER), SSF53756 (SUPERFAMILY)
CAPS_CONTIG.1353_forward_735_nt	mitochondrial processing peptidase	735	20	4.65158e-97	0.8435	11	C:cell wall; F:zinc ion binding; C:nucleolus; C:mitochondrial respiratory chain complex III; C:mitochondrial outer membrane; F:metalloendopeptidase activity; P:proteolysis; C:vacuolar membrane; C:mitochondrial intermembrane space; C:mitochondrial matrix; C:chloroplast	EC:3.4.24.0	IPR001431; IPR011237; IPR011249; IPR011765; PTHR11851 (PANTHER), PTHR11851:SF58 (PANTHER), seg (SEG)
CAPS_CONTIG.1354_forward_668_nt	40s ribosomal protein	668	20	4.21508e-36	0.949	4	C:ribosome; F:structural constituent of ribosome; P:translation; P:ribosome biogenesis	-	IPR000892; seg (SEG)
CAPS_CONTIG.1355_forward_1081_nt	glycosyltransferase family 14 protein	1081	20	3.27224e-107	0.7195	4	C:membrane; F:protein xylosyltransferase activity; F:acetylglucosaminyltransferase activity; P:chondroitin sulfate biosynthetic process	EC:2.4.2.26	IPR003406; PTHR19297 (PANTHER), PTHR19297:SF2 (PANTHER), seg (SEG), SignalP-NN(euk) (SIGNALP), tmhmm (TMHMM)
CAPS_CONTIG.1356_forward_819_nt	lipoxygenase	819	20	2.22195e-126	0.8025	5	P:oxylipin biosynthetic process; F:iron ion binding; F:lipoxygenase activity; P:oxidation reduction; F:protein binding	EC:1.13.11.12	IPR000907; IPR001024; IPR001246; IPR008976; IPR013819; PTHR11771:SF2 (PANTHER), seg (SEG), tmhmm (TMHMM)
CAPS_CONTIG.1357_forward_1272_nt	dehydroquinate dehydratase shikimate dehydrogenase	1272	20	7.84538e-119	0.6505	8	C:cytoplasm; F:NADP or NADPH binding; F:3-dehydroquinate dehydratase activity; F:shikimate 5-dehydrogenase activity; P:oxidation reduction; P:tryptophan biosynthetic process; P:tyrosine biosynthetic process; P:L-phenylalanine biosynthetic process	EC:4.2.1.10; EC:1.1.1.25	IPR001381; IPR013708; IPR013785; G3DSA:3.40.192.10 (GENE3D), PTHR21089 (PANTHER), seg (SEG), SSF51569 (SUPERFAMILY), SSF53223 (SUPERFAMILY)
CAPS_CONTIG.1358_forward_1249_nt	histone h1	1249	20	2.76503e-30	0.8115	4	C:nucleosome; F:DNA binding; P:nucleosome assembly; C:nucleus	-	seg (SEG)
CAPS_CONTIG.1359_forward_734_nt	3 (2 ) -bisphosphate nucleotidase	734	20	1.06041e-92	0.817	19	P:response to water deprivation; P:positive regulation of unidimensional cell growth; P:regulation of jasmonic acid biosynthetic process; F:inositol or phosphatidylinositol phosphatase activity; P:negative regulation of signal transduction; P:miRNA catabolic process; P:photoperiodism, flowering; P:negative regulation of transcription, DNA-dependent; C:cytosol; C:chloroplast stroma; P:phosphoinosi…	EC:3.1.3.7	IPR000760; IPR020583; G3DSA:3.30.540.10 (GENE3D), PTHR20854:SF3 (PANTHER), seg (SEG), SignalP-NN(euk) (SIGNALP), SSF56655 (SUPERFAMILY)
CAPS_CONTIG.1360_forward_674_nt	probable lrr receptor-like serine threonine-protein kinase at4g20940-like	674	20	1.44683e-76	0.9115	18	F:3-hydroxyisobutyrate dehydrogenase activity; P:protein amino acid phosphorylation; F:protein serine/threonine kinase activity; P:pentose-phosphate shunt; C:integral to membrane; C:cytoplasmic membrane-bounded vesicle; F:ATP binding; P:signal transduction; F:phosphogluconate dehydrogenase (decarboxylating) activity; F:coenzyme binding; F:phosphoprotein phosphatase activity; C:plasma membrane; P:…	EC:1.1.1.31; EC:2.7.11.0; EC:1.1.1.44; EC:3.1.3.16	IPR000719; IPR011009; G3DSA:1.10.510.10 (GENE3D), PTHR24420 (PANTHER), PTHR24420:SF466 (PANTHER), seg (SEG)
CAPS_CONTIG.1361_forward_890_nt	protein arginine serine-rich 45	890	20	3.7344e-81	0.8125	8	C:nucleolus; F:RNA binding; F:protein binding; C:nuclear speck; P:sugar mediated signaling pathway; P:nuclear mRNA splicing, via spliceosome; C:plastid; F:nucleotide binding	-	IPR000504; IPR012677; PTHR15481 (PANTHER), seg (SEG), SSF54928 (SUPERFAMILY)
CAPS_CONTIG.1362_forward_795_nt	ribosomal protein petrp-like	795	20	1.53873e-110	0.9395	4	F:structural constituent of ribosome; C:large ribosomal subunit; P:translation; P:ribosome biogenesis	-	no IPS match
CAPS_CONTIG.1363_forward_768_nt	---NA---	768	0			0	-		seg (SEG)
CAPS_CONTIG.1364_forward_768_nt	methyl chloride transferase	768	20	1.64553e-110	0.793	8	C:chloroplast envelope; F:thiopurine S-methyltransferase activity; F:thiol S-methyltransferase activity; P:defense response; P:glucosinolate catabolic process; C:plasma membrane; P:methylation; C:cytosol	EC:2.1.1.67; EC:2.1.1.9	seg (SEG), SignalP-NN(euk) (SIGNALP), tmhmm (TMHMM)
CAPS_CONTIG.1365_forward_861_nt	auxin response factor 2	861	20	1.71809e-133	0.9275	15	P:fruit dehiscence; P:positive regulation of flower development; P:negative regulation of cell proliferation; F:sequence-specific DNA binding; P:ovule development; P:floral organ abscission; P:response to abscisic acid stimulus; F:protein dimerization activity; F:transcription factor activity; P:leaf senescence; P:negative regulation of transcription, DNA-dependent; C:chloroplast; P:auxin mediate…	-	IPR010525; seg (SEG)
CAPS_CONTIG.1366_forward_665_nt	methionine aminopeptidase 1a	665	20	2.87511e-103	0.8115	8	P:N-terminal protein amino acid modification; F:metalloexopeptidase activity; F:nucleic acid binding; P:protein processing; F:aminopeptidase activity; P:proteolysis; C:cytosol; F:zinc ion binding	EC:3.4.11.0	IPR000994; IPR002893; PTHR10804 (PANTHER), PTHR10804:SF13 (PANTHER)
CAPS_CONTIG.1367_forward_701_nt	---NA---	701	0			0	-		no IPS match
CAPS_CONTIG.1368_forward_1177_nt	probable polygalacturonase non-catalytic subunit jp650-like	1177	20	0	0.8185	8	F:polygalacturonase activity; C:endomembrane system; P:ripening; C:cell wall; P:cellular cell wall organization; C:apoplast; P:starch metabolic process; P:sucrose metabolic process	EC:3.2.1.15	seg (SEG), SignalP-NN(euk) (SIGNALP), tmhmm (TMHMM)
CAPS_CONTIG.1369_forward_1074_nt	protein	1074	20	2.81565e-110	0.722	7	F:transcription factor activity; F:sequence-specific DNA binding; P:cellular response to zinc ion; F:protein dimerization activity; P:regulation of transcription, DNA-dependent; C:transcription factor complex; P:regulation of transcription	-	IPR004827; IPR011700; coil (COIL), G3DSA:1.20.5.170 (GENE3D), seg (SEG)
CAPS_CONTIG.1370_forward_1055_nt	proteasome subunit beta type-6	1055	20	7.9914e-140	0.9175	9	C:cytosol; P:regulation of plant-type hypersensitive response; P:ubiquitin-dependent protein catabolic process; P:response to salt stress; F:threonine-type endopeptidase activity; C:vacuolar membrane; P:response to zinc ion; C:proteasome core complex; C:nucleus	EC:3.4.25.0	PS51257 (PROFILE), seg (SEG), tmhmm (TMHMM)
CAPS_CONTIG.1371_forward_825_nt	phosphatidylinositol transfer protein 1-like	825	20	3.64386e-106	0.7115	15	P:contractile ring contraction involved in cell cycle cytokinesis; P:transport; C:nuclear membrane; C:spindle envelope; P:male meiosis cytokinesis; C:cleavage furrow; P:embryonic development via the syncytial blastoderm; P:cytokinesis, actomyosin contractile ring assembly; P:spermatocyte division; C:Nebenkern; P:meiotic spindle stabilization; P:cytokinesis after meiosis II; P:cytokinesis after me…	-	IPR001666; IPR023393; PTHR10658:SF8 (PANTHER), SSF55961 (SUPERFAMILY)
CAPS_CONTIG.1372_forward_877_nt	nuclear acid binding	877	20	7.80559e-105	0.843	3	P:response to ozone; F:nucleotide binding; F:RNA binding	-	IPR000504; IPR012677; PTHR24012 (PANTHER), PTHR24012:SF67 (PANTHER), seg (SEG), SSF54928 (SUPERFAMILY)
CAPS_CONTIG.1373_forward_690_nt	at5g05680-like protein	690	20	2.08324e-97	0.72	5	C:nuclear pore; P:systemic acquired resistance; F:protein binding; P:protein export from nucleus; C:plastid	-	PTHR13257 (PANTHER)
CAPS_CONTIG.1374_forward_1009_nt	myosin-like protein	1009	20	4.65206e-109	0.6655	4	F:kinase activity; P:phosphorylation; F:molecular_function; P:biological_process		coil (COIL), seg (SEG)
CAPS_CONTIG.1375_forward_699_nt	60s acidic ribosomal protein	699	20	9.92575e-31	0.8175	4	C:ribosome; F:structural constituent of ribosome; P:translational elongation; P:ribosome biogenesis	-	IPR001813; coil (COIL), PTHR21141 (PANTHER), seg (SEG)
CAPS_CONTIG.1376_forward_918_nt	uv damaged dna binding protein 1	918	20	0	0.955	10	C:CUL4 RING ubiquitin ligase complex; C:cytosol; P:red, far-red light phototransduction; F:damaged DNA binding; P:negative regulation of photomorphogenesis; F:protein binding; P:negative regulation of transcription, DNA-dependent; C:nucleus; P:embryonic development ending in seed dormancy; P:DNA repair	-	PTHR10644 (PANTHER), PTHR10644:SF3 (PANTHER), PF10433 (PFAM), seg (SEG)
CAPS_CONTIG.1377_forward_708_nt	protein	708	20	4.57271e-67	0.604	4	F:metal ion binding; F:nucleic acid binding; C:plastid; F:nucleotide binding	-	IPR000504; IPR012677; coil (COIL), PTHR14398 (PANTHER), seg (SEG), SSF54928 (SUPERFAMILY)
CAPS_CONTIG.1378_forward_859_nt	pentatricopeptide repeat-containing protein	859	20	1.03005e-85	0.7855	3	C:endomembrane system; F:binding; C:chloroplast	-	no IPS match
CAPS_CONTIG.1379_forward_1568_nt	protein	1568	20	0	0.785	8	P:response to water deprivation; F:binding; P:protein autoubiquitination; P:response to chitin; P:respiratory burst involved in defense response; F:ubiquitin-protein ligase activity; C:cytosol; C:ubiquitin ligase complex	EC:6.3.2.19	IPR003613; IPR011989; IPR013083; IPR016024; PTHR13931 (PANTHER), PTHR13931:SF9 (PANTHER), seg (SEG), SSF57850 (SUPERFAMILY)
CAPS_CONTIG.1380_forward_1003_nt	lysosomal beta glucosidase-like	1003	20	8.83317e-138	0.8685	3	C:endomembrane system; P:carbohydrate metabolic process; F:beta-glucosidase activity	EC:3.2.1.21	SignalP-NN(euk) (SIGNALP)
CAPS_CONTIG.1381_forward_1308_nt	f-box protein fbw2	1308	20	8.79568e-78	0.5655	4	P:posttranscriptional regulation of gene expression; F:protein binding; P:negative regulation of gene expression; P:response to abscisic acid stimulus	-	G3DSA:3.80.10.10 (GENE3D), PTHR23125 (PANTHER), PTHR23125:SF210 (PANTHER), PF12937 (PFAM), seg (SEG), SSF52047 (SUPERFAMILY)
CAPS_CONTIG.1382_forward_910_nt	af401036_1receptor-like protein 9dc	910	20	1.38483e-87	0.771	1	F:protein binding	-	IPR001611; PR00019 (PRINTS), G3DSA:3.80.10.10 (GENE3D), PTHR26393 (PANTHER), PTHR26393:SF500 (PANTHER), seg (SEG), SSF52058 (SUPERFAMILY)
CAPS_CONTIG.1383_forward_1069_nt	ethylene-responsive transcription factor 4	1069	20	1.87508e-20	0.633	6	F:transcription factor activity; F:DNA binding; P:ethylene mediated signaling pathway; P:regulation of transcription, DNA-dependent; C:transcription factor complex; P:regulation of transcription	-	IPR001471; IPR016177; PTHR11584 (PANTHER), PTHR11584:SF272 (PANTHER), seg (SEG)
CAPS_CONTIG.1384_forward_867_nt	aba aldehyde oxidase	867	20	6.50593e-146	0.858	20	P:auxin biosynthetic process; F:FAD binding; F:aldehyde oxidase activity; F:nucleic acid binding; F:electron carrier activity; F:iron ion binding; F:xanthine dehydrogenase activity; F:2 iron, 2 sulfur cluster binding; F:oxidoreductase activity, acting on CH-OH group of donors; P:oxidation reduction; P:isoleucine catabolic process; P:leucine catabolic process; P:tryptophan metabolic process; P:tyr…	EC:1.2.3.1; EC:1.17.1.4	IPR000674; IPR008274; PTHR11908 (PANTHER), PTHR11908:SF15 (PANTHER), seg (SEG)
CAPS_CONTIG.1385_forward_1135_nt	eukaryotic translation initiation factor 2a	1135	20	0	0.815	6	C:cytosol; F:translation initiation factor activity; C:plasma membrane; C:ribosome; P:regulation of translational initiation; F:protein binding	-	IPR013979; IPR015943; PTHR13227 (PANTHER), SSF82171 (SUPERFAMILY)
CAPS_CONTIG.1386_forward_704_nt	---NA---	704	0			0	-		seg (SEG), SignalP-NN(euk) (SIGNALP)
CAPS_CONTIG.1387_forward_1202_nt	haloacid dehalogenase-like hydrolase domain-containing protein 3-like	1202	20	2.91866e-144	0.91	3	F:phosphoglycolate phosphatase activity; C:mitochondrion; P:glyoxylate metabolic process	EC:3.1.3.18	IPR005833; IPR005834; IPR006402; IPR006439; IPR011949; IPR023214; PTHR12725 (PANTHER), PTHR12725:SF5 (PANTHER), seg (SEG)
CAPS_CONTIG.1388_forward_2218_nt	s-formylglutathione hydrolase	2218	20	2.01183e-167	0.888	10	F:methyl indole-3-acetate esterase activity; F:carboxylesterase activity; P:response to cadmium ion; C:cytoplasmic membrane-bounded vesicle; F:S-formylglutathione hydrolase activity; C:apoplast; F:methyl salicylate esterase activity; F:methyl jasmonate esterase activity; C:plastid; P:methane metabolic process	EC:3.1.1.1; EC:3.1.2.12	IPR000801; IPR014186; G3DSA:3.40.50.1820 (GENE3D), seg (SEG), SSF53474 (SUPERFAMILY)
CAPS_CONTIG.1389_forward_2984_nt	cell wall-associated hydrolase	2984	20	1.12217e-144	0.7795	3	F:hydrolase activity; F:kinase activity; P:phosphorylation	-	seg (SEG)
CAPS_CONTIG.1390_forward_689_nt	acyl- -binding domain-containing protein	689	20	9.9983e-119	0.8025	3	C:cytosol; C:mitochondrion; F:protein binding	-	IPR015915; PTHR23244 (PANTHER), PTHR23244:SF29 (PANTHER), SSF117281 (SUPERFAMILY)
CAPS_CONTIG.1391_forward_730_nt	40s ribosomal protein s30	730	20	3.74135e-31	0.956	6	C:nucleolus; F:structural constituent of ribosome; C:cytosolic small ribosomal subunit; P:translation; C:mitochondrion; P:ribosome biogenesis	-	SignalP-NN(euk) (SIGNALP)
CAPS_CONTIG.1392_forward_736_nt	---NA---	736	0			0	-		seg (SEG), SignalP-NN(euk) (SIGNALP)
CAPS_CONTIG.1393_forward_1313_nt	soluble diacylglycerol acyltransferase	1313	20	5.09489e-24	0.5555	7	F:transferase activity; F:transferase activity, transferring acyl groups; P:oxidation reduction; F:oxidoreductase activity; F:NAD or NADH binding; F:molecular_function; P:biological_process		IPR012336; coil (COIL), seg (SEG)
CAPS_CONTIG.1394_forward_680_nt	protein kinase-like protein	680	12	1.71535e-11	0.765	0	-		seg (SEG)
CAPS_CONTIG.1395_forward_1979_nt	monogalactosyldiacylglycerol synthase	1979	20	0	0.881	9	P:fatty acid metabolic process; C:mitochondrion; F:1,2-diacylglycerol 3-beta-galactosyltransferase activity; P:galactolipid biosynthetic process; C:chloroplast outer membrane; P:cellular response to phosphate starvation; F:carbohydrate binding; P:lipid glycosylation; P:glycerolipid metabolic process	EC:2.4.1.46	IPR007235; IPR009695; G3DSA:3.40.50.2000 (GENE3D), PTHR21015 (PANTHER), PTHR21015:SF21 (PANTHER), SSF53756 (SUPERFAMILY)
CAPS_CONTIG.1396_forward_1483_nt	f-box family protein	1483	20	6.76167e-33	0.9125	6	F:transcription factor activity; F:DNA binding; F:zinc ion binding; P:regulation of transcription, DNA-dependent; C:transcription factor complex; P:regulation of transcription	-	IPR003851; seg (SEG)
CAPS_CONTIG.1397_forward_1075_nt	protein	1075	20	2.01151e-145	0.8645	10	F:sugar binding; F:non-membrane spanning protein tyrosine kinase activity; F:transmembrane receptor protein tyrosine kinase activity; P:recognition of pollen; P:protein amino acid phosphorylation; F:ATP binding; C:membrane; F:protein serine/threonine kinase activity; P:transmembrane receptor protein tyrosine kinase signaling pathway; P:serine family amino acid metabolic process	EC:2.7.10.2; EC:2.7.10.1; EC:2.7.11.0	IPR000719; IPR002290; IPR008271; IPR011009; IPR020635; G3DSA:1.10.510.10 (GENE3D), PTHR24420 (PANTHER), PTHR24420:SF814 (PANTHER), seg (SEG)
CAPS_CONTIG.1398_forward_1133_nt	2-dehydro-3-deoxyphosphooctonate aldolase	1133	20	0	0.9395	7	C:endomembrane system; P:rhamnogalacturonan II biosynthetic process; F:lyase activity; C:cytosol; P:keto-3-deoxy-D-manno-octulosonic acid biosynthetic process; C:plastid; F:3-deoxy-8-phosphooctulonate synthase activity	EC:2.5.1.55	IPR006218; IPR006269; IPR013785; PTHR21057 (PANTHER), SSF51569 (SUPERFAMILY)
CAPS_CONTIG.1399_forward_1172_nt	uncharacterized protein	1172	20	1.27119e-71	0.5465	2	F:molecular_function; C:plasma membrane		IPR009769; seg (SEG)
CAPS_CONTIG.1400_forward_649_nt	cytochrome p450	649	20	8.56134e-65	0.744	5	F:oxidoreductase activity, acting on paired donors, with incorporation or reduction of molecular oxygen; F:monooxygenase activity; F:electron carrier activity; F:heme binding; P:oxidation reduction	-	IPR001128; IPR002401; PTHR24298 (PANTHER), seg (SEG)
CAPS_CONTIG.1401_forward_1249_nt	snare-like protein	1249	20	6.23913e-103	0.896	3	C:cytosol; P:ER to Golgi vesicle-mediated transport; C:cis-Golgi network	-
CAPS_CONTIG.1402_forward_679_nt	udp-glucose glucosyltransferase	679	20	4.75887e-58	0.5895	1	P:metabolic process	-	IPR002213; G3DSA:3.40.50.2000 (GENE3D), PTHR11926:SF15 (PANTHER), seg (SEG), SignalP-NN(euk) (SIGNALP), tmhmm (TMHMM), SSF53756 (SUPERFAMILY)
CAPS_CONTIG.1403_forward_835_nt	argonaute protein group	835	20	4.43345e-66	0.5855	3	F:nucleic acid binding; P:biological_process; C:cellular_component		PTHR22891 (PANTHER)
CAPS_CONTIG.1404_forward_883_nt	protein	883	20	1.492e-160	0.899	1	C:plasma membrane	-	IPR006873; seg (SEG)
CAPS_CONTIG.1405_forward_658_nt	retrotransposon ty1-copia subclass	658	20	1.65157e-18	0.5905	3	C:mitochondrion; P:DNA recombination; F:DNA binding		seg (SEG)
CAPS_CONTIG.1406_forward_934_nt	probable galacturonosyltransferase-like 7-like	934	20	1.43521e-119	0.8255	8	C:endomembrane system; P:carbohydrate biosynthetic process; C:cytoplasmic membrane-bounded vesicle; F:polygalacturonate 4-alpha-galacturonosyltransferase activity; C:Golgi apparatus; P:starch metabolic process; P:sucrose metabolic process; P:nucleotide metabolic process	EC:2.4.1.43	IPR002495; G3DSA:3.90.550.10 (GENE3D), PTHR13778 (PANTHER), SignalP-NN(euk) (SIGNALP), tmhmm (TMHMM), SSF53448 (SUPERFAMILY)
[truncated: 29,796 more rows]

## Sheet: Table S2. B2GO Anno IGA Assy
Seq. Name	Seq. Description	Seq. Length	#Hits	min. eValue	mean Similarity	#GOs	GOs	Enzyme Codes	InterProScan
[truncated: 123,261 more rows]
