# Supplementary material for: De novo assembly of the pepper transcriptome (Capsicum annuum): a benchmark for in silico discovery of SNPs, SSRs and candidate genes
Source: BMC Genomics. 2012 Oct 30;13:571. doi: 10.1186/1471-2164-13-571 (PMC3545863; doi:10.1186/1471-2164-13-571)
Supplement: Additional file 3 — Ashrafi et al. Pepper Assembly Supp 05072012. A Microsoft-Excel 2007 file with 13 tables corresponding to SSR and SNP lists identified in both the Sanger-EST and IGA transcriptome assemblies of pepper. It also includes identified SSR motifs and list of diversity panel (adapted from Hill et al. [11]). [file 1471-2164-13-571-S3.xlsx]

## Sheet: Table S3 Sanger-EST SSR Motifs
	SSR motifs, number of repeats and total number of SSRs in Sanger-EST assembly
SSR Motifs	Number of Repeats
	5	6	7	8	9	10	11	12	13	14	15	>15	Total
AC/GT/CA/TG	-	71	25	14	12	3	4	1	1	1	1	3	136
AG/CT/GA/TC	-	322	197	117	66	19	13	10	16	9	11	299	1079
AT/TA	-	100	62	38	34	24	20	12	8	12	6	39	355
AAC/GTT	119	41	12	7	3	3	2					0	187
AAG/CTT	137	57	26	5	6	3	4	1	1	1	1	0	242
AAT/ATT	53	36	12	12	5	2	2	2	2	1	-	1	128
ACC/GGT	83	19	7	2	2	-	-	-	-	-	-	0	113
ACG/CTG	23	8	1	-	-	1	-	-	1	-	-	0	34
ACT/ATG	48	13	3	3	1	1	-	-	-	-	-	0	69
AGC/CGT	44	11	8	1	-	-	-	-	-	-	-	0	64
AGG/CCT	43	19	5	2	-	-	-	-	-	-	-	0	69
AGT/ATC	47	19	9	1	1	1	-	1	1	-	-	1	81
CCG/CGG	21	6	7	1	1	-	-	-	-	-	-	0	36
AAAC/GTTT	1	2	1	-	-	-	-	-	-	-	-	0	4
AAAG/CTTT	5	1	1	-	-	-	-	-	-	-	-	0	7
AAAT/ATTT	11	6	1	1	-	-	-	-	-	-	-	0	19
AAGG/CCTT	1	-	-	-	-	-	-	-	-	-	-	0	1
AAGT/ATTC	1	-	-	-	-	-	-	-	-	-	-	0	1
AATC/AGTT	1	-	-	-	-	-	-	-	-	-	-	0	1
AATT/AATT	7	-	-	-	-	-	-	-	-	-	-	0	7
ACAT/ATGT	2	-	1	-	-	-	-	-	1	-	-	0	4
AGAT/ATCT	1	-	-	-	-	-	-	-	-	-	-	0	1
AGGG/CCCT	-	2	-	-	-	-	-	-	-	-	-	0	2
AGGT/ATCC	-	1	-	-	-	-	-	-	-	-	-	0	1
AAAAG/CTTTT	1	-	-	-	-	-	-	-	-	-	-	0	1
AAAAT/ATTTT	2	-	-	-	-	-	-	-	-	-	-	0	2
AAATC/AGTTT	1	-	-	-	-	-	-	-	-	-	-	0	1
AACAG/CTTGT	1	-	-	-	-	-	-	-	-	-	-	0	1
AAGAG/CTCTT	1	-	-	-	-	-	-	-	-	-	-	0	1
ACCAT/ATGGT	-	1	-	-	-	-	-	-	-	-	-	0	1
ACCCC/GGGGT	-	1	-	-	-	-	-	-	-	-	-	0	1
ACCCG/CTGGG	1	-	-	-	-	-	-	-	-	-	-	0	1
ACTAT/ATATG	1	-	-	-	-	-	-	-	-	-	-	0	1
AGCCC/CGGGT	1	-	-	-	-	-	-	-	-	-	-	0	1
AAAAAC/GTTTTT	1	-	-	-	-	-	-	-	-	-	-	0	1
AAAAAG/CTTTTT	-	1	-	-	-	-	-	-	-	-	-	0	1
AAAAAT/ATTTTT	2	-	-	-	-	-	-	-	-	-	-	0	2
AAAACC/GGTTTT	1	-	-	-	-	-	-	-	-	-	-	0	1
AACAAG/CTTGTT	-	1	-	-	-	-	-	-	-	-	-	0	1
AACCAC/GGTGTT	1	-	-	-	-	-	-	-	-	-	-	0	1
AACCCG/CTTGGG	1	1	-	-	-	-	-	-	-	-	-	0	2
AACCGT/ATTGGC	1	-	-	-	-	-	-	-	-	-	-	0	1
AAGATG/ACTTCT	1	-	-	-	-	-	-	-	-	-	-	0	1
AAGCAG/CGTCTT	1	-	-	-	-	-	-	-	-	-	-	0	1
AATGTG/ACACTT	-	1	-	-	-	-	-	-	-	-	-	0	1
ACACAG/CTGTGT	1	-	-	-	-	-	-	-	-	-	-	0	1
ACCATC/AGTGGT	1	-	-	-	-	-	-	-	-	-	-	0	1
ACCCCC/GGGGGT	1	-	-	-	-	-	-	-	-	-	-	0	1
ACGAGG/CCTGCT	1	-	-	-	-	-	-	-	-	-	-	-	1
ACTCGT/AGCATG	1	-	-	-	-	-	-	-	-	-	-	0	1
AGCATC/AGTCGT	1	-	-	-	-	-	-	-	-	-	-	0	1
AGGTCC/AGGTCC	-	-	-	-	1	-	-	-	-	-	-	0	1
NN	-	493	284	169	112	46	37	23	25	22	18	359	1570
NNN	618	229	90	34	19	11	8	4	5	2	1	3	1023
NNNN	30	12	4	1	-	-	-	-	1	-	-	-	48
NNNNN	9	2	-	-	-	-	-	-	-	-	-	-	11
NNNNNN	15	4	-	-	1	-	-	-	-	-	-	-	20
												Total =	2672

## Sheet: Table S4. SangerEST_SSRs
	Sanger EST SSR UC Davis Unique ID	Sanger-EST Contig ID	Column1	Column2	Column3	Column4	SSR nr.	SSR type	SSR	size	start	end
CAPS_CONTIG.2-(AT)6-12	S_EST_SSR_000001	CAPS_CONTIG.2					1	p2	(AT)6	12	88	99
CAPS_CONTIG.3-(GTG)5-15	S_EST_SSR_000002	CAPS_CONTIG.3					1	p3	(GTG)5	15	77	91
CAPS_CONTIG.29-(CTT)7-21	S_EST_SSR_000003	CAPS_CONTIG.29					1	p3	(CTT)7	21	56	76
CAPS_CONTIG.41-(TAT)5-15	S_EST_SSR_000004	CAPS_CONTIG.41					1	p3	(TAT)5	15	163	177
CAPS_CONTIG.46-(TC)14-28	S_EST_SSR_000005	CAPS_CONTIG.46					1	p2	(TC)14	28	65	92
CAPS_CONTIG.83-(GAA)5-15	S_EST_SSR_000006	CAPS_CONTIG.83					1	p3	(GAA)5	15	85	99
CAPS_CONTIG.86-(AG)8-16	S_EST_SSR_000007	CAPS_CONTIG.86					1	p2	(AG)8	16	112	127
CAPS_CONTIG.86-(TTA)5-15	S_EST_SSR_000008	CAPS_CONTIG.86					2	p3	(TTA)5	15	703	717
CAPS_CONTIG.129-(GA)49-98	S_EST_SSR_000009	CAPS_CONTIG.129					1	p2	(GA)49	98	1	98
CAPS_CONTIG.148-(GA)61-122	S_EST_SSR_000010	CAPS_CONTIG.148					1	p2	(GA)61	122	1	122
CAPS_CONTIG.172-(CT)8-16	S_EST_SSR_000011	CAPS_CONTIG.172					1	p2	(CT)8	16	12	27
CAPS_CONTIG.183-(GA)32-64	S_EST_SSR_000012	CAPS_CONTIG.183					1	p2	(GA)32	64	1	64
CAPS_CONTIG.184-(CA)7-14	S_EST_SSR_000013	CAPS_CONTIG.184					1	p2	(CA)7	14	193	206
CAPS_CONTIG.186-(TTG)5-15	S_EST_SSR_000014	CAPS_CONTIG.186					1	p3	(TTG)5	15	46	60
CAPS_CONTIG.199-(CA)8-16	S_EST_SSR_000015	CAPS_CONTIG.199					1	p2	(CA)8	16	155	170
CAPS_CONTIG.215-(CT)13-26	S_EST_SSR_000016	CAPS_CONTIG.215					1	p2	(CT)13	26	11	36
CAPS_CONTIG.222-(CT)8-16	S_EST_SSR_000017	CAPS_CONTIG.222					1	p2	(CT)8	16	31	46
CAPS_CONTIG.231-(GA)37-74	S_EST_SSR_000018	CAPS_CONTIG.231					1	p2	(GA)37	74	17	90
CAPS_CONTIG.251-(AT)10-20	S_EST_SSR_000019	CAPS_CONTIG.251					1	p2	(AT)10	20	1082	1101
CAPS_CONTIG.261-(GA)37-74	S_EST_SSR_000020	CAPS_CONTIG.261					1	p2	(GA)37	74	6	79
CAPS_CONTIG.298-(CTT)5-15	S_EST_SSR_000021	CAPS_CONTIG.298					1	p3	(CTT)5	15	85	99
CAPS_CONTIG.308-(TC)26aa(TC)23-100	S_EST_SSR_000022	CAPS_CONTIG.308					1	c	(TC)26aa(TC)23	100	1761	1860
CAPS_CONTIG.317-(CT)18-36	S_EST_SSR_000023	CAPS_CONTIG.317					1	p2	(CT)18	36	7	42
CAPS_CONTIG.321-(GA)29-58	S_EST_SSR_000024	CAPS_CONTIG.321					1	p2	(GA)29	58	6	63
CAPS_CONTIG.331-(AG)17-34	S_EST_SSR_000025	CAPS_CONTIG.331					1	p2	(AG)17	34	2258	2291
CAPS_CONTIG.346-(GA)59-118	S_EST_SSR_000026	CAPS_CONTIG.346					1	p2	(GA)59	118	6	123
CAPS_CONTIG.349-(AATC)5-20	S_EST_SSR_000027	CAPS_CONTIG.349					1	p4	(AATC)5	20	320	339
CAPS_CONTIG.353-(GAA)5-15	S_EST_SSR_000028	CAPS_CONTIG.353					1	p3	(GAA)5	15	233	247
CAPS_CONTIG.378-(CT)7-14	S_EST_SSR_000029	CAPS_CONTIG.378					1	p2	(CT)7	14	50	63
CAPS_CONTIG.395-(GGT)5-15	S_EST_SSR_000030	CAPS_CONTIG.395					1	p3	(GGT)5	15	321	335
CAPS_CONTIG.404-(TC)6-12	S_EST_SSR_000031	CAPS_CONTIG.404					1	p2	(TC)6	12	271	282
CAPS_CONTIG.407-(CT)21-42	S_EST_SSR_000032	CAPS_CONTIG.407					1	p2	(CT)21	42	7	48
CAPS_CONTIG.407-(AAC)6-18	S_EST_SSR_000033	CAPS_CONTIG.407					2	p3	(AAC)6	18	257	274
CAPS_CONTIG.428-(GGA)5-15	S_EST_SSR_000034	CAPS_CONTIG.428					1	p3	(GGA)5	15	24	38
CAPS_CONTIG.438-(CAA)6-18	S_EST_SSR_000035	CAPS_CONTIG.438					1	p3	(CAA)6	18	518	535
CAPS_CONTIG.458-(GA)32-64	S_EST_SSR_000036	CAPS_CONTIG.458					1	p2	(GA)32	64	5	68
CAPS_CONTIG.462-(AT)6-12	S_EST_SSR_000037	CAPS_CONTIG.462					1	p2	(AT)6	12	8	19
CAPS_CONTIG.469-(TG)6-12	S_EST_SSR_000038	CAPS_CONTIG.469					1	p2	(TG)6	12	272	283
CAPS_CONTIG.474-(CCA)6-18	S_EST_SSR_000039	CAPS_CONTIG.474					1	p3	(CCA)6	18	171	188
CAPS_CONTIG.483-(TTA)5-15	S_EST_SSR_000040	CAPS_CONTIG.483					1	p3	(TTA)5	15	805	819
CAPS_CONTIG.500-(TC)7-14	S_EST_SSR_000041	CAPS_CONTIG.500					1	p2	(TC)7	14	997	1010
CAPS_CONTIG.515-(AG)9-18	S_EST_SSR_000042	CAPS_CONTIG.515					1	p2	(AG)9	18	807	824
CAPS_CONTIG.536-(CT)6-12	S_EST_SSR_000043	CAPS_CONTIG.536					1	p2	(CT)6	12	50	61
CAPS_CONTIG.542-(CT)9-18	S_EST_SSR_000044	CAPS_CONTIG.542					1	p2	(CT)9	18	13	30
CAPS_CONTIG.543-(AT)8-16	S_EST_SSR_000045	CAPS_CONTIG.543					1	p2	(AT)8	16	1593	1608
CAPS_CONTIG.546-(AGA)5-15	S_EST_SSR_000046	CAPS_CONTIG.546					1	p3	(AGA)5	15	40	54
CAPS_CONTIG.550-(AT)7-14	S_EST_SSR_000047	CAPS_CONTIG.550					1	p2	(AT)7	14	553	566
CAPS_CONTIG.572-(ATA)5aagagagatttgataagttgcttgatgtgtttagtacagtgactagtgtggctacgacagcatgggacctctggagtgtgtttagaaactcatcat(CAA)7-132	S_EST_SSR_000048	CAPS_CONTIG.572					1	c	(ATA)5aagagagatttgataagttgcttgatgtgtttagtacagtgactagtgtggctacgacagcatgggacctctggagtgtgtttagaaactcatcat(CAA)7	132	371	502
CAPS_CONTIG.598-(TC)6-12	S_EST_SSR_000049	CAPS_CONTIG.598					1	p2	(TC)6	12	24	35
CAPS_CONTIG.610-(TC)8-16	S_EST_SSR_000050	CAPS_CONTIG.610					1	p2	(TC)8	16	787	802
CAPS_CONTIG.619-(GA)6-12	S_EST_SSR_000051	CAPS_CONTIG.619					1	p2	(GA)6	12	42	53
CAPS_CONTIG.636-(GAT)5-15	S_EST_SSR_000052	CAPS_CONTIG.636					1	p3	(GAT)5	15	277	291
CAPS_CONTIG.661-(AG)8-16	S_EST_SSR_000053	CAPS_CONTIG.661					1	p2	(AG)8	16	25	40
CAPS_CONTIG.662-(AGG)6-18	S_EST_SSR_000054	CAPS_CONTIG.662					1	p3	(AGG)6	18	53	70
CAPS_CONTIG.667-(CT)6ttccataaaacctacaaccgag(AGA)6-52	S_EST_SSR_000055	CAPS_CONTIG.667					1	c	(CT)6ttccataaaacctacaaccgag(AGA)6	52	10	61
CAPS_CONTIG.668-(AG)6-12	S_EST_SSR_000056	CAPS_CONTIG.668					1	p2	(AG)6	12	124	135
CAPS_CONTIG.699-(TC)7-14	S_EST_SSR_000057	CAPS_CONTIG.699					1	p2	(TC)7	14	547	560
CAPS_CONTIG.716-(CAG)5-15	S_EST_SSR_000058	CAPS_CONTIG.716					1	p3	(CAG)5	15	28	42
CAPS_CONTIG.717-(TC)6-12	S_EST_SSR_000059	CAPS_CONTIG.717					1	p2	(TC)6	12	803	814
CAPS_CONTIG.738-(TGT)5-15	S_EST_SSR_000060	CAPS_CONTIG.738					1	p3	(TGT)5	15	818	832
CAPS_CONTIG.755-(TA)7-14	S_EST_SSR_000061	CAPS_CONTIG.755					1	p2	(TA)7	14	23	36
CAPS_CONTIG.781-(TC)8-16	S_EST_SSR_000062	CAPS_CONTIG.781					1	p2	(TC)8	16	175	190
CAPS_CONTIG.793-(CTT)7-21	S_EST_SSR_000063	CAPS_CONTIG.793					1	p3	(CTT)7	21	400	420
CAPS_CONTIG.799-(TGG)6tttcgttggtggt(GCA)5gctccttctggtggt(GCA)6-79	S_EST_SSR_000064	CAPS_CONTIG.799					1	c	(TGG)6tttcgttggtggt(GCA)5gctccttctggtggt(GCA)6	79	424	502
CAPS_CONTIG.808-(TCC)6-18	S_EST_SSR_000065	CAPS_CONTIG.808					1	p3	(TCC)6	18	82	99
CAPS_CONTIG.836-(ATA)6-18	S_EST_SSR_000066	CAPS_CONTIG.836					1	p3	(ATA)6	18	101	118
CAPS_CONTIG.836-(TC)16-32	S_EST_SSR_000067	CAPS_CONTIG.836					2	p2	(TC)16	32	1415	1446
CAPS_CONTIG.840-(AAT)6-18	S_EST_SSR_000068	CAPS_CONTIG.840					1	p3	(AAT)6	18	69	86
CAPS_CONTIG.856-(TC)9-18	S_EST_SSR_000069	CAPS_CONTIG.856					1	p2	(TC)9	18	2840	2857
CAPS_CONTIG.867-(AG)9-18	S_EST_SSR_000070	CAPS_CONTIG.867					1	p2	(AG)9	18	151	168
CAPS_CONTIG.889-(TCT)6-18	S_EST_SSR_000071	CAPS_CONTIG.889					1	p3	(TCT)6	18	61	78
CAPS_CONTIG.899-(TAAT)5-20	S_EST_SSR_000072	CAPS_CONTIG.899					1	p4	(TAAT)5	20	1085	1104
CAPS_CONTIG.925-(CTT)5-15	S_EST_SSR_000073	CAPS_CONTIG.925					1	p3	(CTT)5	15	347	361
CAPS_CONTIG.928-(AGA)6-18	S_EST_SSR_000074	CAPS_CONTIG.928					1	p3	(AGA)6	18	117	134
CAPS_CONTIG.933-(CT)6-12	S_EST_SSR_000075	CAPS_CONTIG.933					1	p2	(CT)6	12	21	32
CAPS_CONTIG.954-(TC)32-64	S_EST_SSR_000076	CAPS_CONTIG.954					1	p2	(TC)32	64	1240	1303
CAPS_CONTIG.966-(CGC)5-15	S_EST_SSR_000077	CAPS_CONTIG.966					1	p3	(CGC)5	15	313	327
CAPS_CONTIG.967-(CTT)5-15	S_EST_SSR_000078	CAPS_CONTIG.967					1	p3	(CTT)5	15	52	66
CAPS_CONTIG.979-(CT)6-12	S_EST_SSR_000079	CAPS_CONTIG.979					1	p2	(CT)6	12	33	44
CAPS_CONTIG.990-(AG)8-16	S_EST_SSR_000080	CAPS_CONTIG.990					1	p2	(AG)8	16	1303	1318
CAPS_CONTIG.1034-(AAT)5-15	S_EST_SSR_000081	CAPS_CONTIG.1034					1	p3	(AAT)5	15	269	283
CAPS_CONTIG.1040-(CT)13-26	S_EST_SSR_000082	CAPS_CONTIG.1040					1	p2	(CT)13	26	52	77
CAPS_CONTIG.1042-(CGG)6-18	S_EST_SSR_000083	CAPS_CONTIG.1042					1	p3	(CGG)6	18	294	311
CAPS_CONTIG.1057-(CAG)6-18	S_EST_SSR_000084	CAPS_CONTIG.1057					1	p3	(CAG)6	18	434	451
CAPS_CONTIG.1061-(TG)6-12	S_EST_SSR_000085	CAPS_CONTIG.1061					1	p2	(TG)6	12	124	135
CAPS_CONTIG.1062-(CTT)5-15	S_EST_SSR_000086	CAPS_CONTIG.1062					1	p3	(CTT)5	15	944	958
CAPS_CONTIG.1067-(TC)13-26	S_EST_SSR_000087	CAPS_CONTIG.1067					1	p2	(TC)13	26	9	34
CAPS_CONTIG.1098-(AT)8-16	S_EST_SSR_000088	CAPS_CONTIG.1098					1	p2	(AT)8	16	279	294
CAPS_CONTIG.1098-(AT)10-20	S_EST_SSR_000089	CAPS_CONTIG.1098					2	p2	(AT)10	20	1269	1288
CAPS_CONTIG.1134-(CAT)5-15	S_EST_SSR_000090	CAPS_CONTIG.1134					1	p3	(CAT)5	15	874	888
CAPS_CONTIG.1134-(TAC)5-15	S_EST_SSR_000091	CAPS_CONTIG.1134					2	p3	(TAC)5	15	1034	1048
CAPS_CONTIG.1141-(TC)6-12	S_EST_SSR_000092	CAPS_CONTIG.1141					1	p2	(TC)6	12	1734	1745
CAPS_CONTIG.1143-(CAG)5-15	S_EST_SSR_000093	CAPS_CONTIG.1143					1	p3	(CAG)5	15	531	545
CAPS_CONTIG.1144-(TC)9-18	S_EST_SSR_000094	CAPS_CONTIG.1144					1	p2	(TC)9	18	1597	1614
CAPS_CONTIG.1147-(GGT)5-15	S_EST_SSR_000095	CAPS_CONTIG.1147					1	p3	(GGT)5	15	753	767
CAPS_CONTIG.1163-(GA)7-14	S_EST_SSR_000096	CAPS_CONTIG.1163					1	p2	(GA)7	14	8	21
CAPS_CONTIG.1166-(CAG)5-15	S_EST_SSR_000097	CAPS_CONTIG.1166					1	p3	(CAG)5	15	140	154
CAPS_CONTIG.1169-(CT)6cacactctctaatggagcagtctgagagctcatcaacccaccttcatcaacaaccag(AAC)5-84	S_EST_SSR_000098	CAPS_CONTIG.1169					1	c	(CT)6cacactctctaatggagcagtctgagagctcatcaacccaccttcatcaacaaccag(AAC)5	84	15	98
CAPS_CONTIG.1170-(GA)60-120	S_EST_SSR_000099	CAPS_CONTIG.1170					1	p2	(GA)60	120	1636	1755
CAPS_CONTIG.1175-(AACCCG)6-36	S_EST_SSR_000100	CAPS_CONTIG.1175					1	p6	(AACCCG)6	36	54	89
CAPS_CONTIG.1180-(AT)6-12	S_EST_SSR_000101	CAPS_CONTIG.1180					1	p2	(AT)6	12	35	46
CAPS_CONTIG.1185-(TGG)5-15	S_EST_SSR_000102	CAPS_CONTIG.1185					1	p3	(TGG)5	15	401	415
CAPS_CONTIG.1187-(GGC)5-15	S_EST_SSR_000103	CAPS_CONTIG.1187					1	p3	(GGC)5	15	51	65
CAPS_CONTIG.1190-(AG)11-22	S_EST_SSR_000104	CAPS_CONTIG.1190					1	p2	(AG)11	22	51	72
CAPS_CONTIG.1193-(TC)6-12	S_EST_SSR_000105	CAPS_CONTIG.1193					1	p2	(TC)6	12	804	815
CAPS_CONTIG.1202-(AGA)7-21	S_EST_SSR_000106	CAPS_CONTIG.1202					1	p3	(AGA)7	21	240	260
CAPS_CONTIG.1227-(ACC)5-15	S_EST_SSR_000107	CAPS_CONTIG.1227					1	p3	(ACC)5	15	362	376
CAPS_CONTIG.1228-(ATG)5-15	S_EST_SSR_000108	CAPS_CONTIG.1228					1	p3	(ATG)5	15	1700	1714
CAPS_CONTIG.1228-(TC)6-12	S_EST_SSR_000109	CAPS_CONTIG.1228					2	p2	(TC)6	12	1991	2002
CAPS_CONTIG.1230-(TC)8-16	S_EST_SSR_000110	CAPS_CONTIG.1230					1	p2	(TC)8	16	1420	1435
CAPS_CONTIG.1231-(TA)15-30	S_EST_SSR_000111	CAPS_CONTIG.1231					1	p2	(TA)15	30	1793	1822
CAPS_CONTIG.1232-(AG)6-12	S_EST_SSR_000112	CAPS_CONTIG.1232					1	p2	(AG)6	12	524	535
CAPS_CONTIG.1233-(TCA)7-21	S_EST_SSR_000113	CAPS_CONTIG.1233					1	p3	(TCA)7	21	483	503
CAPS_CONTIG.1236-(AGA)5-15	S_EST_SSR_000114	CAPS_CONTIG.1236					1	p3	(AGA)5	15	23	37
CAPS_CONTIG.1265-(AAG)5-15	S_EST_SSR_000115	CAPS_CONTIG.1265					1	p3	(AAG)5	15	768	782
CAPS_CONTIG.1273-(GAG)5-15	S_EST_SSR_000116	CAPS_CONTIG.1273					1	p3	(GAG)5	15	129	143
CAPS_CONTIG.1279-(TCA)5-15	S_EST_SSR_000117	CAPS_CONTIG.1279					1	p3	(TCA)5	15	874	888
CAPS_CONTIG.1284-(AG)6-12	S_EST_SSR_000118	CAPS_CONTIG.1284					1	p2	(AG)6	12	15	26
CAPS_CONTIG.1314-(AC)7-14	S_EST_SSR_000119	CAPS_CONTIG.1314					1	p2	(AC)7	14	840	853
CAPS_CONTIG.1341-(TC)7-14	S_EST_SSR_000120	CAPS_CONTIG.1341					1	p2	(TC)7	14	27	40
CAPS_CONTIG.1358-(CTG)5-15	S_EST_SSR_000121	CAPS_CONTIG.1358					1	p3	(CTG)5	15	499	513
CAPS_CONTIG.1361-(TCC)6-18	S_EST_SSR_000122	CAPS_CONTIG.1361					1	p3	(TCC)6	18	254	271
CAPS_CONTIG.1370-(TC)9-18	S_EST_SSR_000123	CAPS_CONTIG.1370					1	p2	(TC)9	18	1030	1047
CAPS_CONTIG.1371-(CT)8-16	S_EST_SSR_000124	CAPS_CONTIG.1371					1	p2	(CT)8	16	36	51
CAPS_CONTIG.1381-(CGG)5-15	S_EST_SSR_000125	CAPS_CONTIG.1381					1	p3	(CGG)5	15	114	128
CAPS_CONTIG.1382-(CTT)5-15	S_EST_SSR_000126	CAPS_CONTIG.1382					1	p3	(CTT)5	15	394	408
CAPS_CONTIG.1387-(AT)8-16	S_EST_SSR_000127	CAPS_CONTIG.1387					1	p2	(AT)8	16	84	99
CAPS_CONTIG.1402-(ACA)6-18	S_EST_SSR_000128	CAPS_CONTIG.1402					1	p3	(ACA)6	18	318	335
CAPS_CONTIG.1406-(AG)9-18	S_EST_SSR_000129	CAPS_CONTIG.1406					1	p2	(AG)9	18	74	91
CAPS_CONTIG.1413-(TCT)11-33	S_EST_SSR_000130	CAPS_CONTIG.1413					1	p3	(TCT)11	33	137	169
CAPS_CONTIG.1415-(AG)8-16	S_EST_SSR_000131	CAPS_CONTIG.1415					1	p2	(AG)8	16	80	95
CAPS_CONTIG.1417-(CT)6-12	S_EST_SSR_000132	CAPS_CONTIG.1417					1	p2	(CT)6	12	51	62
CAPS_CONTIG.1423-(TGA)8-24	S_EST_SSR_000133	CAPS_CONTIG.1423					1	p3	(TGA)8	24	568	591
CAPS_CONTIG.1429-(TC)9-18	S_EST_SSR_000134	CAPS_CONTIG.1429					1	p2	(TC)9	18	84	101
CAPS_CONTIG.1432-(CTT)6-18	S_EST_SSR_000135	CAPS_CONTIG.1432					1	p3	(CTT)6	18	158	175
CAPS_CONTIG.1443-(CCCGAA)5-30	S_EST_SSR_000136	CAPS_CONTIG.1443					1	p6	(CCCGAA)5	30	170	199
CAPS_CONTIG.1449-(GTC)5-15	S_EST_SSR_000137	CAPS_CONTIG.1449					1	p3	(GTC)5	15	73	87
CAPS_CONTIG.1489-(CCG)5-15	S_EST_SSR_000138	CAPS_CONTIG.1489					1	p3	(CCG)5	15	44	58
CAPS_CONTIG.1492-(CT)6-12	S_EST_SSR_000139	CAPS_CONTIG.1492					1	p2	(CT)6	12	17	28
CAPS_CONTIG.1494-(CTG)5-15	S_EST_SSR_000140	CAPS_CONTIG.1494					1	p3	(CTG)5	15	97	111
CAPS_CONTIG.1495-(TTG)5-15	S_EST_SSR_000141	CAPS_CONTIG.1495					1	p3	(TTG)5	15	806	820
CAPS_CONTIG.1513-(ACT)5-15	S_EST_SSR_000142	CAPS_CONTIG.1513					1	p3	(ACT)5	15	930	944
CAPS_CONTIG.1517-(CAA)6-18	S_EST_SSR_000143	CAPS_CONTIG.1517					1	p3	(CAA)6	18	256	273
CAPS_CONTIG.1521-(AT)10-20	S_EST_SSR_000144	CAPS_CONTIG.1521					1	p2	(AT)10	20	1739	1758
CAPS_CONTIG.1528-(CTG)7-21	S_EST_SSR_000145	CAPS_CONTIG.1528					1	p3	(CTG)7	21	290	310
CAPS_CONTIG.1531-(CAA)5-15	S_EST_SSR_000146	CAPS_CONTIG.1531					1	p3	(CAA)5	15	780	794
CAPS_CONTIG.1558-(AT)6-12	S_EST_SSR_000147	CAPS_CONTIG.1558					1	p2	(AT)6	12	50	61
CAPS_CONTIG.1561-(AC)6-12	S_EST_SSR_000148	CAPS_CONTIG.1561					1	p2	(AC)6	12	65	76
CAPS_CONTIG.1570-(AGC)7-21	S_EST_SSR_000149	CAPS_CONTIG.1570					1	p3	(AGC)7	21	582	602
CAPS_CONTIG.1613-(AGA)6-18	S_EST_SSR_000150	CAPS_CONTIG.1613					1	p3	(AGA)6	18	511	528
CAPS_CONTIG.1615-(CT)6-12	S_EST_SSR_000151	CAPS_CONTIG.1615					1	p2	(CT)6	12	101	112
CAPS_CONTIG.1619-(GCATCA)5-30	S_EST_SSR_000152	CAPS_CONTIG.1619					1	p6	(GCATCA)5	30	90	119
CAPS_CONTIG.1622-(TC)6-12	S_EST_SSR_000153	CAPS_CONTIG.1622					1	p2	(TC)6	12	1123	1134
CAPS_CONTIG.1630-(CT)7-14	S_EST_SSR_000154	CAPS_CONTIG.1630					1	p2	(CT)7	14	251	264
CAPS_CONTIG.1632-(TC)6-12	S_EST_SSR_000155	CAPS_CONTIG.1632					1	p2	(TC)6	12	21	32
CAPS_CONTIG.1640-(ATC)5-15	S_EST_SSR_000156	CAPS_CONTIG.1640					1	p3	(ATC)5	15	560	574
CAPS_CONTIG.1644-(TC)10-20	S_EST_SSR_000157	CAPS_CONTIG.1644					1	p2	(TC)10	20	19	38
CAPS_CONTIG.1663-(TC)7-14	S_EST_SSR_000158	CAPS_CONTIG.1663					1	p2	(TC)7	14	21	34
CAPS_CONTIG.1663-(AT)6-12	S_EST_SSR_000159	CAPS_CONTIG.1663					2	p2	(AT)6	12	317	328
CAPS_CONTIG.1692-(TTG)6-18	S_EST_SSR_000160	CAPS_CONTIG.1692					1	p3	(TTG)6	18	231	248
CAPS_CONTIG.1697-(TATT)5-20	S_EST_SSR_000161	CAPS_CONTIG.1697					1	p4	(TATT)5	20	603	622
CAPS_CONTIG.1700-(TTA)6-18	S_EST_SSR_000162	CAPS_CONTIG.1700					1	p3	(TTA)6	18	76	93
CAPS_CONTIG.1724-(AT)6-12	S_EST_SSR_000163	CAPS_CONTIG.1724					1	p2	(AT)6	12	1062	1073
CAPS_CONTIG.1730-(TA)9-18	S_EST_SSR_000164	CAPS_CONTIG.1730					1	p2	(TA)9	18	641	658
CAPS_CONTIG.1742-(CT)6-12	S_EST_SSR_000165	CAPS_CONTIG.1742					1	p2	(CT)6	12	1995	2006
CAPS_CONTIG.1753-(CTT)5-15	S_EST_SSR_000166	CAPS_CONTIG.1753					1	p3	(CTT)5	15	424	438
CAPS_CONTIG.1763-(GA)7-14	S_EST_SSR_000167	CAPS_CONTIG.1763					1	p2	(GA)7	14	419	432
CAPS_CONTIG.1777-(AC)6-12	S_EST_SSR_000168	CAPS_CONTIG.1777					1	p2	(AC)6	12	140	151
CAPS_CONTIG.1785-(TA)14-28	S_EST_SSR_000169	CAPS_CONTIG.1785					1	p2	(TA)14	28	434	461
CAPS_CONTIG.1785-(TA)6-12	S_EST_SSR_000170	CAPS_CONTIG.1785					2	p2	(TA)6	12	602	613
CAPS_CONTIG.1787-(TC)8-16	S_EST_SSR_000171	CAPS_CONTIG.1787					1	p2	(TC)8	16	1810	1825
CAPS_CONTIG.1796-(CAT)7-21	S_EST_SSR_000172	CAPS_CONTIG.1796					1	p3	(CAT)7	21	133	153
CAPS_CONTIG.1801-(GA)7-14	S_EST_SSR_000173	CAPS_CONTIG.1801					1	p2	(GA)7	14	9	22
CAPS_CONTIG.1801-(CA)14-28	S_EST_SSR_000174	CAPS_CONTIG.1801					2	p2	(CA)14	28	265	292
CAPS_CONTIG.1808-(AT)6-12	S_EST_SSR_000175	CAPS_CONTIG.1808					1	p2	(AT)6	12	1139	1150
CAPS_CONTIG.1813-(TCT)7-21	S_EST_SSR_000176	CAPS_CONTIG.1813					1	p3	(TCT)7	21	297	317
CAPS_CONTIG.1817-(GA)7-14	S_EST_SSR_000177	CAPS_CONTIG.1817					1	p2	(GA)7	14	22	35
CAPS_CONTIG.1827-(GA)8-16	S_EST_SSR_000178	CAPS_CONTIG.1827					1	p2	(GA)8	16	50	65
CAPS_CONTIG.1836-(GAA)5-15	S_EST_SSR_000179	CAPS_CONTIG.1836					1	p3	(GAA)5	15	20	34
CAPS_CONTIG.1838-(GTT)5-15	S_EST_SSR_000180	CAPS_CONTIG.1838					1	p3	(GTT)5	15	831	845
CAPS_CONTIG.1842-(AAG)5-15	S_EST_SSR_000181	CAPS_CONTIG.1842					1	p3	(AAG)5	15	608	622
CAPS_CONTIG.1861-(TC)14-28	S_EST_SSR_000182	CAPS_CONTIG.1861					1	p2	(TC)14	28	595	622
CAPS_CONTIG.1875-(TCTT)5-20	S_EST_SSR_000183	CAPS_CONTIG.1875					1	p4	(TCTT)5	20	189	208
CAPS_CONTIG.1882-(AT)10-20	S_EST_SSR_000184	CAPS_CONTIG.1882					1	p2	(AT)10	20	445	464
CAPS_CONTIG.1882-(CT)34-68	S_EST_SSR_000185	CAPS_CONTIG.1882					2	p2	(CT)34	68	838	905
CAPS_CONTIG.1888-(TC)7-14	S_EST_SSR_000186	CAPS_CONTIG.1888					1	p2	(TC)7	14	777	790
CAPS_CONTIG.1893-(CCG)5-15	S_EST_SSR_000187	CAPS_CONTIG.1893					1	p3	(CCG)5	15	262	276
CAPS_CONTIG.1925-(TC)6-12	S_EST_SSR_000188	CAPS_CONTIG.1925					1	p2	(TC)6	12	22	33
CAPS_CONTIG.1931-(ATC)5-15	S_EST_SSR_000189	CAPS_CONTIG.1931					1	p3	(ATC)5	15	41	55
CAPS_CONTIG.1938-(CAG)7-21	S_EST_SSR_000190	CAPS_CONTIG.1938					1	p3	(CAG)7	21	98	118
CAPS_CONTIG.1938-(CAG)7-21	S_EST_SSR_000191	CAPS_CONTIG.1938					2	p3	(CAG)7	21	587	607
CAPS_CONTIG.1944-(TC)7-14	S_EST_SSR_000192	CAPS_CONTIG.1944					1	p2	(TC)7	14	1108	1121
CAPS_CONTIG.1955-(TC)7-14	S_EST_SSR_000193	CAPS_CONTIG.1955					1	p2	(TC)7	14	819	832
CAPS_CONTIG.1963-(AAGAAA)6-36	S_EST_SSR_000194	CAPS_CONTIG.1963					1	p6	(AAGAAA)6	36	105	140
CAPS_CONTIG.1974-(TAT)5-15	S_EST_SSR_000195	CAPS_CONTIG.1974					1	p3	(TAT)5	15	974	988
CAPS_CONTIG.1987-(TAG)6-18	S_EST_SSR_000196	CAPS_CONTIG.1987					1	p3	(TAG)6	18	418	435
CAPS_CONTIG.1991-(CAA)6-18	S_EST_SSR_000197	CAPS_CONTIG.1991					1	p3	(CAA)6	18	20	37
CAPS_CONTIG.1999-(CAG)5-15	S_EST_SSR_000198	CAPS_CONTIG.1999					1	p3	(CAG)5	15	214	228
CAPS_CONTIG.2025-(CCG)5-15	S_EST_SSR_000199	CAPS_CONTIG.2025					1	p3	(CCG)5	15	247	261
CAPS_CONTIG.2032-(TTC)5-15	S_EST_SSR_000200	CAPS_CONTIG.2032					1	p3	(TTC)5	15	92	106
CAPS_CONTIG.2046-(CCT)5-15	S_EST_SSR_000201	CAPS_CONTIG.2046					1	p3	(CCT)5	15	538	552
CAPS_CONTIG.2047-(AG)10-20	S_EST_SSR_000202	CAPS_CONTIG.2047					1	p2	(AG)10	20	51	70
CAPS_CONTIG.2053-(TC)6-12	S_EST_SSR_000203	CAPS_CONTIG.2053					1	p2	(TC)6	12	1039	1050
CAPS_CONTIG.2057-(TAA)6-18	S_EST_SSR_000204	CAPS_CONTIG.2057					1	p3	(TAA)6	18	1923	1940
CAPS_CONTIG.2069-(TGA)5-15	S_EST_SSR_000205	CAPS_CONTIG.2069					1	p3	(TGA)5	15	221	235
CAPS_CONTIG.2069-(TTG)5-15	S_EST_SSR_000206	CAPS_CONTIG.2069					2	p3	(TTG)5	15	405	419
CAPS_CONTIG.2104-(GA)8-16	S_EST_SSR_000207	CAPS_CONTIG.2104					1	p2	(GA)8	16	8	23
CAPS_CONTIG.2130-(ATT)5-15	S_EST_SSR_000208	CAPS_CONTIG.2130					1	p3	(ATT)5	15	15	29
CAPS_CONTIG.2169-(CCG)5-15	S_EST_SSR_000209	CAPS_CONTIG.2169					1	p3	(CCG)5	15	46	60
CAPS_CONTIG.2183-(TC)6-12	S_EST_SSR_000210	CAPS_CONTIG.2183					1	p2	(TC)6	12	722	733
CAPS_CONTIG.2200-(AC)6-12	S_EST_SSR_000211	CAPS_CONTIG.2200					1	p2	(AC)6	12	679	690
CAPS_CONTIG.2223-(CT)6-12	S_EST_SSR_000212	CAPS_CONTIG.2223					1	p2	(CT)6	12	9	20
CAPS_CONTIG.2225-(TA)6tgttttctattagtttggacatgcagtttctcctcttggg(GT)10-72	S_EST_SSR_000213	CAPS_CONTIG.2225					1	c	(TA)6tgttttctattagtttggacatgcagtttctcctcttggg(GT)10	72	1756	1827
CAPS_CONTIG.2225-(CTG)13-39	S_EST_SSR_000214	CAPS_CONTIG.2225					2	p3	(CTG)13	39	2192	2230
CAPS_CONTIG.2228-(TC)6-12	S_EST_SSR_000215	CAPS_CONTIG.2228					1	p2	(TC)6	12	1037	1048
CAPS_CONTIG.2247-(CT)7-14	S_EST_SSR_000216	CAPS_CONTIG.2247					1	p2	(CT)7	14	32	45
CAPS_CONTIG.2274-(AAT)6-18	S_EST_SSR_000217	CAPS_CONTIG.2274					1	p3	(AAT)6	18	297	314
CAPS_CONTIG.2285-(TC)6-12	S_EST_SSR_000218	CAPS_CONTIG.2285					1	p2	(TC)6	12	42	53
CAPS_CONTIG.2306-(AGG)5-15	S_EST_SSR_000219	CAPS_CONTIG.2306					1	p3	(AGG)5	15	565	579
CAPS_CONTIG.2315-(TC)6-12	S_EST_SSR_000220	CAPS_CONTIG.2315					1	p2	(TC)6	12	15	26
CAPS_CONTIG.2318-(TA)11t(TA)12aa(AT)10-69	S_EST_SSR_000221	CAPS_CONTIG.2318					1	c	(TA)11t(TA)12aa(AT)10	69	338	406
CAPS_CONTIG.2323-(TG)6-12	S_EST_SSR_000222	CAPS_CONTIG.2323					1	p2	(TG)6	12	495	506
CAPS_CONTIG.2324-(TAT)5-15	S_EST_SSR_000223	CAPS_CONTIG.2324					1	p3	(TAT)5	15	301	315
CAPS_CONTIG.2337-(AT)7-14	S_EST_SSR_000224	CAPS_CONTIG.2337					1	p2	(AT)7	14	197	210
CAPS_CONTIG.2339-(TA)15-30	S_EST_SSR_000225	CAPS_CONTIG.2339					1	p2	(TA)15	30	2364	2393
CAPS_CONTIG.2356-(TA)7-14	S_EST_SSR_000226	CAPS_CONTIG.2356					1	p2	(TA)7	14	36	49
CAPS_CONTIG.2359-(GA)6-12	S_EST_SSR_000227	CAPS_CONTIG.2359					1	p2	(GA)6	12	9	20
CAPS_CONTIG.2359-(GTT)5-15	S_EST_SSR_000228	CAPS_CONTIG.2359					2	p3	(GTT)5	15	593	607
CAPS_CONTIG.2360-(TC)13-26	S_EST_SSR_000229	CAPS_CONTIG.2360					1	p2	(TC)13	26	10	35
CAPS_CONTIG.2372-(ATT)6-18	S_EST_SSR_000230	CAPS_CONTIG.2372					1	p3	(ATT)6	18	46	63
CAPS_CONTIG.2375-(TCC)5-15	S_EST_SSR_000231	CAPS_CONTIG.2375					1	p3	(TCC)5	15	776	790
CAPS_CONTIG.2379-(CCA)5-15	S_EST_SSR_000232	CAPS_CONTIG.2379					1	p3	(CCA)5	15	429	443
CAPS_CONTIG.2379-(CAC)5-15	S_EST_SSR_000233	CAPS_CONTIG.2379					2	p3	(CAC)5	15	949	963
CAPS_CONTIG.2388-(ATA)6-18	S_EST_SSR_000234	CAPS_CONTIG.2388					1	p3	(ATA)6	18	686	703
CAPS_CONTIG.2389-(CT)16-32	S_EST_SSR_000235	CAPS_CONTIG.2389					1	p2	(CT)16	32	9	40
CAPS_CONTIG.2389-(CTA)5aggatccttcatctgctgatggacctaaaaagcccaaaag(GAA)5-70	S_EST_SSR_000236	CAPS_CONTIG.2389					2	c	(CTA)5aggatccttcatctgctgatggacctaaaaagcccaaaag(GAA)5	70	228	297
CAPS_CONTIG.2400-(TC)10(AC)11-42	S_EST_SSR_000237	CAPS_CONTIG.2400					1	c	(TC)10(AC)11	42	36	77
CAPS_CONTIG.2421-(GGCATT)5-30	S_EST_SSR_000238	CAPS_CONTIG.2421					1	p6	(GGCATT)5	30	41	70
CAPS_CONTIG.2424-(CAA)5-15	S_EST_SSR_000239	CAPS_CONTIG.2424					1	p3	(CAA)5	15	588	602
CAPS_CONTIG.2428-(AG)10-20	S_EST_SSR_000240	CAPS_CONTIG.2428					1	p2	(AG)10	20	14	33
CAPS_CONTIG.2441-(GA)30tacatcagaacgacaccgttttccaatgctccgttccttcatttccaaacgctctctccagtccttcctccgct(ACC)6-152	S_EST_SSR_000241	CAPS_CONTIG.2441					1	c	(GA)30tacatcagaacgacaccgttttccaatgctccgttccttcatttccaaacgctctctccagtccttcctccgct(ACC)6	152	9	160
CAPS_CONTIG.2443-(GCG)7-21	S_EST_SSR_000242	CAPS_CONTIG.2443					1	p3	(GCG)7	21	83	103
CAPS_CONTIG.2476-(CAA)5-15	S_EST_SSR_000243	CAPS_CONTIG.2476					1	p3	(CAA)5	15	1011	1025
CAPS_CONTIG.2520-(TTGT)6-24	S_EST_SSR_000244	CAPS_CONTIG.2520					1	p4	(TTGT)6	24	165	188
CAPS_CONTIG.2532-(CT)12ttctctttctttctctctttcctttgcaaaccagagggtttttagtacagttttgtaccttgtt(TC)7ttccccatactgccacctcactcctctcttttcttaccattcaagtttcttttcttgatccttctctcccttcttgttttgtgggttctgggtactcg(TA)7-214	S_EST_SSR_000245	CAPS_CONTIG.2532					1	c	(CT)12ttctctttctttctctctttcctttgcaaaccagagggtttttagtacagttttgtaccttgtt(TC)7ttccccatactgccacctcactcctctcttttcttaccattcaagtttcttttcttgatccttctctcccttcttgttttgtgggttctgggtactcg(TA)7	214	58	271
CAPS_CONTIG.2538-(AG)6-12	S_EST_SSR_000246	CAPS_CONTIG.2538					1	p2	(AG)6	12	27	38
CAPS_CONTIG.2545-(GT)11-22	S_EST_SSR_000247	CAPS_CONTIG.2545					1	p2	(GT)11	22	604	625
CAPS_CONTIG.2545-(CTG)6-18	S_EST_SSR_000248	CAPS_CONTIG.2545					2	p3	(CTG)6	18	994	1011
CAPS_CONTIG.2557-(TGC)5-15	S_EST_SSR_000249	CAPS_CONTIG.2557					1	p3	(TGC)5	15	688	702
CAPS_CONTIG.2571-(CAG)5-15	S_EST_SSR_000250	CAPS_CONTIG.2571					1	p3	(CAG)5	15	448	462
CAPS_CONTIG.2581-(AAG)5-15	S_EST_SSR_000251	CAPS_CONTIG.2581					1	p3	(AAG)5	15	36	50
CAPS_CONTIG.2581-(GA)6-12	S_EST_SSR_000252	CAPS_CONTIG.2581					2	p2	(GA)6	12	639	650
CAPS_CONTIG.2583-(ACA)5-15	S_EST_SSR_000253	CAPS_CONTIG.2583					1	p3	(ACA)5	15	143	157
CAPS_CONTIG.2593-(CTT)5-15	S_EST_SSR_000254	CAPS_CONTIG.2593					1	p3	(CTT)5	15	1638	1652
CAPS_CONTIG.2601-(TA)6-12	S_EST_SSR_000255	CAPS_CONTIG.2601					1	p2	(TA)6	12	809	820
CAPS_CONTIG.2608-(TCT)7-21	S_EST_SSR_000256	CAPS_CONTIG.2608					1	p3	(TCT)7	21	166	186
CAPS_CONTIG.2610-(TC)9-18	S_EST_SSR_000257	CAPS_CONTIG.2610					1	p2	(TC)9	18	856	873
CAPS_CONTIG.2617-(CA)9(CT)7-32	S_EST_SSR_000258	CAPS_CONTIG.2617					1	c	(CA)9(CT)7	32	11	42
CAPS_CONTIG.2636-(AGG)6-18	S_EST_SSR_000259	CAPS_CONTIG.2636					1	p3	(AGG)6	18	520	537
CAPS_CONTIG.2649-(TCT)5-15	S_EST_SSR_000260	CAPS_CONTIG.2649					1	p3	(TCT)5	15	361	375
CAPS_CONTIG.2666-(TC)7-14	S_EST_SSR_000261	CAPS_CONTIG.2666					1	p2	(TC)7	14	659	672
CAPS_CONTIG.2670-(TC)9-18	S_EST_SSR_000262	CAPS_CONTIG.2670					1	p2	(TC)9	18	1995	2012
CAPS_CONTIG.2676-(TC)6-12	S_EST_SSR_000263	CAPS_CONTIG.2676					1	p2	(TC)6	12	906	917
CAPS_CONTIG.2678-(TTTA)8-32	S_EST_SSR_000264	CAPS_CONTIG.2678					1	p4	(TTTA)8	32	1711	1742
CAPS_CONTIG.2684-(TCTT)5-20	S_EST_SSR_000265	CAPS_CONTIG.2684					1	p4	(TCTT)5	20	182	201
CAPS_CONTIG.2689-(GAA)5-15	S_EST_SSR_000266	CAPS_CONTIG.2689					1	p3	(GAA)5	15	628	642
CAPS_CONTIG.2692-(TCT)6-18	S_EST_SSR_000267	CAPS_CONTIG.2692					1	p3	(TCT)6	18	202	219
CAPS_CONTIG.2704-(TGC)5-15	S_EST_SSR_000268	CAPS_CONTIG.2704					1	p3	(TGC)5	15	716	730
CAPS_CONTIG.2711-(GTA)5-15	S_EST_SSR_000269	CAPS_CONTIG.2711					1	p3	(GTA)5	15	127	141
CAPS_CONTIG.2724-(CAA)9-27	S_EST_SSR_000270	CAPS_CONTIG.2724					1	p3	(CAA)9	27	314	340
CAPS_CONTIG.2729-(AG)6-12	S_EST_SSR_000271	CAPS_CONTIG.2729					1	p2	(AG)6	12	59	70
CAPS_CONTIG.2732-(CT)6-12	S_EST_SSR_000272	CAPS_CONTIG.2732					1	p2	(CT)6	12	71	82
CAPS_CONTIG.2733-(TA)10-20	S_EST_SSR_000273	CAPS_CONTIG.2733					1	p2	(TA)10	20	1559	1578
CAPS_CONTIG.2742-(TC)8-16	S_EST_SSR_000274	CAPS_CONTIG.2742					1	p2	(TC)8	16	1015	1030
CAPS_CONTIG.2770-(AT)6-12	S_EST_SSR_000275	CAPS_CONTIG.2770					1	p2	(AT)6	12	908	919
CAPS_CONTIG.2780-(TC)6-12	S_EST_SSR_000276	CAPS_CONTIG.2780					1	p2	(TC)6	12	48	59
CAPS_CONTIG.2780-(GAA)7-21	S_EST_SSR_000277	CAPS_CONTIG.2780					2	p3	(GAA)7	21	849	869
CAPS_CONTIG.2796-(TC)8-16	S_EST_SSR_000278	CAPS_CONTIG.2796					1	p2	(TC)8	16	50	65
CAPS_CONTIG.2798-(CT)6-12	S_EST_SSR_000279	CAPS_CONTIG.2798					1	p2	(CT)6	12	28	39
CAPS_CONTIG.2808-(AT)6-12	S_EST_SSR_000280	CAPS_CONTIG.2808					1	p2	(AT)6	12	387	398
CAPS_CONTIG.2808-(ATT)5-15	S_EST_SSR_000281	CAPS_CONTIG.2808					2	p3	(ATT)5	15	617	631
CAPS_CONTIG.2834-(TTC)7-21	S_EST_SSR_000282	CAPS_CONTIG.2834					1	p3	(TTC)7	21	68	88
CAPS_CONTIG.2836-(CAA)5-15	S_EST_SSR_000283	CAPS_CONTIG.2836					1	p3	(CAA)5	15	207	221
CAPS_CONTIG.2851-(CT)6-12	S_EST_SSR_000284	CAPS_CONTIG.2851					1	p2	(CT)6	12	34	45
CAPS_CONTIG.2870-(TTC)8-24	S_EST_SSR_000285	CAPS_CONTIG.2870					1	p3	(TTC)8	24	719	742
CAPS_CONTIG.2881-(TC)6-12	S_EST_SSR_000286	CAPS_CONTIG.2881					1	p2	(TC)6	12	12	23
CAPS_CONTIG.2891-(AAT)5-15	S_EST_SSR_000287	CAPS_CONTIG.2891					1	p3	(AAT)5	15	9	23
CAPS_CONTIG.2893-(AT)16-32	S_EST_SSR_000288	CAPS_CONTIG.2893					1	p2	(AT)16	32	377	408
CAPS_CONTIG.2901-(TC)7-14	S_EST_SSR_000289	CAPS_CONTIG.2901					1	p2	(TC)7	14	1116	1129
CAPS_CONTIG.2908-(TC)7-14	S_EST_SSR_000290	CAPS_CONTIG.2908					1	p2	(TC)7	14	53	66
CAPS_CONTIG.2928-(TCC)6-18	S_EST_SSR_000291	CAPS_CONTIG.2928					1	p3	(TCC)6	18	238	255
CAPS_CONTIG.2937-(AT)7-14	S_EST_SSR_000292	CAPS_CONTIG.2937					1	p2	(AT)7	14	97	110
CAPS_CONTIG.2956-(AG)6-12	S_EST_SSR_000293	CAPS_CONTIG.2956					1	p2	(AG)6	12	120	131
CAPS_CONTIG.2984-(TG)7-14	S_EST_SSR_000294	CAPS_CONTIG.2984					1	p2	(TG)7	14	74	87
CAPS_CONTIG.3000-(AT)24-48	S_EST_SSR_000295	CAPS_CONTIG.3000					1	p2	(AT)24	48	625	672
CAPS_CONTIG.3015-(CCA)5-15	S_EST_SSR_000296	CAPS_CONTIG.3015					1	p3	(CCA)5	15	668	682
CAPS_CONTIG.3022-(AGC)5-15	S_EST_SSR_000297	CAPS_CONTIG.3022					1	p3	(AGC)5	15	118	132
CAPS_CONTIG.3029-(AAG)5cagcttcag(AGC)5-39	S_EST_SSR_000298	CAPS_CONTIG.3029					1	c	(AAG)5cagcttcag(AGC)5	39	55	93
CAPS_CONTIG.3034-(AATT)5-20	S_EST_SSR_000299	CAPS_CONTIG.3034					1	p4	(AATT)5	20	1337	1356
CAPS_CONTIG.3036-(CCA)6-18	S_EST_SSR_000300	CAPS_CONTIG.3036					1	p3	(CCA)6	18	339	356
CAPS_CONTIG.3036-(TCA)5-15	S_EST_SSR_000301	CAPS_CONTIG.3036					2	p3	(TCA)5	15	464	478
CAPS_CONTIG.3051-(TC)30-60	S_EST_SSR_000302	CAPS_CONTIG.3051					1	p2	(TC)30	60	959	1018
CAPS_CONTIG.3069-(GAA)5-15	S_EST_SSR_000303	CAPS_CONTIG.3069					1	p3	(GAA)5	15	457	471
CAPS_CONTIG.3071-(AT)8-16	S_EST_SSR_000304	CAPS_CONTIG.3071					1	p2	(AT)8	16	82	97
CAPS_CONTIG.3094-(GT)7-14	S_EST_SSR_000305	CAPS_CONTIG.3094					1	p2	(GT)7	14	211	224
CAPS_CONTIG.3094-(TTG)5-15	S_EST_SSR_000306	CAPS_CONTIG.3094					2	p3	(TTG)5	15	352	366
CAPS_CONTIG.3110-(CCA)5-15	S_EST_SSR_000307	CAPS_CONTIG.3110					1	p3	(CCA)5	15	46	60
CAPS_CONTIG.3117-(CCT)6-18	S_EST_SSR_000308	CAPS_CONTIG.3117					1	p3	(CCT)6	18	132	149
CAPS_CONTIG.3122-(TGG)5-15	S_EST_SSR_000309	CAPS_CONTIG.3122					1	p3	(TGG)5	15	41	55
CAPS_CONTIG.3134-(TGC)5-15	S_EST_SSR_000310	CAPS_CONTIG.3134					1	p3	(TGC)5	15	486	500
CAPS_CONTIG.3149-(TGA)5-15	S_EST_SSR_000311	CAPS_CONTIG.3149					1	p3	(TGA)5	15	682	696
CAPS_CONTIG.3149-(GAC)6-18	S_EST_SSR_000312	CAPS_CONTIG.3149					2	p3	(GAC)6	18	1049	1066
CAPS_CONTIG.3157-(TAT)9-27	S_EST_SSR_000313	CAPS_CONTIG.3157					1	p3	(TAT)9	27	367	393
CAPS_CONTIG.3159-(GAG)6-18	S_EST_SSR_000314	CAPS_CONTIG.3159					1	p3	(GAG)6	18	439	456
CAPS_CONTIG.3160-(AAC)5-15	S_EST_SSR_000315	CAPS_CONTIG.3160					1	p3	(AAC)5	15	201	215
CAPS_CONTIG.3167-(TCA)5c(CAT)9-43	S_EST_SSR_000316	CAPS_CONTIG.3167					1	c	(TCA)5c(CAT)9	43	168	210
CAPS_CONTIG.3167-(TAT)9-27	S_EST_SSR_000317	CAPS_CONTIG.3167					2	p3	(TAT)9	27	915	941
CAPS_CONTIG.3176-(GCT)5-15	S_EST_SSR_000318	CAPS_CONTIG.3176					1	p3	(GCT)5	15	430	444
CAPS_CONTIG.3216-(AAG)6-18	S_EST_SSR_000319	CAPS_CONTIG.3216					1	p3	(AAG)6	18	163	180
CAPS_CONTIG.3226-(TC)6-12	S_EST_SSR_000320	CAPS_CONTIG.3226					1	p2	(TC)6	12	574	585
CAPS_CONTIG.3243-(GA)47-94	S_EST_SSR_000321	CAPS_CONTIG.3243					1	p2	(GA)47	94	5	98
CAPS_CONTIG.3252-(CT)6-12	S_EST_SSR_000322	CAPS_CONTIG.3252					1	p2	(CT)6	12	21	32
CAPS_CONTIG.3256-(CCT)6-18	S_EST_SSR_000323	CAPS_CONTIG.3256					1	p3	(CCT)6	18	553	570
CAPS_CONTIG.3257-(CAA)6-18	S_EST_SSR_000324	CAPS_CONTIG.3257					1	p3	(CAA)6	18	189	206
CAPS_CONTIG.3263-(GA)37-74	S_EST_SSR_000325	CAPS_CONTIG.3263					1	p2	(GA)37	74	5	78
CAPS_CONTIG.3266-(TA)6-12	S_EST_SSR_000326	CAPS_CONTIG.3266					1	p2	(TA)6	12	1286	1297
CAPS_CONTIG.3292-(TC)6-12	S_EST_SSR_000327	CAPS_CONTIG.3292					1	p2	(TC)6	12	65	76
CAPS_CONTIG.3299-(GA)35-70	S_EST_SSR_000328	CAPS_CONTIG.3299					1	p2	(GA)35	70	3	72
CAPS_CONTIG.3311-(GAA)5-15	S_EST_SSR_000329	CAPS_CONTIG.3311					1	p3	(GAA)5	15	256	270
CAPS_CONTIG.3328-(AAG)6-18	S_EST_SSR_000330	CAPS_CONTIG.3328					1	p3	(AAG)6	18	44	61
CAPS_CONTIG.3346-(GA)25gc(GA)20-92	S_EST_SSR_000331	CAPS_CONTIG.3346					1	c	(GA)25gc(GA)20	92	5	96
CAPS_CONTIG.3365-(GA)28-56	S_EST_SSR_000332	CAPS_CONTIG.3365					1	p2	(GA)28	56	5	60
CAPS_CONTIG.3373-(ATC)6-18	S_EST_SSR_000333	CAPS_CONTIG.3373					1	p3	(ATC)6	18	131	148
CAPS_CONTIG.3411-(GA)47-94	S_EST_SSR_000334	CAPS_CONTIG.3411					1	p2	(GA)47	94	7	100
CAPS_CONTIG.3414-(GCA)5-15	S_EST_SSR_000335	CAPS_CONTIG.3414					1	p3	(GCA)5	15	225	239
CAPS_CONTIG.3414-(AAT)7-21	S_EST_SSR_000336	CAPS_CONTIG.3414					2	p3	(AAT)7	21	408	428
CAPS_CONTIG.3431-(GA)23-46	S_EST_SSR_000337	CAPS_CONTIG.3431					1	p2	(GA)23	46	3	48
CAPS_CONTIG.3433-(TA)7-14	S_EST_SSR_000338	CAPS_CONTIG.3433					1	p2	(TA)7	14	17	30
CAPS_CONTIG.3437-(GGT)5-15	S_EST_SSR_000339	CAPS_CONTIG.3437					1	p3	(GGT)5	15	448	462
CAPS_CONTIG.3463-(GA)36-72	S_EST_SSR_000340	CAPS_CONTIG.3463					1	p2	(GA)36	72	7	78
CAPS_CONTIG.3464-(CT)12-24	S_EST_SSR_000341	CAPS_CONTIG.3464					1	p2	(CT)12	24	8	31
CAPS_CONTIG.3468-(TC)6-12	S_EST_SSR_000342	CAPS_CONTIG.3468					1	p2	(TC)6	12	56	67
CAPS_CONTIG.3488-(AG)51-102	S_EST_SSR_000343	CAPS_CONTIG.3488					1	p2	(AG)51	102	1	102
CAPS_CONTIG.3489-(AG)7-14	S_EST_SSR_000344	CAPS_CONTIG.3489					1	p2	(AG)7	14	20	33
CAPS_CONTIG.3490-(CA)6-12	S_EST_SSR_000345	CAPS_CONTIG.3490					1	p2	(CA)6	12	58	69
CAPS_CONTIG.3492-(GA)66-132	S_EST_SSR_000346	CAPS_CONTIG.3492					1	p2	(GA)66	132	13	144
CAPS_CONTIG.3500-(GA)23tagagac(AG)38-129	S_EST_SSR_000347	CAPS_CONTIG.3500					1	c	(GA)23tagagac(AG)38	129	5	133
CAPS_CONTIG.3506-(AG)38-76	S_EST_SSR_000348	CAPS_CONTIG.3506					1	p2	(AG)38	76	3	78
CAPS_CONTIG.3534-(TA)6-12	S_EST_SSR_000349	CAPS_CONTIG.3534					1	p2	(TA)6	12	491	502
CAPS_CONTIG.3535-(GCT)5-15	S_EST_SSR_000350	CAPS_CONTIG.3535					1	p3	(GCT)5	15	507	521
CAPS_CONTIG.3542-(GAA)5-15	S_EST_SSR_000351	CAPS_CONTIG.3542					1	p3	(GAA)5	15	72	86
CAPS_CONTIG.3542-(TCC)5-15	S_EST_SSR_000352	CAPS_CONTIG.3542					2	p3	(TCC)5	15	260	274
CAPS_CONTIG.3544-(AAC)5aagagtcttaaagctat(TTC)5-47	S_EST_SSR_000353	CAPS_CONTIG.3544					1	c	(AAC)5aagagtcttaaagctat(TTC)5	47	212	258
CAPS_CONTIG.3545-(GA)68-136	S_EST_SSR_000354	CAPS_CONTIG.3545					1	p2	(GA)68	136	462	597
CAPS_CONTIG.3578-(CTTT)7-28	S_EST_SSR_000355	CAPS_CONTIG.3578					1	p4	(CTTT)7	28	212	239
CAPS_CONTIG.3582-(GA)47-94	S_EST_SSR_000356	CAPS_CONTIG.3582					1	p2	(GA)47	94	1	94
CAPS_CONTIG.3583-(CT)22-44	S_EST_SSR_000357	CAPS_CONTIG.3583					1	p2	(CT)22	44	8	51
CAPS_CONTIG.3620-(AG)15-30	S_EST_SSR_000358	CAPS_CONTIG.3620					1	p2	(AG)15	30	6	35
CAPS_CONTIG.3643-(TC)6catcttcatattctctttctacaactcacaccacgttctc(CT)10-72	S_EST_SSR_000359	CAPS_CONTIG.3643					1	c	(TC)6catcttcatattctctttctacaactcacaccacgttctc(CT)10	72	43	114
CAPS_CONTIG.3649-(GA)27c(AG)21-97	S_EST_SSR_000360	CAPS_CONTIG.3649					1	c	(GA)27c(AG)21	97	6	102
CAPS_CONTIG.3668-(GA)35-70	S_EST_SSR_000361	CAPS_CONTIG.3668					1	p2	(GA)35	70	7	76
CAPS_CONTIG.3676-(TC)19-38	S_EST_SSR_000362	CAPS_CONTIG.3676					1	p2	(TC)19	38	285	322
CAPS_CONTIG.3678-(CTT)5-15	S_EST_SSR_000363	CAPS_CONTIG.3678					1	p3	(CTT)5	15	24	38
CAPS_CONTIG.3679-(GA)34-68	S_EST_SSR_000364	CAPS_CONTIG.3679					1	p2	(GA)34	68	5	72
CAPS_CONTIG.3684-(CT)17-34	S_EST_SSR_000365	CAPS_CONTIG.3684					1	p2	(CT)17	34	7	40
CAPS_CONTIG.3690-(AAC)5-15	S_EST_SSR_000366	CAPS_CONTIG.3690					1	p3	(AAC)5	15	457	471
CAPS_CONTIG.3702-(TC)18-36	S_EST_SSR_000367	CAPS_CONTIG.3702					1	p2	(TC)18	36	769	804
CAPS_CONTIG.3729-(TA)6-12	S_EST_SSR_000368	CAPS_CONTIG.3729					1	p2	(TA)6	12	157	168
CAPS_CONTIG.3766-(TC)8-16	S_EST_SSR_000369	CAPS_CONTIG.3766					1	p2	(TC)8	16	797	812
CAPS_CONTIG.3766-(AT)7-14	S_EST_SSR_000370	CAPS_CONTIG.3766					2	p2	(AT)7	14	942	955
CAPS_CONTIG.3773-(TTC)5-15	S_EST_SSR_000371	CAPS_CONTIG.3773					1	p3	(TTC)5	15	95	109
CAPS_CONTIG.3777-(TC)8-16	S_EST_SSR_000372	CAPS_CONTIG.3777					1	p2	(TC)8	16	1659	1674
CAPS_CONTIG.3782-(GA)36-72	S_EST_SSR_000373	CAPS_CONTIG.3782					1	p2	(GA)36	72	6	77
CAPS_CONTIG.3787-(CAA)6-18	S_EST_SSR_000374	CAPS_CONTIG.3787					1	p3	(CAA)6	18	580	597
CAPS_CONTIG.3791-(TG)6-12	S_EST_SSR_000375	CAPS_CONTIG.3791					1	p2	(TG)6	12	573	584
CAPS_CONTIG.3793-(AG)7aagcggagtttgtcctctatcgctttcgcctttgtactctactctc(TG)7-74	S_EST_SSR_000376	CAPS_CONTIG.3793					1	c	(AG)7aagcggagtttgtcctctatcgctttcgcctttgtactctactctc(TG)7	74	5	78
CAPS_CONTIG.3796-(GT)7-14	S_EST_SSR_000377	CAPS_CONTIG.3796					1	p2	(GT)7	14	656	669
CAPS_CONTIG.3798-(TA)11-22	S_EST_SSR_000378	CAPS_CONTIG.3798					1	p2	(TA)11	22	189	210
CAPS_CONTIG.3798-(ATG)6-18	S_EST_SSR_000379	CAPS_CONTIG.3798					2	p3	(ATG)6	18	370	387
CAPS_CONTIG.3798-(TC)43-86	S_EST_SSR_000380	CAPS_CONTIG.3798					3	p2	(TC)43	86	910	995
CAPS_CONTIG.3803-(AG)35-70	S_EST_SSR_000381	CAPS_CONTIG.3803					1	p2	(AG)35	70	3	72
CAPS_CONTIG.3813-(TATG)5-20	S_EST_SSR_000382	CAPS_CONTIG.3813					1	p4	(TATG)5	20	112	131
CAPS_CONTIG.3817-(AGA)5-15	S_EST_SSR_000383	CAPS_CONTIG.3817					1	p3	(AGA)5	15	73	87
CAPS_CONTIG.3821-(GA)7-14	S_EST_SSR_000384	CAPS_CONTIG.3821					1	p2	(GA)7	14	1788	1801
CAPS_CONTIG.3835-(GGT)5-15	S_EST_SSR_000385	CAPS_CONTIG.3835					1	p3	(GGT)5	15	573	587
CAPS_CONTIG.3837-(CT)26-52	S_EST_SSR_000386	CAPS_CONTIG.3837					1	p2	(CT)26	52	7	58
CAPS_CONTIG.3838-(CT)14-28	S_EST_SSR_000387	CAPS_CONTIG.3838					1	p2	(CT)14	28	7	34
CAPS_CONTIG.3843-(GA)7-14	S_EST_SSR_000388	CAPS_CONTIG.3843					1	p2	(GA)7	14	1	14
CAPS_CONTIG.3855-(GA)9-18	S_EST_SSR_000389	CAPS_CONTIG.3855					1	p2	(GA)9	18	1737	1754
CAPS_CONTIG.3864-(GA)35-70	S_EST_SSR_000390	CAPS_CONTIG.3864					1	p2	(GA)35	70	1	70
CAPS_CONTIG.3865-(CT)7-14	S_EST_SSR_000391	CAPS_CONTIG.3865					1	p2	(CT)7	14	19	32
CAPS_CONTIG.3876-(CT)6-12	S_EST_SSR_000392	CAPS_CONTIG.3876					1	p2	(CT)6	12	327	338
CAPS_CONTIG.3897-(CT)8-16	S_EST_SSR_000393	CAPS_CONTIG.3897					1	p2	(CT)8	16	14	29
CAPS_CONTIG.3911-(AG)7-14	S_EST_SSR_000394	CAPS_CONTIG.3911					1	p2	(AG)7	14	45	58
CAPS_CONTIG.3939-(TC)6-12	S_EST_SSR_000395	CAPS_CONTIG.3939					1	p2	(TC)6	12	21	32
CAPS_CONTIG.3948-(TTA)10-30	S_EST_SSR_000396	CAPS_CONTIG.3948					1	p3	(TTA)10	30	1186	1215
CAPS_CONTIG.3960-(TTA)6-18	S_EST_SSR_000397	CAPS_CONTIG.3960					1	p3	(TTA)6	18	582	599
CAPS_CONTIG.4024-(TC)7-14	S_EST_SSR_000398	CAPS_CONTIG.4024					1	p2	(TC)7	14	35	48
CAPS_CONTIG.4057-(AT)7-14	S_EST_SSR_000399	CAPS_CONTIG.4057					1	p2	(AT)7	14	181	194
CAPS_CONTIG.4085-(TCT)5-15	S_EST_SSR_000400	CAPS_CONTIG.4085					1	p3	(TCT)5	15	272	286
CAPS_CONTIG.4119-(AAG)5-15	S_EST_SSR_000401	CAPS_CONTIG.4119					1	p3	(AAG)5	15	1041	1055
CAPS_CONTIG.4151-(TC)8-16	S_EST_SSR_000402	CAPS_CONTIG.4151					1	p2	(TC)8	16	1578	1593
CAPS_CONTIG.4164-(GGC)5-15	S_EST_SSR_000403	CAPS_CONTIG.4164					1	p3	(GGC)5	15	97	111
CAPS_CONTIG.4217-(AAAT)6-24	S_EST_SSR_000404	CAPS_CONTIG.4217					1	p4	(AAAT)6	24	166	189
CAPS_CONTIG.4233-(GA)6-12	S_EST_SSR_000405	CAPS_CONTIG.4233					1	p2	(GA)6	12	95	106
CAPS_CONTIG.4235-(TG)6-12	S_EST_SSR_000406	CAPS_CONTIG.4235					1	p2	(TG)6	12	57	68
CAPS_CONTIG.4269-(AAG)5-15	S_EST_SSR_000407	CAPS_CONTIG.4269					1	p3	(AAG)5	15	30	44
CAPS_CONTIG.4286-(TAA)7-21	S_EST_SSR_000408	CAPS_CONTIG.4286					1	p3	(TAA)7	21	471	491
CAPS_CONTIG.4294-(TTA)5-15	S_EST_SSR_000409	CAPS_CONTIG.4294					1	p3	(TTA)5	15	17	31
CAPS_CONTIG.4301-(GGT)5-15	S_EST_SSR_000410	CAPS_CONTIG.4301					1	p3	(GGT)5	15	881	895
CAPS_CONTIG.4311-(AAG)5-15	S_EST_SSR_000411	CAPS_CONTIG.4311					1	p3	(AAG)5	15	171	185
CAPS_CONTIG.4337-(CGG)5-15	S_EST_SSR_000412	CAPS_CONTIG.4337					1	p3	(CGG)5	15	588	602
CAPS_CONTIG.4375-(CA)6-12	S_EST_SSR_000413	CAPS_CONTIG.4375					1	p2	(CA)6	12	166	177
CAPS_CONTIG.4376-(CAT)5actcctcataatactccctccctcttaacaaaccctttttccctactccaccataacccaccggcggaggcaagggcagatgc(TGA)5-113	S_EST_SSR_000414	CAPS_CONTIG.4376					1	c	(CAT)5actcctcataatactccctccctcttaacaaaccctttttccctactccaccataacccaccggcggaggcaagggcagatgc(TGA)5	113	649	761
CAPS_CONTIG.4380-(GGT)5-15	S_EST_SSR_000415	CAPS_CONTIG.4380					1	p3	(GGT)5	15	432	446
CAPS_CONTIG.4388-(TC)7-14	S_EST_SSR_000416	CAPS_CONTIG.4388					1	p2	(TC)7	14	735	748
CAPS_CONTIG.4395-(TC)6-12	S_EST_SSR_000417	CAPS_CONTIG.4395					1	p2	(TC)6	12	1633	1644
CAPS_CONTIG.4410-(TC)7-14	S_EST_SSR_000418	CAPS_CONTIG.4410					1	p2	(TC)7	14	10	23
CAPS_CONTIG.4417-(CAT)5-15	S_EST_SSR_000419	CAPS_CONTIG.4417					1	p3	(CAT)5	15	263	277
CAPS_CONTIG.4419-(GA)6-12	S_EST_SSR_000420	CAPS_CONTIG.4419					1	p2	(GA)6	12	1057	1068
CAPS_CONTIG.4438-(TTC)7-21	S_EST_SSR_000421	CAPS_CONTIG.4438					1	p3	(TTC)7	21	439	459
CAPS_CONTIG.4441-(AG)7-14	S_EST_SSR_000422	CAPS_CONTIG.4441					1	p2	(AG)7	14	148	161
CAPS_CONTIG.4442-(TC)38-76	S_EST_SSR_000423	CAPS_CONTIG.4442					1	p2	(TC)38	76	491	566
CAPS_CONTIG.4447-(TAA)6-18	S_EST_SSR_000424	CAPS_CONTIG.4447					1	p3	(TAA)6	18	425	442
CAPS_CONTIG.4453-(TC)7-14	S_EST_SSR_000425	CAPS_CONTIG.4453					1	p2	(TC)7	14	708	721
CAPS_CONTIG.4467-(AG)6-12	S_EST_SSR_000426	CAPS_CONTIG.4467					1	p2	(AG)6	12	245	256
CAPS_CONTIG.4485-(TTC)5-15	S_EST_SSR_000427	CAPS_CONTIG.4485					1	p3	(TTC)5	15	590	604
CAPS_CONTIG.4487-(TA)6tgtg(TA)8-32	S_EST_SSR_000428	CAPS_CONTIG.4487					1	c	(TA)6tgtg(TA)8	32	448	479
CAPS_CONTIG.4491-(TC)7-14	S_EST_SSR_000429	CAPS_CONTIG.4491					1	p2	(TC)7	14	900	913
CAPS_CONTIG.4500-(CAG)5-15	S_EST_SSR_000430	CAPS_CONTIG.4500					1	p3	(CAG)5	15	343	357
CAPS_CONTIG.4506-(TGG)5-15	S_EST_SSR_000431	CAPS_CONTIG.4506					1	p3	(TGG)5	15	470	484
CAPS_CONTIG.4513-(AT)7-14	S_EST_SSR_000432	CAPS_CONTIG.4513					1	p2	(AT)7	14	2281	2294
CAPS_CONTIG.4539-(ACA)6-18	S_EST_SSR_000433	CAPS_CONTIG.4539					1	p3	(ACA)6	18	427	444
CAPS_CONTIG.4563-(TC)9-18	S_EST_SSR_000434	CAPS_CONTIG.4563					1	p2	(TC)9	18	1297	1314
CAPS_CONTIG.4575-(CT)13-26	S_EST_SSR_000435	CAPS_CONTIG.4575					1	p2	(CT)13	26	26	51
CAPS_CONTIG.4588-(AT)7-14	S_EST_SSR_000436	CAPS_CONTIG.4588					1	p2	(AT)7	14	670	683
CAPS_CONTIG.4608-(AT)9-18	S_EST_SSR_000437	CAPS_CONTIG.4608					1	p2	(AT)9	18	721	738
CAPS_CONTIG.4636-(TAT)6-18	S_EST_SSR_000438	CAPS_CONTIG.4636					1	p3	(TAT)6	18	1038	1055
CAPS_CONTIG.4640-(TG)6-12	S_EST_SSR_000439	CAPS_CONTIG.4640					1	p2	(TG)6	12	511	522
CAPS_CONTIG.4647-(TC)7-14	S_EST_SSR_000440	CAPS_CONTIG.4647					1	p2	(TC)7	14	1432	1445
CAPS_CONTIG.4673-(GAG)5-15	S_EST_SSR_000441	CAPS_CONTIG.4673					1	p3	(GAG)5	15	365	379
CAPS_CONTIG.4675-(AAC)6-18	S_EST_SSR_000442	CAPS_CONTIG.4675					1	p3	(AAC)6	18	189	206
CAPS_CONTIG.4684-(AG)11-22	S_EST_SSR_000443	CAPS_CONTIG.4684					1	p2	(AG)11	22	48	69
CAPS_CONTIG.4741-(TGA)5-15	S_EST_SSR_000444	CAPS_CONTIG.4741					1	p3	(TGA)5	15	808	822
CAPS_CONTIG.4743-(TC)6-12	S_EST_SSR_000445	CAPS_CONTIG.4743					1	p2	(TC)6	12	1668	1679
CAPS_CONTIG.4756-(TC)6-12	S_EST_SSR_000446	CAPS_CONTIG.4756					1	p2	(TC)6	12	1206	1217
CAPS_CONTIG.4766-(ATTTTT)5tttaactaatatttttggtttttggtaaatggatgtttgtaggatatagtttaatttggttttttgt(TA)6-109	S_EST_SSR_000447	CAPS_CONTIG.4766					1	c	(ATTTTT)5tttaactaatatttttggtttttggtaaatggatgtttgtaggatatagtttaatttggttttttgt(TA)6	109	428	536
CAPS_CONTIG.4781-(TC)6-12	S_EST_SSR_000448	CAPS_CONTIG.4781					1	p2	(TC)6	12	83	94
CAPS_CONTIG.4809-(TA)7-14	S_EST_SSR_000449	CAPS_CONTIG.4809					1	p2	(TA)7	14	685	698
CAPS_CONTIG.4815-(ACC)6-18	S_EST_SSR_000450	CAPS_CONTIG.4815					1	p3	(ACC)6	18	599	616
CAPS_CONTIG.4818-(AGG)5-15	S_EST_SSR_000451	CAPS_CONTIG.4818					1	p3	(AGG)5	15	537	551
CAPS_CONTIG.4842-(TA)7-14	S_EST_SSR_000452	CAPS_CONTIG.4842					1	p2	(TA)7	14	138	151
CAPS_CONTIG.4847-(TCA)7-21	S_EST_SSR_000453	CAPS_CONTIG.4847					1	p3	(TCA)7	21	638	658
CAPS_CONTIG.4866-(TC)6-12	S_EST_SSR_000454	CAPS_CONTIG.4866					1	p2	(TC)6	12	10	21
CAPS_CONTIG.4885-(CA)6-12	S_EST_SSR_000455	CAPS_CONTIG.4885					1	p2	(CA)6	12	653	664
CAPS_CONTIG.4895-(TC)7-14	S_EST_SSR_000456	CAPS_CONTIG.4895					1	p2	(TC)7	14	1070	1083
CAPS_CONTIG.4899-(ACT)5-15	S_EST_SSR_000457	CAPS_CONTIG.4899					1	p3	(ACT)5	15	1738	1752
CAPS_CONTIG.4948-(AT)8-16	S_EST_SSR_000458	CAPS_CONTIG.4948					1	p2	(AT)8	16	1472	1487
CAPS_CONTIG.4973-(ATA)5-15	S_EST_SSR_000459	CAPS_CONTIG.4973					1	p3	(ATA)5	15	1000	1014
CAPS_CONTIG.4994-(TCC)5-15	S_EST_SSR_000460	CAPS_CONTIG.4994					1	p3	(TCC)5	15	2550	2564
CAPS_CONTIG.4997-(ACA)5-15	S_EST_SSR_000461	CAPS_CONTIG.4997					1	p3	(ACA)5	15	337	351
CAPS_CONTIG.5031-(ACA)5-15	S_EST_SSR_000462	CAPS_CONTIG.5031					1	p3	(ACA)5	15	191	205
CAPS_CONTIG.5036-(TAA)5tag(TAA)8-42	S_EST_SSR_000463	CAPS_CONTIG.5036					1	c	(TAA)5tag(TAA)8	42	311	352
CAPS_CONTIG.5036-(AAT)8-24	S_EST_SSR_000464	CAPS_CONTIG.5036					2	p3	(AAT)8	24	606	629
CAPS_CONTIG.5064-(AG)7-14	S_EST_SSR_000465	CAPS_CONTIG.5064					1	p2	(AG)7	14	1153	1166
CAPS_CONTIG.5091-(TA)7-14	S_EST_SSR_000466	CAPS_CONTIG.5091					1	p2	(TA)7	14	206	219
CAPS_CONTIG.5098-(AT)8-16	S_EST_SSR_000467	CAPS_CONTIG.5098					1	p2	(AT)8	16	1186	1201
CAPS_CONTIG.5109-(AGC)5-15	S_EST_SSR_000468	CAPS_CONTIG.5109					1	p3	(AGC)5	15	218	232
CAPS_CONTIG.5111-(ATTC)5-20	S_EST_SSR_000469	CAPS_CONTIG.5111					1	p4	(ATTC)5	20	44	63
CAPS_CONTIG.5130-(TGA)7-21	S_EST_SSR_000470	CAPS_CONTIG.5130					1	p3	(TGA)7	21	573	593
CAPS_CONTIG.5132-(GA)6ttaagagtgaagagaaagagagatcaagcttgggagagggagagagaaaaagagatcgagctcgg(GA)6-89	S_EST_SSR_000471	CAPS_CONTIG.5132					1	c	(GA)6ttaagagtgaagagaaagagagatcaagcttgggagagggagagagaaaaagagatcgagctcgg(GA)6	89	222	310
CAPS_CONTIG.5137-(CT)6(AT)6-24	S_EST_SSR_000472	CAPS_CONTIG.5137					1	c	(CT)6(AT)6	24	236	259
CAPS_CONTIG.5143-(AT)19gctttttctctcaacct(AG)12-79	S_EST_SSR_000473	CAPS_CONTIG.5143					1	c	(AT)19gctttttctctcaacct(AG)12	79	62	140
CAPS_CONTIG.5153-(AAAT)5-20	S_EST_SSR_000474	CAPS_CONTIG.5153					1	p4	(AAAT)5	20	176	195
CAPS_CONTIG.5163-(GAG)8-24	S_EST_SSR_000475	CAPS_CONTIG.5163					1	p3	(GAG)8	24	333	356
CAPS_CONTIG.5175-(GA)52-104	S_EST_SSR_000476	CAPS_CONTIG.5175					1	p2	(GA)52	104	9	112
CAPS_CONTIG.5175-(TA)10-20	S_EST_SSR_000477	CAPS_CONTIG.5175					2	p2	(TA)10	20	1628	1647
CAPS_CONTIG.5180-(CT)6-12	S_EST_SSR_000478	CAPS_CONTIG.5180					1	p2	(CT)6	12	73	84
CAPS_CONTIG.5187-(CA)21-42	S_EST_SSR_000479	CAPS_CONTIG.5187					1	p2	(CA)21	42	51	92
CAPS_CONTIG.5189-(CAA)5-15	S_EST_SSR_000480	CAPS_CONTIG.5189					1	p3	(CAA)5	15	145	159
CAPS_CONTIG.5194-(TAT)7-21	S_EST_SSR_000481	CAPS_CONTIG.5194					1	p3	(TAT)7	21	1401	1421
CAPS_CONTIG.5217-(TC)6-12	S_EST_SSR_000482	CAPS_CONTIG.5217					1	p2	(TC)6	12	1632	1643
CAPS_CONTIG.5228-(AGT)5-15	S_EST_SSR_000483	CAPS_CONTIG.5228					1	p3	(AGT)5	15	594	608
CAPS_CONTIG.5231-(ATT)8ttgctatcatcacttccatttctttgttccaatccattc(AAG)6-81	S_EST_SSR_000484	CAPS_CONTIG.5231					1	c	(ATT)8ttgctatcatcacttccatttctttgttccaatccattc(AAG)6	81	158	238
CAPS_CONTIG.5245-(CCG)6-18	S_EST_SSR_000485	CAPS_CONTIG.5245					1	p3	(CCG)6	18	139	156
CAPS_CONTIG.5249-(CT)48-96	S_EST_SSR_000486	CAPS_CONTIG.5249					1	p2	(CT)48	96	7	102
CAPS_CONTIG.5254-(CAG)7-21	S_EST_SSR_000487	CAPS_CONTIG.5254					1	p3	(CAG)7	21	653	673
CAPS_CONTIG.5270-(GA)6-12	S_EST_SSR_000488	CAPS_CONTIG.5270					1	p2	(GA)6	12	9	20
CAPS_CONTIG.5274-(TGA)5-15	S_EST_SSR_000489	CAPS_CONTIG.5274					1	p3	(TGA)5	15	982	996
CAPS_CONTIG.5278-(AT)9-18	S_EST_SSR_000490	CAPS_CONTIG.5278					1	p2	(AT)9	18	230	247
CAPS_CONTIG.5281-(CAT)5-15	S_EST_SSR_000491	CAPS_CONTIG.5281					1	p3	(CAT)5	15	140	154
CAPS_CONTIG.5282-(CTT)5-15	S_EST_SSR_000492	CAPS_CONTIG.5282					1	p3	(CTT)5	15	41	55
CAPS_CONTIG.5284-(CAA)5-15	S_EST_SSR_000493	CAPS_CONTIG.5284					1	p3	(CAA)5	15	685	699
CAPS_CONTIG.5286-(CAA)5-15	S_EST_SSR_000494	CAPS_CONTIG.5286					1	p3	(CAA)5	15	11	25
CAPS_CONTIG.5294-(CA)6-12	S_EST_SSR_000495	CAPS_CONTIG.5294					1	p2	(CA)6	12	99	110
CAPS_CONTIG.5294-(TAAT)5-20	S_EST_SSR_000496	CAPS_CONTIG.5294					2	p4	(TAAT)5	20	1153	1172
CAPS_CONTIG.5305-(AC)8-16	S_EST_SSR_000497	CAPS_CONTIG.5305					1	p2	(AC)8	16	6	21
CAPS_CONTIG.5318-(GA)49-98	S_EST_SSR_000498	CAPS_CONTIG.5318					1	p2	(GA)49	98	9	106
CAPS_CONTIG.5332-(CT)7-14	S_EST_SSR_000499	CAPS_CONTIG.5332					1	p2	(CT)7	14	50	63
CAPS_CONTIG.5337-(AG)9-18	S_EST_SSR_000500	CAPS_CONTIG.5337					1	p2	(AG)9	18	69	86
CAPS_CONTIG.5341-(CAG)5-15	S_EST_SSR_000501	CAPS_CONTIG.5341					1	p3	(CAG)5	15	429	443
CAPS_CONTIG.5365-(AG)6-12	S_EST_SSR_000502	CAPS_CONTIG.5365					1	p2	(AG)6	12	276	287
CAPS_CONTIG.5371-(TC)9-18	S_EST_SSR_000503	CAPS_CONTIG.5371					1	p2	(TC)9	18	850	867
CAPS_CONTIG.5376-(TC)8-16	S_EST_SSR_000504	CAPS_CONTIG.5376					1	p2	(TC)8	16	1301	1316
CAPS_CONTIG.5379-(TCC)6ttaatatctccatctccat(TCC)6-55	S_EST_SSR_000505	CAPS_CONTIG.5379					1	c	(TCC)6ttaatatctccatctccat(TCC)6	55	159	213
CAPS_CONTIG.5382-(AGA)9-27	S_EST_SSR_000506	CAPS_CONTIG.5382					1	p3	(AGA)9	27	1222	1248
CAPS_CONTIG.5382-(GT)8-16	S_EST_SSR_000507	CAPS_CONTIG.5382					2	p2	(GT)8	16	1855	1870
CAPS_CONTIG.5395-(CT)6-12	S_EST_SSR_000508	CAPS_CONTIG.5395					1	p2	(CT)6	12	20	31
CAPS_CONTIG.5395-(CT)7-14	S_EST_SSR_000509	CAPS_CONTIG.5395					2	p2	(CT)7	14	182	195
CAPS_CONTIG.5396-(AC)7-14	S_EST_SSR_000510	CAPS_CONTIG.5396					1	p2	(AC)7	14	66	79
CAPS_CONTIG.5402-(AT)7-14	S_EST_SSR_000511	CAPS_CONTIG.5402					1	p2	(AT)7	14	609	622
CAPS_CONTIG.5404-(AG)8-16	S_EST_SSR_000512	CAPS_CONTIG.5404					1	p2	(AG)8	16	5	20
CAPS_CONTIG.5417-(AAT)5-15	S_EST_SSR_000513	CAPS_CONTIG.5417					1	p3	(AAT)5	15	142	156
CAPS_CONTIG.5434-(TA)8g(AT)9-35	S_EST_SSR_000514	CAPS_CONTIG.5434					1	c	(TA)8g(AT)9	35	218	252
CAPS_CONTIG.5434-(CT)7-14	S_EST_SSR_000515	CAPS_CONTIG.5434					2	p2	(CT)7	14	563	576
CAPS_CONTIG.5446-(AT)10-20	S_EST_SSR_000516	CAPS_CONTIG.5446					1	p2	(AT)10	20	76	95
CAPS_CONTIG.5451-(TC)7-14	S_EST_SSR_000517	CAPS_CONTIG.5451					1	p2	(TC)7	14	30	43
CAPS_CONTIG.5451-(AT)6gtaaagtcaaactttggtcaaaaaaaaaaaaaaaaaaaaaaaaaaaaaaaaaaaaaaaaaaactcgagactagt(TC)6-98	S_EST_SSR_000518	CAPS_CONTIG.5451					2	c	(AT)6gtaaagtcaaactttggtcaaaaaaaaaaaaaaaaaaaaaaaaaaaaaaaaaaaaaaaaaaactcgagactagt(TC)6	98	1165	1262
CAPS_CONTIG.5459-(AGA)5-15	S_EST_SSR_000519	CAPS_CONTIG.5459					1	p3	(AGA)5	15	417	431
CAPS_CONTIG.5460-(CAA)5-15	S_EST_SSR_000520	CAPS_CONTIG.5460					1	p3	(CAA)5	15	936	950
CAPS_CONTIG.5472-(CAA)8-24	S_EST_SSR_000521	CAPS_CONTIG.5472					1	p3	(CAA)8	24	204	227
CAPS_CONTIG.5472-(CAG)5-15	S_EST_SSR_000522	CAPS_CONTIG.5472					2	p3	(CAG)5	15	372	386
CAPS_CONTIG.5488-(AATA)7-28	S_EST_SSR_000523	CAPS_CONTIG.5488					1	p4	(AATA)7	28	881	908
CAPS_CONTIG.5499-(ACC)5-15	S_EST_SSR_000524	CAPS_CONTIG.5499					1	p3	(ACC)5	15	930	944
CAPS_CONTIG.5501-(CTT)5-15	S_EST_SSR_000525	CAPS_CONTIG.5501					1	p3	(CTT)5	15	32	46
CAPS_CONTIG.5517-(AGC)6-18	S_EST_SSR_000526	CAPS_CONTIG.5517					1	p3	(AGC)6	18	94	111
CAPS_CONTIG.5527-(GCA)6-18	S_EST_SSR_000527	CAPS_CONTIG.5527					1	p3	(GCA)6	18	1465	1482
CAPS_CONTIG.5529-(AAT)7-21	S_EST_SSR_000528	CAPS_CONTIG.5529					1	p3	(AAT)7	21	496	516
CAPS_CONTIG.5548-(AAC)7-21	S_EST_SSR_000529	CAPS_CONTIG.5548					1	p3	(AAC)7	21	74	94
CAPS_CONTIG.5555-(TC)21-42	S_EST_SSR_000530	CAPS_CONTIG.5555					1	p2	(TC)21	42	451	492
CAPS_CONTIG.5566-(CCA)5-15	S_EST_SSR_000531	CAPS_CONTIG.5566					1	p3	(CCA)5	15	427	441
CAPS_CONTIG.5566-(AT)9-18	S_EST_SSR_000532	CAPS_CONTIG.5566					2	p2	(AT)9	18	886	903
CAPS_CONTIG.5603-(CA)8-16	S_EST_SSR_000533	CAPS_CONTIG.5603					1	p2	(CA)8	16	54	69
CAPS_CONTIG.5613-(AAAT)5-20	S_EST_SSR_000534	CAPS_CONTIG.5613					1	p4	(AAAT)5	20	45	64
CAPS_CONTIG.5619-(GCA)6-18	S_EST_SSR_000535	CAPS_CONTIG.5619					1	p3	(GCA)6	18	206	223
CAPS_CONTIG.5626-(GAA)5-15	S_EST_SSR_000536	CAPS_CONTIG.5626					1	p3	(GAA)5	15	427	441
CAPS_CONTIG.5631-(TC)7-14	S_EST_SSR_000537	CAPS_CONTIG.5631					1	p2	(TC)7	14	9	22
CAPS_CONTIG.5639-(TA)15-30	S_EST_SSR_000538	CAPS_CONTIG.5639					1	p2	(TA)15	30	852	881
CAPS_CONTIG.5642-(TTC)6-18	S_EST_SSR_000539	CAPS_CONTIG.5642					1	p3	(TTC)6	18	33	50
CAPS_CONTIG.5648-(CTT)6-18	S_EST_SSR_000540	CAPS_CONTIG.5648					1	p3	(CTT)6	18	1881	1898
CAPS_CONTIG.5649-(TA)20-40	S_EST_SSR_000541	CAPS_CONTIG.5649					1	p2	(TA)20	40	824	863
CAPS_CONTIG.5656-(TATC)5-20	S_EST_SSR_000542	CAPS_CONTIG.5656					1	p4	(TATC)5	20	2146	2165
CAPS_CONTIG.5677-(CAG)7-21	S_EST_SSR_000543	CAPS_CONTIG.5677					1	p3	(CAG)7	21	558	578
CAPS_CONTIG.5684-(CTA)5-15	S_EST_SSR_000544	CAPS_CONTIG.5684					1	p3	(CTA)5	15	34	48
CAPS_CONTIG.5684-(GGC)6-18	S_EST_SSR_000545	CAPS_CONTIG.5684					2	p3	(GGC)6	18	347	364
CAPS_CONTIG.5706-(TA)6-12	S_EST_SSR_000546	CAPS_CONTIG.5706					1	p2	(TA)6	12	39	50
CAPS_CONTIG.5709-(TC)9-18	S_EST_SSR_000547	CAPS_CONTIG.5709					1	p2	(TC)9	18	67	84
CAPS_CONTIG.5716-(TC)10-20	S_EST_SSR_000548	CAPS_CONTIG.5716					1	p2	(TC)10	20	80	99
CAPS_CONTIG.5722-(TTC)11-33	S_EST_SSR_000549	CAPS_CONTIG.5722					1	p3	(TTC)11	33	109	141
CAPS_CONTIG.5727-(TA)10-20	S_EST_SSR_000550	CAPS_CONTIG.5727					1	p2	(TA)10	20	664	683
CAPS_CONTIG.5731-(CAA)5-15	S_EST_SSR_000551	CAPS_CONTIG.5731					1	p3	(CAA)5	15	492	506
CAPS_CONTIG.5731-(AGA)6-18	S_EST_SSR_000552	CAPS_CONTIG.5731					2	p3	(AGA)6	18	733	750
CAPS_CONTIG.5734-(CT)6(AT)6-24	S_EST_SSR_000553	CAPS_CONTIG.5734					1	c	(CT)6(AT)6	24	471	494
CAPS_CONTIG.5740-(CCA)5-15	S_EST_SSR_000554	CAPS_CONTIG.5740					1	p3	(CCA)5	15	25	39
CAPS_CONTIG.5741-(AT)7-14	S_EST_SSR_000555	CAPS_CONTIG.5741					1	p2	(AT)7	14	135	148
CAPS_CONTIG.5741-(ACA)5-15	S_EST_SSR_000556	CAPS_CONTIG.5741					2	p3	(ACA)5	15	718	732
CAPS_CONTIG.5743-(GAG)5-15	S_EST_SSR_000557	CAPS_CONTIG.5743					1	p3	(GAG)5	15	507	521
CAPS_CONTIG.5744-(TGT)5-15	S_EST_SSR_000558	CAPS_CONTIG.5744					1	p3	(TGT)5	15	645	659
CAPS_CONTIG.5750-(TA)8-16	S_EST_SSR_000559	CAPS_CONTIG.5750					1	p2	(TA)8	16	1593	1608
CAPS_CONTIG.5756-(AG)9-18	S_EST_SSR_000560	CAPS_CONTIG.5756					1	p2	(AG)9	18	38	55
CAPS_CONTIG.5761-(TA)10-20	S_EST_SSR_000561	CAPS_CONTIG.5761					1	p2	(TA)10	20	1036	1055
CAPS_CONTIG.5769-(ATT)6-18	S_EST_SSR_000562	CAPS_CONTIG.5769					1	p3	(ATT)6	18	331	348
CAPS_CONTIG.5778-(GA)24-48	S_EST_SSR_000563	CAPS_CONTIG.5778					1	p2	(GA)24	48	9	56
CAPS_CONTIG.5792-(TC)6-12	S_EST_SSR_000564	CAPS_CONTIG.5792					1	p2	(TC)6	12	31	42
CAPS_CONTIG.5804-(TA)6-12	S_EST_SSR_000565	CAPS_CONTIG.5804					1	p2	(TA)6	12	471	482
CAPS_CONTIG.5813-(TCT)5-15	S_EST_SSR_000566	CAPS_CONTIG.5813					1	p3	(TCT)5	15	38	52
CAPS_CONTIG.5816-(CACCC)6-30	S_EST_SSR_000567	CAPS_CONTIG.5816					1	p5	(CACCC)6	30	417	446
CAPS_CONTIG.5849-(TTC)6-18	S_EST_SSR_000568	CAPS_CONTIG.5849					1	p3	(TTC)6	18	276	293
CAPS_CONTIG.5850-(TA)7-14	S_EST_SSR_000569	CAPS_CONTIG.5850					1	p2	(TA)7	14	1100	1113
CAPS_CONTIG.5869-(TA)6-12	S_EST_SSR_000570	CAPS_CONTIG.5869					1	p2	(TA)6	12	746	757
CAPS_CONTIG.5885-(TC)7-14	S_EST_SSR_000571	CAPS_CONTIG.5885					1	p2	(TC)7	14	163	176
CAPS_CONTIG.5885-(TTG)5-15	S_EST_SSR_000572	CAPS_CONTIG.5885					2	p3	(TTG)5	15	805	819
CAPS_CONTIG.5907-(TC)6-12	S_EST_SSR_000573	CAPS_CONTIG.5907					1	p2	(TC)6	12	1864	1875
CAPS_CONTIG.5910-(TC)7-14	S_EST_SSR_000574	CAPS_CONTIG.5910					1	p2	(TC)7	14	1467	1480
CAPS_CONTIG.5916-(AT)9-18	S_EST_SSR_000575	CAPS_CONTIG.5916					1	p2	(AT)9	18	1208	1225
CAPS_CONTIG.5940-(ACC)5-15	S_EST_SSR_000576	CAPS_CONTIG.5940					1	p3	(ACC)5	15	186	200
CAPS_CONTIG.5946-(TCA)5-15	S_EST_SSR_000577	CAPS_CONTIG.5946					1	p3	(TCA)5	15	471	485
CAPS_CONTIG.5948-(CAC)5caacgaagccataccatcctacaccagtttacaagtcac(CAA)5-69	S_EST_SSR_000578	CAPS_CONTIG.5948					1	c	(CAC)5caacgaagccataccatcctacaccagtttacaagtcac(CAA)5	69	44	112
CAPS_CONTIG.5956-(CT)6-12	S_EST_SSR_000579	CAPS_CONTIG.5956					1	p2	(CT)6	12	50	61
CAPS_CONTIG.5964-(ATC)7-21	S_EST_SSR_000580	CAPS_CONTIG.5964					1	p3	(ATC)7	21	125	145
CAPS_CONTIG.5971-(CAT)6-18	S_EST_SSR_000581	CAPS_CONTIG.5971					1	p3	(CAT)6	18	240	257
CAPS_CONTIG.5977-(CCA)5-15	S_EST_SSR_000582	CAPS_CONTIG.5977					1	p3	(CCA)5	15	46	60
CAPS_CONTIG.5990-(CTT)5catcatcatcttcctcttc(TCA)5-49	S_EST_SSR_000583	CAPS_CONTIG.5990					1	c	(CTT)5catcatcatcttcctcttc(TCA)5	49	174	222
CAPS_CONTIG.6012-(CT)6-12	S_EST_SSR_000584	CAPS_CONTIG.6012					1	p2	(CT)6	12	93	104
CAPS_CONTIG.6019-(AG)14-28	S_EST_SSR_000585	CAPS_CONTIG.6019					1	p2	(AG)14	28	2225	2252
CAPS_CONTIG.6030-(TGT)5-15	S_EST_SSR_000586	CAPS_CONTIG.6030					1	p3	(TGT)5	15	639	653
CAPS_CONTIG.6051-(TCC)5-15	S_EST_SSR_000587	CAPS_CONTIG.6051					1	p3	(TCC)5	15	320	334
CAPS_CONTIG.6057-(TAA)6-18	S_EST_SSR_000588	CAPS_CONTIG.6057					1	p3	(TAA)6	18	113	130
CAPS_CONTIG.6062-(CT)6-12	S_EST_SSR_000589	CAPS_CONTIG.6062					1	p2	(CT)6	12	50	61
CAPS_CONTIG.6065-(TA)6-12	S_EST_SSR_000590	CAPS_CONTIG.6065					1	p2	(TA)6	12	684	695
CAPS_CONTIG.6072-(TC)6-12	S_EST_SSR_000591	CAPS_CONTIG.6072					1	p2	(TC)6	12	35	46
CAPS_CONTIG.6115-(CAG)7-21	S_EST_SSR_000592	CAPS_CONTIG.6115					1	p3	(CAG)7	21	43	63
CAPS_CONTIG.6131-(TAG)6-18	S_EST_SSR_000593	CAPS_CONTIG.6131					1	p3	(TAG)6	18	125	142
CAPS_CONTIG.6137-(CAA)5-15	S_EST_SSR_000594	CAPS_CONTIG.6137					1	p3	(CAA)5	15	741	755
CAPS_CONTIG.6138-(CGG)6-18	S_EST_SSR_000595	CAPS_CONTIG.6138					1	p3	(CGG)6	18	345	362
CAPS_CONTIG.6147-(AC)9-18	S_EST_SSR_000596	CAPS_CONTIG.6147					1	p2	(AC)9	18	21	38
CAPS_CONTIG.6160-(CT)6-12	S_EST_SSR_000597	CAPS_CONTIG.6160					1	p2	(CT)6	12	19	30
CAPS_CONTIG.6166-(CT)6-12	S_EST_SSR_000598	CAPS_CONTIG.6166					1	p2	(CT)6	12	34	45
CAPS_CONTIG.6170-(CAA)6-18	S_EST_SSR_000599	CAPS_CONTIG.6170					1	p3	(CAA)6	18	150	167
CAPS_CONTIG.6182-(AT)9-18	S_EST_SSR_000600	CAPS_CONTIG.6182					1	p2	(AT)9	18	94	111
CAPS_CONTIG.6190-(TTCGTC)5-30	S_EST_SSR_000601	CAPS_CONTIG.6190					1	p6	(TTCGTC)5	30	603	632
CAPS_CONTIG.6197-(GCG)5-15	S_EST_SSR_000602	CAPS_CONTIG.6197					1	p3	(GCG)5	15	90	104
CAPS_CONTIG.6203-(TC)8-16	S_EST_SSR_000603	CAPS_CONTIG.6203					1	p2	(TC)8	16	997	1012
CAPS_CONTIG.6206-(CCT)5-15	S_EST_SSR_000604	CAPS_CONTIG.6206					1	p3	(CCT)5	15	500	514
CAPS_CONTIG.6247-(CTT)7-21	S_EST_SSR_000605	CAPS_CONTIG.6247					1	p3	(CTT)7	21	220	240
CAPS_CONTIG.6278-(GA)7-14	S_EST_SSR_000606	CAPS_CONTIG.6278					1	p2	(GA)7	14	281	294
CAPS_CONTIG.6321-(TC)7(CTCC)6*-35	S_EST_SSR_000607	CAPS_CONTIG.6321					1	c*	(TC)7(CTCC)6*	35	48	82
CAPS_CONTIG.6328-(AG)7-14	S_EST_SSR_000608	CAPS_CONTIG.6328					1	p2	(AG)7	14	49	62
CAPS_CONTIG.6334-(TC)6-12	S_EST_SSR_000609	CAPS_CONTIG.6334					1	p2	(TC)6	12	21	32
CAPS_CONTIG.6334-(TC)8-16	S_EST_SSR_000610	CAPS_CONTIG.6334					2	p2	(TC)8	16	866	881
CAPS_CONTIG.6340-(GAA)5-15	S_EST_SSR_000611	CAPS_CONTIG.6340					1	p3	(GAA)5	15	400	414
CAPS_CONTIG.6360-(TAA)5-15	S_EST_SSR_000612	CAPS_CONTIG.6360					1	p3	(TAA)5	15	5	19
CAPS_CONTIG.6373-(CCA)5-15	S_EST_SSR_000613	CAPS_CONTIG.6373					1	p3	(CCA)5	15	1077	1091
CAPS_CONTIG.6389-(TC)6-12	S_EST_SSR_000614	CAPS_CONTIG.6389					1	p2	(TC)6	12	685	696
CAPS_CONTIG.6409-(CAA)6-18	S_EST_SSR_000615	CAPS_CONTIG.6409					1	p3	(CAA)6	18	96	113
CAPS_CONTIG.6422-(GTT)5-15	S_EST_SSR_000616	CAPS_CONTIG.6422					1	p3	(GTT)5	15	9	23
CAPS_CONTIG.6460-(ATC)5-15	S_EST_SSR_000617	CAPS_CONTIG.6460					1	p3	(ATC)5	15	52	66
CAPS_CONTIG.6461-(GGA)5-15	S_EST_SSR_000618	CAPS_CONTIG.6461					1	p3	(GGA)5	15	217	231
CAPS_CONTIG.6481-(GAA)5-15	S_EST_SSR_000619	CAPS_CONTIG.6481					1	p3	(GAA)5	15	338	352
CAPS_CONTIG.6567-(TA)6-12	S_EST_SSR_000620	CAPS_CONTIG.6567					1	p2	(TA)6	12	546	557
CAPS_CONTIG.6575-(TC)9-18	S_EST_SSR_000621	CAPS_CONTIG.6575					1	p2	(TC)9	18	2519	2536
CAPS_CONTIG.6597-(CTTGTT)6-36	S_EST_SSR_000622	CAPS_CONTIG.6597					1	p6	(CTTGTT)6	36	748	783
CAPS_CONTIG.6614-(AT)11-22	S_EST_SSR_000623	CAPS_CONTIG.6614					1	p2	(AT)11	22	18	39
CAPS_CONTIG.6642-(AG)43-86	S_EST_SSR_000624	CAPS_CONTIG.6642					1	p2	(AG)43	86	685	770
CAPS_CONTIG.6666-(TA)6-12	S_EST_SSR_000625	CAPS_CONTIG.6666					1	p2	(TA)6	12	499	510
CAPS_CONTIG.6677-(TC)9-18	S_EST_SSR_000626	CAPS_CONTIG.6677					1	p2	(TC)9	18	769	786
CAPS_CONTIG.6729-(TGT)5-15	S_EST_SSR_000627	CAPS_CONTIG.6729					1	p3	(TGT)5	15	568	582
CAPS_CONTIG.6791-(TA)9-18	S_EST_SSR_000628	CAPS_CONTIG.6791					1	p2	(TA)9	18	10	27
CAPS_CONTIG.6793-(TG)9-18	S_EST_SSR_000629	CAPS_CONTIG.6793					1	p2	(TG)9	18	1162	1179
CAPS_CONTIG.6807-(GA)8-16	S_EST_SSR_000630	CAPS_CONTIG.6807					1	p2	(GA)8	16	9	24
CAPS_CONTIG.6826-(AT)7(GT)8-30	S_EST_SSR_000631	CAPS_CONTIG.6826					1	c	(AT)7(GT)8	30	42	71
CAPS_CONTIG.6831-(TC)8-16	S_EST_SSR_000632	CAPS_CONTIG.6831					1	p2	(TC)8	16	570	585
CAPS_CONTIG.6871-(CT)8-16	S_EST_SSR_000633	CAPS_CONTIG.6871					1	p2	(CT)8	16	541	556
CAPS_CONTIG.6874-(GA)7-14	S_EST_SSR_000634	CAPS_CONTIG.6874					1	p2	(GA)7	14	9	22
CAPS_CONTIG.6877-(AT)7-14	S_EST_SSR_000635	CAPS_CONTIG.6877					1	p2	(AT)7	14	183	196
CAPS_CONTIG.6879-(GA)8-16	S_EST_SSR_000636	CAPS_CONTIG.6879					1	p2	(GA)8	16	9	24
CAPS_CONTIG.6879-(GA)58-116	S_EST_SSR_000637	CAPS_CONTIG.6879					2	p2	(GA)58	116	141	256
CAPS_CONTIG.6886-(ACT)6-18	S_EST_SSR_000638	CAPS_CONTIG.6886					1	p3	(ACT)6	18	661	678
CAPS_CONTIG.6887-(TA)9-18	S_EST_SSR_000639	CAPS_CONTIG.6887					1	p2	(TA)9	18	1112	1129
CAPS_CONTIG.6911-(TC)9-18	S_EST_SSR_000640	CAPS_CONTIG.6911					1	p2	(TC)9	18	620	637
CAPS_CONTIG.6914-(AG)6-12	S_EST_SSR_000641	CAPS_CONTIG.6914					1	p2	(AG)6	12	15	26
CAPS_CONTIG.6923-(AT)12-24	S_EST_SSR_000642	CAPS_CONTIG.6923					1	p2	(AT)12	24	767	790
CAPS_CONTIG.6927-(CA)7-14	S_EST_SSR_000643	CAPS_CONTIG.6927					1	p2	(CA)7	14	50	63
CAPS_CONTIG.6940-(TC)7-14	S_EST_SSR_000644	CAPS_CONTIG.6940					1	p2	(TC)7	14	658	671
CAPS_CONTIG.6947-(GA)7-14	S_EST_SSR_000645	CAPS_CONTIG.6947					1	p2	(GA)7	14	9	22
CAPS_CONTIG.6958-(TC)8-16	S_EST_SSR_000646	CAPS_CONTIG.6958					1	p2	(TC)8	16	839	854
CAPS_CONTIG.6960-(GA)9-18	S_EST_SSR_000647	CAPS_CONTIG.6960					1	p2	(GA)9	18	9	26
CAPS_CONTIG.6968-(GA)7-14	S_EST_SSR_000648	CAPS_CONTIG.6968					1	p2	(GA)7	14	9	22
CAPS_CONTIG.6971-(CT)6-12	S_EST_SSR_000649	CAPS_CONTIG.6971					1	p2	(CT)6	12	13	24
CAPS_CONTIG.6988-(ACA)5-15	S_EST_SSR_000650	CAPS_CONTIG.6988					1	p3	(ACA)5	15	51	65
CAPS_CONTIG.7001-(TCGGG)5-25	S_EST_SSR_000651	CAPS_CONTIG.7001					1	p5	(TCGGG)5	25	254	278
CAPS_CONTIG.7007-(AT)6-12	S_EST_SSR_000652	CAPS_CONTIG.7007					1	p2	(AT)6	12	551	562
CAPS_CONTIG.7011-(TAAT)5-20	S_EST_SSR_000653	CAPS_CONTIG.7011					1	p4	(TAAT)5	20	405	424
CAPS_CONTIG.7013-(GA)7-14	S_EST_SSR_000654	CAPS_CONTIG.7013					1	p2	(GA)7	14	9	22
CAPS_CONTIG.7017-(GA)8-16	S_EST_SSR_000655	CAPS_CONTIG.7017					1	p2	(GA)8	16	9	24
CAPS_CONTIG.7022-(GA)8-16	S_EST_SSR_000656	CAPS_CONTIG.7022					1	p2	(GA)8	16	9	24
CAPS_CONTIG.7032-(GA)25g(GA)7-65	S_EST_SSR_000657	CAPS_CONTIG.7032					1	c	(GA)25g(GA)7	65	9	73
CAPS_CONTIG.7048-(TC)7-14	S_EST_SSR_000658	CAPS_CONTIG.7048					1	p2	(TC)7	14	501	514
CAPS_CONTIG.7051-(GA)9-18	S_EST_SSR_000659	CAPS_CONTIG.7051					1	p2	(GA)9	18	9	26
CAPS_CONTIG.7062-(GA)6-12	S_EST_SSR_000660	CAPS_CONTIG.7062					1	p2	(GA)6	12	9	20
CAPS_CONTIG.7068-(GAG)5-15	S_EST_SSR_000661	CAPS_CONTIG.7068					1	p3	(GAG)5	15	333	347
CAPS_CONTIG.7076-(TC)6-12	S_EST_SSR_000662	CAPS_CONTIG.7076					1	p2	(TC)6	12	651	662
CAPS_CONTIG.7086-(TC)6-12	S_EST_SSR_000663	CAPS_CONTIG.7086					1	p2	(TC)6	12	780	791
CAPS_CONTIG.7095-(TC)7-14	S_EST_SSR_000664	CAPS_CONTIG.7095					1	p2	(TC)7	14	10	23
CAPS_CONTIG.7100-(GA)40-80	S_EST_SSR_000665	CAPS_CONTIG.7100					1	p2	(GA)40	80	8	87
CAPS_CONTIG.7102-(TA)19-38	S_EST_SSR_000666	CAPS_CONTIG.7102					1	p2	(TA)19	38	903	940
CAPS_CONTIG.7115-(TC)7-14	S_EST_SSR_000667	CAPS_CONTIG.7115					1	p2	(TC)7	14	551	564
CAPS_CONTIG.7134-(GA)7-14	S_EST_SSR_000668	CAPS_CONTIG.7134					1	p2	(GA)7	14	9	22
CAPS_CONTIG.7136-(CT)23-46	S_EST_SSR_000669	CAPS_CONTIG.7136					1	p2	(CT)23	46	9	54
CAPS_CONTIG.7149-(GA)9-18	S_EST_SSR_000670	CAPS_CONTIG.7149					1	p2	(GA)9	18	9	26
CAPS_CONTIG.7153-(CAA)5-15	S_EST_SSR_000671	CAPS_CONTIG.7153					1	p3	(CAA)5	15	292	306
CAPS_CONTIG.7163-(TA)12-24	S_EST_SSR_000672	CAPS_CONTIG.7163					1	p2	(TA)12	24	470	493
CAPS_CONTIG.7164-(TC)9-18	S_EST_SSR_000673	CAPS_CONTIG.7164					1	p2	(TC)9	18	577	594
CAPS_CONTIG.7166-(GA)9-18	S_EST_SSR_000674	CAPS_CONTIG.7166					1	p2	(GA)9	18	9	26
CAPS_CONTIG.7169-(TC)8-16	S_EST_SSR_000675	CAPS_CONTIG.7169					1	p2	(TC)8	16	837	852
CAPS_CONTIG.7188-(TC)8-16	S_EST_SSR_000676	CAPS_CONTIG.7188					1	p2	(TC)8	16	539	554
CAPS_CONTIG.7195-(GA)9-18	S_EST_SSR_000677	CAPS_CONTIG.7195					1	p2	(GA)9	18	9	26
CAPS_CONTIG.7207-(TC)6-12	S_EST_SSR_000678	CAPS_CONTIG.7207					1	p2	(TC)6	12	20	31
CAPS_CONTIG.7219-(GA)33-66	S_EST_SSR_000679	CAPS_CONTIG.7219					1	p2	(GA)33	66	9	74
CAPS_CONTIG.7226-(GA)6-12	S_EST_SSR_000680	CAPS_CONTIG.7226					1	p2	(GA)6	12	9	20
CAPS_CONTIG.7226-(AT)13-26	S_EST_SSR_000681	CAPS_CONTIG.7226					2	p2	(AT)13	26	143	168
CAPS_CONTIG.7232-(GA)7-14	S_EST_SSR_000682	CAPS_CONTIG.7232					1	p2	(GA)7	14	9	22
CAPS_CONTIG.7266-(TAA)12-36	S_EST_SSR_000683	CAPS_CONTIG.7266					1	p3	(TAA)12	36	190	225
CAPS_CONTIG.7266-(TTG)5-15	S_EST_SSR_000684	CAPS_CONTIG.7266					2	p3	(TTG)5	15	360	374
CAPS_CONTIG.7285-(TA)9-18	S_EST_SSR_000685	CAPS_CONTIG.7285					1	p2	(TA)9	18	911	928
CAPS_CONTIG.7286-(AC)6-12	S_EST_SSR_000686	CAPS_CONTIG.7286					1	p2	(AC)6	12	168	179
CAPS_CONTIG.7289-(CAC)5cagcagctgcaccagccgctaacagcagtagtgccaatgcacctgctgctgccacccctaaatcatcacctcctacttcggcaactaccc(CAT)5-120	S_EST_SSR_000687	CAPS_CONTIG.7289					1	c	(CAC)5cagcagctgcaccagccgctaacagcagtagtgccaatgcacctgctgctgccacccctaaatcatcacctcctacttcggcaactaccc(CAT)5	120	219	338
CAPS_CONTIG.7292-(GA)6-12	S_EST_SSR_000688	CAPS_CONTIG.7292					1	p2	(GA)6	12	1418	1429
CAPS_CONTIG.7299-(TA)10-20	S_EST_SSR_000689	CAPS_CONTIG.7299					1	p2	(TA)10	20	1249	1268
CAPS_CONTIG.7301-(CAC)7-21	S_EST_SSR_000690	CAPS_CONTIG.7301					1	p3	(CAC)7	21	306	326
CAPS_CONTIG.7301-(CAC)5-15	S_EST_SSR_000691	CAPS_CONTIG.7301					2	p3	(CAC)5	15	468	482
CAPS_CONTIG.7315-(GA)9-18	S_EST_SSR_000692	CAPS_CONTIG.7315					1	p2	(GA)9	18	9	26
CAPS_CONTIG.7331-(AT)20-40	S_EST_SSR_000693	CAPS_CONTIG.7331					1	p2	(AT)20	40	92	131
CAPS_CONTIG.7341-(GA)8-16	S_EST_SSR_000694	CAPS_CONTIG.7341					1	p2	(GA)8	16	9	24
CAPS_CONTIG.7348-(GA)7-14	S_EST_SSR_000695	CAPS_CONTIG.7348					1	p2	(GA)7	14	9	22
CAPS_CONTIG.7350-(TC)7-14	S_EST_SSR_000696	CAPS_CONTIG.7350					1	p2	(TC)7	14	792	805
CAPS_CONTIG.7358-(GA)6-12	S_EST_SSR_000697	CAPS_CONTIG.7358					1	p2	(GA)6	12	9	20
CAPS_CONTIG.7363-(TC)6-12	S_EST_SSR_000698	CAPS_CONTIG.7363					1	p2	(TC)6	12	56	67
CAPS_CONTIG.7367-(GA)6-12	S_EST_SSR_000699	CAPS_CONTIG.7367					1	p2	(GA)6	12	9	20
CAPS_CONTIG.7372-(GA)68-136	S_EST_SSR_000700	CAPS_CONTIG.7372					1	p2	(GA)68	136	9	144
CAPS_CONTIG.7376-(GAG)6-18	S_EST_SSR_000701	CAPS_CONTIG.7376					1	p3	(GAG)6	18	189	206
CAPS_CONTIG.7388-(CT)7-14	S_EST_SSR_000702	CAPS_CONTIG.7388					1	p2	(CT)7	14	52	65
CAPS_CONTIG.7390-(CAC)7-21	S_EST_SSR_000703	CAPS_CONTIG.7390					1	p3	(CAC)7	21	95	115
CAPS_CONTIG.7390-(CAC)5-15	S_EST_SSR_000704	CAPS_CONTIG.7390					2	p3	(CAC)5	15	257	271
CAPS_CONTIG.7390-(CAC)5-15	S_EST_SSR_000705	CAPS_CONTIG.7390					3	p3	(CAC)5	15	428	442
CAPS_CONTIG.7394-(GA)53-106	S_EST_SSR_000706	CAPS_CONTIG.7394					1	p2	(GA)53	106	8	113
CAPS_CONTIG.7401-(TC)9-18	S_EST_SSR_000707	CAPS_CONTIG.7401					1	p2	(TC)9	18	1313	1330
CAPS_CONTIG.7407-(AAAC)5ccttgttgcggcggtgaacagattccgatgtccaaaacctagct(GCC)5-79	S_EST_SSR_000708	CAPS_CONTIG.7407					1	c	(AAAC)5ccttgttgcggcggtgaacagattccgatgtccaaaacctagct(GCC)5	79	67	145
CAPS_CONTIG.7407-(AT)6-12	S_EST_SSR_000709	CAPS_CONTIG.7407					2	p2	(AT)6	12	325	336
CAPS_CONTIG.7410-(TC)7-14	S_EST_SSR_000710	CAPS_CONTIG.7410					1	p2	(TC)7	14	94	107
CAPS_CONTIG.7413-(TC)6-12	S_EST_SSR_000711	CAPS_CONTIG.7413					1	p2	(TC)6	12	693	704
CAPS_CONTIG.7414-(GA)19-38	S_EST_SSR_000712	CAPS_CONTIG.7414					1	p2	(GA)19	38	9	46
CAPS_CONTIG.7417-(TC)12-24	S_EST_SSR_000713	CAPS_CONTIG.7417					1	p2	(TC)12	24	9	32
CAPS_CONTIG.7425-(TTC)6tgggttcacaaacacacgacacaaaaaggacacgccagaacagaggctatttttcttcctttcctttttctgctgcttggcg(CA)6-112	S_EST_SSR_000714	CAPS_CONTIG.7425					1	c	(TTC)6tgggttcacaaacacacgacacaaaaaggacacgccagaacagaggctatttttcttcctttcctttttctgctgcttggcg(CA)6	112	313	424
CAPS_CONTIG.7429-(ATG)5-15	S_EST_SSR_000715	CAPS_CONTIG.7429					1	p3	(ATG)5	15	456	470
CAPS_CONTIG.7457-(TC)6-12	S_EST_SSR_000716	CAPS_CONTIG.7457					1	p2	(TC)6	12	1354	1365
CAPS_CONTIG.7458-(CA)8-16	S_EST_SSR_000717	CAPS_CONTIG.7458					1	p2	(CA)8	16	1078	1093
CAPS_CONTIG.7489-(ATT)5-15	S_EST_SSR_000718	CAPS_CONTIG.7489					1	p3	(ATT)5	15	761	775
CAPS_CONTIG.7489-(TC)7-14	S_EST_SSR_000719	CAPS_CONTIG.7489					2	p2	(TC)7	14	970	983
CAPS_CONTIG.7490-(ATC)5-15	S_EST_SSR_000720	CAPS_CONTIG.7490					1	p3	(ATC)5	15	117	131
CAPS_CONTIG.7501-(TC)7-14	S_EST_SSR_000721	CAPS_CONTIG.7501					1	p2	(TC)7	14	1078	1091
CAPS_CONTIG.7505-(TTC)5-15	S_EST_SSR_000722	CAPS_CONTIG.7505					1	p3	(TTC)5	15	243	257
CAPS_CONTIG.7508-(AG)6aagaagaagaagttggtgtattgaaatct(AG)8-57	S_EST_SSR_000723	CAPS_CONTIG.7508					1	c	(AG)6aagaagaagaagttggtgtattgaaatct(AG)8	57	37	93
CAPS_CONTIG.7528-(CT)6-12	S_EST_SSR_000724	CAPS_CONTIG.7528					1	p2	(CT)6	12	556	567
CAPS_CONTIG.7528-(CT)16-32	S_EST_SSR_000725	CAPS_CONTIG.7528					2	p2	(CT)16	32	722	753
CAPS_CONTIG.7536-(GA)8-16	S_EST_SSR_000726	CAPS_CONTIG.7536					1	p2	(GA)8	16	9	24
CAPS_CONTIG.7538-(TC)6-12	S_EST_SSR_000727	CAPS_CONTIG.7538					1	p2	(TC)6	12	911	922
CAPS_CONTIG.7555-(GA)6-12	S_EST_SSR_000728	CAPS_CONTIG.7555					1	p2	(GA)6	12	1	12
CAPS_CONTIG.7557-(AAG)6-18	S_EST_SSR_000729	CAPS_CONTIG.7557					1	p3	(AAG)6	18	426	443
CAPS_CONTIG.7591-(TTG)5-15	S_EST_SSR_000730	CAPS_CONTIG.7591					1	p3	(TTG)5	15	426	440
CAPS_CONTIG.7598-(GTG)5-15	S_EST_SSR_000731	CAPS_CONTIG.7598					1	p3	(GTG)5	15	220	234
CAPS_CONTIG.7604-(TC)7-14	S_EST_SSR_000732	CAPS_CONTIG.7604					1	p2	(TC)7	14	1580	1593
CAPS_CONTIG.7613-(AG)7-14	S_EST_SSR_000733	CAPS_CONTIG.7613					1	p2	(AG)7	14	30	43
CAPS_CONTIG.7621-(TC)7-14	S_EST_SSR_000734	CAPS_CONTIG.7621					1	p2	(TC)7	14	768	781
CAPS_CONTIG.7623-(AAT)8-24	S_EST_SSR_000735	CAPS_CONTIG.7623					1	p3	(AAT)8	24	227	250
CAPS_CONTIG.7623-(TC)8-16	S_EST_SSR_000736	CAPS_CONTIG.7623					2	p2	(TC)8	16	933	948
CAPS_CONTIG.7647-(AT)7-14	S_EST_SSR_000737	CAPS_CONTIG.7647					1	p2	(AT)7	14	1289	1302
CAPS_CONTIG.7655-(CT)21-42	S_EST_SSR_000738	CAPS_CONTIG.7655					1	p2	(CT)21	42	9	50
CAPS_CONTIG.7658-(AAG)5-15	S_EST_SSR_000739	CAPS_CONTIG.7658					1	p3	(AAG)5	15	1496	1510
CAPS_CONTIG.7661-(GA)8-16	S_EST_SSR_000740	CAPS_CONTIG.7661					1	p2	(GA)8	16	400	415
CAPS_CONTIG.7673-(TC)8-16	S_EST_SSR_000741	CAPS_CONTIG.7673					1	p2	(TC)8	16	1471	1486
CAPS_CONTIG.7676-(TTG)8-24	S_EST_SSR_000742	CAPS_CONTIG.7676					1	p3	(TTG)8	24	1010	1033
CAPS_CONTIG.7678-(GA)27-54	S_EST_SSR_000743	CAPS_CONTIG.7678					1	p2	(GA)27	54	9	62
CAPS_CONTIG.7678-(TC)6-12	S_EST_SSR_000744	CAPS_CONTIG.7678					2	p2	(TC)6	12	195	206
CAPS_CONTIG.7687-(CTT)5-15	S_EST_SSR_000745	CAPS_CONTIG.7687					1	p3	(CTT)5	15	268	282
CAPS_CONTIG.7696-(GCA)6-18	S_EST_SSR_000746	CAPS_CONTIG.7696					1	p3	(GCA)6	18	133	150
CAPS_CONTIG.7703-(TA)6-12	S_EST_SSR_000747	CAPS_CONTIG.7703					1	p2	(TA)6	12	1154	1165
CAPS_CONTIG.7726-(AT)11-22	S_EST_SSR_000748	CAPS_CONTIG.7726					1	p2	(AT)11	22	14	35
CAPS_CONTIG.7736-(CT)16-32	S_EST_SSR_000749	CAPS_CONTIG.7736					1	p2	(CT)16	32	1	32
CAPS_CONTIG.7753-(GA)43-86	S_EST_SSR_000750	CAPS_CONTIG.7753					1	p2	(GA)43	86	9	94
CAPS_CONTIG.7753-(TC)6-12	S_EST_SSR_000751	CAPS_CONTIG.7753					2	p2	(TC)6	12	1669	1680
CAPS_CONTIG.7764-(CT)7-14	S_EST_SSR_000752	CAPS_CONTIG.7764					1	p2	(CT)7	14	38	51
CAPS_CONTIG.7770-(GA)34-68	S_EST_SSR_000753	CAPS_CONTIG.7770					1	p2	(GA)34	68	8	75
CAPS_CONTIG.7775-(TA)12-24	S_EST_SSR_000754	CAPS_CONTIG.7775					1	p2	(TA)12	24	62	85
CAPS_CONTIG.7786-(TCT)5-15	S_EST_SSR_000755	CAPS_CONTIG.7786					1	p3	(TCT)5	15	153	167
CAPS_CONTIG.7790-(GTG)6-18	S_EST_SSR_000756	CAPS_CONTIG.7790					1	p3	(GTG)6	18	960	977
CAPS_CONTIG.7793-(GAA)5-15	S_EST_SSR_000757	CAPS_CONTIG.7793					1	p3	(GAA)5	15	153	167
CAPS_CONTIG.7797-(GA)6-12	S_EST_SSR_000758	CAPS_CONTIG.7797					1	p2	(GA)6	12	9	20
CAPS_CONTIG.7808-(AC)6-12	S_EST_SSR_000759	CAPS_CONTIG.7808					1	p2	(AC)6	12	105	116
CAPS_CONTIG.7827-(CCT)6-18	S_EST_SSR_000760	CAPS_CONTIG.7827					1	p3	(CCT)6	18	75	92
CAPS_CONTIG.7827-(TGA)5-15	S_EST_SSR_000761	CAPS_CONTIG.7827					2	p3	(TGA)5	15	211	225
CAPS_CONTIG.7833-(GA)6-12	S_EST_SSR_000762	CAPS_CONTIG.7833					1	p2	(GA)6	12	9	20
CAPS_CONTIG.7849-(TC)7-14	S_EST_SSR_000763	CAPS_CONTIG.7849					1	p2	(TC)7	14	929	942
CAPS_CONTIG.7850-(GA)6-12	S_EST_SSR_000764	CAPS_CONTIG.7850					1	p2	(GA)6	12	9	20
CAPS_CONTIG.7851-(GA)23-46	S_EST_SSR_000765	CAPS_CONTIG.7851					1	p2	(GA)23	46	8	53
CAPS_CONTIG.7864-(GA)7-14	S_EST_SSR_000766	CAPS_CONTIG.7864					1	p2	(GA)7	14	8	21
CAPS_CONTIG.7867-(GA)6-12	S_EST_SSR_000767	CAPS_CONTIG.7867					1	p2	(GA)6	12	9	20
CAPS_CONTIG.7877-(AT)10-20	S_EST_SSR_000768	CAPS_CONTIG.7877					1	p2	(AT)10	20	87	106
CAPS_CONTIG.7880-(ATC)5-15	S_EST_SSR_000769	CAPS_CONTIG.7880					1	p3	(ATC)5	15	251	265
CAPS_CONTIG.7928-(GA)6-12	S_EST_SSR_000770	CAPS_CONTIG.7928					1	p2	(GA)6	12	9	20
CAPS_CONTIG.7929-(AT)10-20	S_EST_SSR_000771	CAPS_CONTIG.7929					1	p2	(AT)10	20	998	1017
CAPS_CONTIG.7930-(CT)26-52	S_EST_SSR_000772	CAPS_CONTIG.7930					1	p2	(CT)26	52	9	60
CAPS_CONTIG.7935-(TC)6-12	S_EST_SSR_000773	CAPS_CONTIG.7935					1	p2	(TC)6	12	657	668
CAPS_CONTIG.7939-(GA)7-14	S_EST_SSR_000774	CAPS_CONTIG.7939					1	p2	(GA)7	14	11	24
CAPS_CONTIG.7976-(TC)7-14	S_EST_SSR_000775	CAPS_CONTIG.7976					1	p2	(TC)7	14	770	783
CAPS_CONTIG.7981-(TTC)7-21	S_EST_SSR_000776	CAPS_CONTIG.7981					1	p3	(TTC)7	21	213	233
CAPS_CONTIG.7983-(CT)6-12	S_EST_SSR_000777	CAPS_CONTIG.7983					1	p2	(CT)6	12	599	610
CAPS_CONTIG.7999-(TTC)5-15	S_EST_SSR_000778	CAPS_CONTIG.7999					1	p3	(TTC)5	15	43	57
CAPS_CONTIG.7999-(CAA)5-15	S_EST_SSR_000779	CAPS_CONTIG.7999					2	p3	(CAA)5	15	609	623
CAPS_CONTIG.8012-(CAG)5-15	S_EST_SSR_000780	CAPS_CONTIG.8012					1	p3	(CAG)5	15	427	441
CAPS_CONTIG.8034-(CTG)6-18	S_EST_SSR_000781	CAPS_CONTIG.8034					1	p3	(CTG)6	18	510	527
CAPS_CONTIG.8054-(GAA)6-18	S_EST_SSR_000782	CAPS_CONTIG.8054					1	p3	(GAA)6	18	125	142
CAPS_CONTIG.8072-(TCA)6-18	S_EST_SSR_000783	CAPS_CONTIG.8072					1	p3	(TCA)6	18	405	422
CAPS_CONTIG.8103-(AGG)5-15	S_EST_SSR_000784	CAPS_CONTIG.8103					1	p3	(AGG)5	15	99	113
CAPS_CONTIG.8105-(CTT)5-15	S_EST_SSR_000785	CAPS_CONTIG.8105					1	p3	(CTT)5	15	255	269
CAPS_CONTIG.8107-(GAA)5-15	S_EST_SSR_000786	CAPS_CONTIG.8107					1	p3	(GAA)5	15	133	147
CAPS_CONTIG.8127-(CAA)5-15	S_EST_SSR_000787	CAPS_CONTIG.8127					1	p3	(CAA)5	15	785	799
CAPS_CONTIG.8139-(AAT)5-15	S_EST_SSR_000788	CAPS_CONTIG.8139					1	p3	(AAT)5	15	958	972
CAPS_CONTIG.8193-(TCT)9-27	S_EST_SSR_000789	CAPS_CONTIG.8193					1	p3	(TCT)9	27	164	190
CAPS_CONTIG.8207-(ACC)6-18	S_EST_SSR_000790	CAPS_CONTIG.8207					1	p3	(ACC)6	18	380	397
CAPS_CONTIG.8229-(TA)11-22	S_EST_SSR_000791	CAPS_CONTIG.8229					1	p2	(TA)11	22	74	95
CAPS_CONTIG.8229-(TTA)6-18	S_EST_SSR_000792	CAPS_CONTIG.8229					2	p3	(TTA)6	18	752	769
CAPS_CONTIG.8231-(TAA)7-21	S_EST_SSR_000793	CAPS_CONTIG.8231					1	p3	(TAA)7	21	845	865
CAPS_CONTIG.8232-(GA)12-24	S_EST_SSR_000794	CAPS_CONTIG.8232					1	p2	(GA)12	24	837	860
CAPS_CONTIG.8234-(TGA)5-15	S_EST_SSR_000795	CAPS_CONTIG.8234					1	p3	(TGA)5	15	774	788
CAPS_CONTIG.8234-(GA)6-12	S_EST_SSR_000796	CAPS_CONTIG.8234					2	p2	(GA)6	12	1104	1115
CAPS_CONTIG.8236-(CT)34-68	S_EST_SSR_000797	CAPS_CONTIG.8236					1	p2	(CT)34	68	507	574
CAPS_CONTIG.8238-(TA)7-14	S_EST_SSR_000798	CAPS_CONTIG.8238					1	p2	(TA)7	14	346	359
CAPS_CONTIG.8238-(TG)6-12	S_EST_SSR_000799	CAPS_CONTIG.8238					2	p2	(TG)6	12	703	714
CAPS_CONTIG.8241-(CAA)5-15	S_EST_SSR_000800	CAPS_CONTIG.8241					1	p3	(CAA)5	15	197	211
CAPS_CONTIG.8262-(AT)6-12	S_EST_SSR_000801	CAPS_CONTIG.8262					1	p2	(AT)6	12	174	185
CAPS_CONTIG.8271-(AT)20-40	S_EST_SSR_000802	CAPS_CONTIG.8271					1	p2	(AT)20	40	425	464
CAPS_CONTIG.8301-(CT)7-14	S_EST_SSR_000803	CAPS_CONTIG.8301					1	p2	(CT)7	14	11	24
CAPS_CONTIG.8314-(ACT)5-15	S_EST_SSR_000804	CAPS_CONTIG.8314					1	p3	(ACT)5	15	36	50
CAPS_CONTIG.8328-(CCT)6-18	S_EST_SSR_000805	CAPS_CONTIG.8328					1	p3	(CCT)6	18	269	286
CAPS_CONTIG.8356-(AAC)5-15	S_EST_SSR_000806	CAPS_CONTIG.8356					1	p3	(AAC)5	15	691	705
CAPS_CONTIG.8359-(GAT)7-21	S_EST_SSR_000807	CAPS_CONTIG.8359					1	p3	(GAT)7	21	833	853
CAPS_CONTIG.8400-(CTC)5-15	S_EST_SSR_000808	CAPS_CONTIG.8400					1	p3	(CTC)5	15	150	164
CAPS_CONTIG.8402-(AT)8-16	S_EST_SSR_000809	CAPS_CONTIG.8402					1	p2	(AT)8	16	25	40
CAPS_CONTIG.8425-(GAA)6-18	S_EST_SSR_000810	CAPS_CONTIG.8425					1	p3	(GAA)6	18	721	738
CAPS_CONTIG.8439-(TC)7-14	S_EST_SSR_000811	CAPS_CONTIG.8439					1	p2	(TC)7	14	1244	1257
CAPS_CONTIG.8477-(AT)19-38	S_EST_SSR_000812	CAPS_CONTIG.8477					1	p2	(AT)19	38	735	772
CAPS_CONTIG.8483-(CTA)8-24	S_EST_SSR_000813	CAPS_CONTIG.8483					1	p3	(CTA)8	24	44	67
CAPS_CONTIG.8490-(AG)6-12	S_EST_SSR_000814	CAPS_CONTIG.8490					1	p2	(AG)6	12	90	101
CAPS_CONTIG.8498-(CT)13-26	S_EST_SSR_000815	CAPS_CONTIG.8498					1	p2	(CT)13	26	9	34
CAPS_CONTIG.8499-(TTCT)5-20	S_EST_SSR_000816	CAPS_CONTIG.8499					1	p4	(TTCT)5	20	50	69
CAPS_CONTIG.8505-(TA)6-12	S_EST_SSR_000817	CAPS_CONTIG.8505					1	p2	(TA)6	12	925	936
CAPS_CONTIG.8515-(AT)7-14	S_EST_SSR_000818	CAPS_CONTIG.8515					1	p2	(AT)7	14	25	38
CAPS_CONTIG.8518-(TCC)5-15	S_EST_SSR_000819	CAPS_CONTIG.8518					1	p3	(TCC)5	15	353	367
CAPS_CONTIG.8552-(ATGAGC)5-30	S_EST_SSR_000820	CAPS_CONTIG.8552					1	p6	(ATGAGC)5	30	530	559
CAPS_CONTIG.8554-(CT)6-12	S_EST_SSR_000821	CAPS_CONTIG.8554					1	p2	(CT)6	12	13	24
CAPS_CONTIG.8560-(TAT)6-18	S_EST_SSR_000822	CAPS_CONTIG.8560					1	p3	(TAT)6	18	411	428
CAPS_CONTIG.8571-(AC)6-12	S_EST_SSR_000823	CAPS_CONTIG.8571					1	p2	(AC)6	12	232	243
CAPS_CONTIG.8594-(TAT)5-15	S_EST_SSR_000824	CAPS_CONTIG.8594					1	p3	(TAT)5	15	585	599
CAPS_CONTIG.8599-(TTC)5-15	S_EST_SSR_000825	CAPS_CONTIG.8599					1	p3	(TTC)5	15	283	297
CAPS_CONTIG.8675-(AT)9-18	S_EST_SSR_000826	CAPS_CONTIG.8675					1	p2	(AT)9	18	445	462
CAPS_CONTIG.8676-(TTTA)6-24	S_EST_SSR_000827	CAPS_CONTIG.8676					1	p4	(TTTA)6	24	141	164
CAPS_CONTIG.8686-(CCAGGT)9-54	S_EST_SSR_000828	CAPS_CONTIG.8686					1	p6	(CCAGGT)9	54	102	155
CAPS_CONTIG.8695-(ATG)5-15	S_EST_SSR_000829	CAPS_CONTIG.8695					1	p3	(ATG)5	15	273	287
CAPS_CONTIG.8698-(TGG)5-15	S_EST_SSR_000830	CAPS_CONTIG.8698					1	p3	(TGG)5	15	203	217
CAPS_CONTIG.8716-(TC)6-12	S_EST_SSR_000831	CAPS_CONTIG.8716					1	p2	(TC)6	12	116	127
CAPS_CONTIG.8720-(TC)7-14	S_EST_SSR_000832	CAPS_CONTIG.8720					1	p2	(TC)7	14	915	928
CAPS_CONTIG.8729-(AT)9-18	S_EST_SSR_000833	CAPS_CONTIG.8729					1	p2	(AT)9	18	147	164
CAPS_CONTIG.8740-(GT)10-20	S_EST_SSR_000834	CAPS_CONTIG.8740					1	p2	(GT)10	20	502	521
CAPS_CONTIG.8751-(TG)8-16	S_EST_SSR_000835	CAPS_CONTIG.8751					1	p2	(TG)8	16	150	165
CAPS_CONTIG.8761-(AGA)5-15	S_EST_SSR_000836	CAPS_CONTIG.8761					1	p3	(AGA)5	15	104	118
CAPS_CONTIG.8795-(GA)6-12	S_EST_SSR_000837	CAPS_CONTIG.8795					1	p2	(GA)6	12	50	61
CAPS_CONTIG.8808-(TAT)6-18	S_EST_SSR_000838	CAPS_CONTIG.8808					1	p3	(TAT)6	18	532	549
CAPS_CONTIG.8816-(TCT)6-18	S_EST_SSR_000839	CAPS_CONTIG.8816					1	p3	(TCT)6	18	24	41
CAPS_CONTIG.8821-(TA)18-36	S_EST_SSR_000840	CAPS_CONTIG.8821					1	p2	(TA)18	36	660	695
CAPS_CONTIG.8835-(TA)6-12	S_EST_SSR_000841	CAPS_CONTIG.8835					1	p2	(TA)6	12	1037	1048
CAPS_CONTIG.8862-(AGA)7-21	S_EST_SSR_000842	CAPS_CONTIG.8862					1	p3	(AGA)7	21	283	303
CAPS_CONTIG.8900-(TC)7-14	S_EST_SSR_000843	CAPS_CONTIG.8900					1	p2	(TC)7	14	720	733
CAPS_CONTIG.8904-(AT)6-12	S_EST_SSR_000844	CAPS_CONTIG.8904					1	p2	(AT)6	12	281	292
CAPS_CONTIG.8922-(TTC)5-15	S_EST_SSR_000845	CAPS_CONTIG.8922					1	p3	(TTC)5	15	405	419
CAPS_CONTIG.8926-(GTT)5-15	S_EST_SSR_000846	CAPS_CONTIG.8926					1	p3	(GTT)5	15	554	568
CAPS_CONTIG.8948-(TA)13-26	S_EST_SSR_000847	CAPS_CONTIG.8948					1	p2	(TA)13	26	772	797
CAPS_CONTIG.8954-(AC)6-12	S_EST_SSR_000848	CAPS_CONTIG.8954					1	p2	(AC)6	12	218	229
CAPS_CONTIG.8956-(ATT)8acttcatggtgaattgatgatcttgttgaagatgtttctgaaggacttttcatcgaaaattgaatatattttatggtgatataaataggtaattctttta(AT)26-176	S_EST_SSR_000849	CAPS_CONTIG.8956					1	c	(ATT)8acttcatggtgaattgatgatcttgttgaagatgtttctgaaggacttttcatcgaaaattgaatatattttatggtgatataaataggtaattctttta(AT)26	176	262	437
CAPS_CONTIG.8971-(TC)8-16	S_EST_SSR_000850	CAPS_CONTIG.8971					1	p2	(TC)8	16	212	227
CAPS_CONTIG.8994-(CCATCA)5-30	S_EST_SSR_000851	CAPS_CONTIG.8994					1	p6	(CCATCA)5	30	228	257
CAPS_CONTIG.9004-(CTT)6-18	S_EST_SSR_000852	CAPS_CONTIG.9004					1	p3	(CTT)6	18	270	287
CAPS_CONTIG.9009-(CT)17-34	S_EST_SSR_000853	CAPS_CONTIG.9009					1	p2	(CT)17	34	482	515
CAPS_CONTIG.9012-(CAC)6-18	S_EST_SSR_000854	CAPS_CONTIG.9012					1	p3	(CAC)6	18	119	136
CAPS_CONTIG.9012-(AGA)5tggggaggag(GAA)6-43	S_EST_SSR_000855	CAPS_CONTIG.9012					2	c	(AGA)5tggggaggag(GAA)6	43	332	374
CAPS_CONTIG.9027-(TC)7-14	S_EST_SSR_000856	CAPS_CONTIG.9027					1	p2	(TC)7	14	70	83
CAPS_CONTIG.9031-(TC)6-12	S_EST_SSR_000857	CAPS_CONTIG.9031					1	p2	(TC)6	12	1428	1439
CAPS_CONTIG.9032-(TC)9-18	S_EST_SSR_000858	CAPS_CONTIG.9032					1	p2	(TC)9	18	52	69
CAPS_CONTIG.9044-(AGC)5-15	S_EST_SSR_000859	CAPS_CONTIG.9044					1	p3	(AGC)5	15	147	161
CAPS_CONTIG.9052-(TA)7-14	S_EST_SSR_000860	CAPS_CONTIG.9052					1	p2	(TA)7	14	319	332
CAPS_CONTIG.9063-(TC)15-30	S_EST_SSR_000861	CAPS_CONTIG.9063					1	p2	(TC)15	30	451	480
CAPS_CONTIG.9074-(CTT)5-15	S_EST_SSR_000862	CAPS_CONTIG.9074					1	p3	(CTT)5	15	207	221
CAPS_CONTIG.9076-(AT)7-14	S_EST_SSR_000863	CAPS_CONTIG.9076					1	p2	(AT)7	14	64	77
CAPS_CONTIG.9086-(TA)14-28	S_EST_SSR_000864	CAPS_CONTIG.9086					1	p2	(TA)14	28	205	232
CAPS_CONTIG.9086-(GAA)5-15	S_EST_SSR_000865	CAPS_CONTIG.9086					2	p3	(GAA)5	15	1288	1302
CAPS_CONTIG.9086-(TC)7-14	S_EST_SSR_000866	CAPS_CONTIG.9086					3	p2	(TC)7	14	1585	1598
CAPS_CONTIG.9095-(CT)7-14	S_EST_SSR_000867	CAPS_CONTIG.9095					1	p2	(CT)7	14	20	33
CAPS_CONTIG.9107-(AT)9-18	S_EST_SSR_000868	CAPS_CONTIG.9107					1	p2	(AT)9	18	396	413
CAPS_CONTIG.9112-(AT)8-16	S_EST_SSR_000869	CAPS_CONTIG.9112					1	p2	(AT)8	16	17	32
CAPS_CONTIG.9116-(CT)6-12	S_EST_SSR_000870	CAPS_CONTIG.9116					1	p2	(CT)6	12	17	28
CAPS_CONTIG.9123-(TTC)9-27	S_EST_SSR_000871	CAPS_CONTIG.9123					1	p3	(TTC)9	27	263	289
CAPS_CONTIG.9139-(CGC)6-18	S_EST_SSR_000872	CAPS_CONTIG.9139					1	p3	(CGC)6	18	77	94
CAPS_CONTIG.9146-(TTC)5-15	S_EST_SSR_000873	CAPS_CONTIG.9146					1	p3	(TTC)5	15	484	498
CAPS_CONTIG.9151-(AT)27-54	S_EST_SSR_000874	CAPS_CONTIG.9151					1	p2	(AT)27	54	574	627
CAPS_CONTIG.9155-(TC)8-16	S_EST_SSR_000875	CAPS_CONTIG.9155					1	p2	(TC)8	16	1201	1216
CAPS_CONTIG.9160-(AAC)6-18	S_EST_SSR_000876	CAPS_CONTIG.9160					1	p3	(AAC)6	18	571	588
CAPS_CONTIG.9161-(AAC)5-15	S_EST_SSR_000877	CAPS_CONTIG.9161					1	p3	(AAC)5	15	115	129
CAPS_CONTIG.9174-(CTTCTA)5-30	S_EST_SSR_000878	CAPS_CONTIG.9174					1	p6	(CTTCTA)5	30	9	38
CAPS_CONTIG.9176-(TA)6-12	S_EST_SSR_000879	CAPS_CONTIG.9176					1	p2	(TA)6	12	308	319
CAPS_CONTIG.9196-(TC)7-14	S_EST_SSR_000880	CAPS_CONTIG.9196					1	p2	(TC)7	14	1492	1505
CAPS_CONTIG.9212-(GCT)5-15	S_EST_SSR_000881	CAPS_CONTIG.9212					1	p3	(GCT)5	15	783	797
CAPS_CONTIG.9245-(CTA)5-15	S_EST_SSR_000882	CAPS_CONTIG.9245					1	p3	(CTA)5	15	605	619
CAPS_CONTIG.9247-(AT)14-28	S_EST_SSR_000883	CAPS_CONTIG.9247					1	p2	(AT)14	28	459	486
CAPS_CONTIG.9264-(TG)7-14	S_EST_SSR_000884	CAPS_CONTIG.9264					1	p2	(TG)7	14	555	568
CAPS_CONTIG.9268-(TC)7-14	S_EST_SSR_000885	CAPS_CONTIG.9268					1	p2	(TC)7	14	16	29
CAPS_CONTIG.9269-(TC)7-14	S_EST_SSR_000886	CAPS_CONTIG.9269					1	p2	(TC)7	14	1203	1216
CAPS_CONTIG.9271-(TAT)5-15	S_EST_SSR_000887	CAPS_CONTIG.9271					1	p3	(TAT)5	15	580	594
CAPS_CONTIG.9277-(CT)6-12	S_EST_SSR_000888	CAPS_CONTIG.9277					1	p2	(CT)6	12	9	20
CAPS_CONTIG.9297-(AG)10-20	S_EST_SSR_000889	CAPS_CONTIG.9297					1	p2	(AG)10	20	499	518
CAPS_CONTIG.9308-(CAC)5-15	S_EST_SSR_000890	CAPS_CONTIG.9308					1	p3	(CAC)5	15	284	298
CAPS_CONTIG.9318-(TA)6-12	S_EST_SSR_000891	CAPS_CONTIG.9318					1	p2	(TA)6	12	122	133
CAPS_CONTIG.9321-(AGA)6-18	S_EST_SSR_000892	CAPS_CONTIG.9321					1	p3	(AGA)6	18	363	380
CAPS_CONTIG.9333-(CTA)5-15	S_EST_SSR_000893	CAPS_CONTIG.9333					1	p3	(CTA)5	15	193	207
CAPS_CONTIG.9351-(AAT)8-24	S_EST_SSR_000894	CAPS_CONTIG.9351					1	p3	(AAT)8	24	1054	1077
CAPS_CONTIG.9355-(GA)9-18	S_EST_SSR_000895	CAPS_CONTIG.9355					1	p2	(GA)9	18	832	849
CAPS_CONTIG.9360-(GA)7-14	S_EST_SSR_000896	CAPS_CONTIG.9360					1	p2	(GA)7	14	424	437
CAPS_CONTIG.9378-(TTC)7-21	S_EST_SSR_000897	CAPS_CONTIG.9378					1	p3	(TTC)7	21	268	288
CAPS_CONTIG.9378-(TTTTA)5-25	S_EST_SSR_000898	CAPS_CONTIG.9378					2	p5	(TTTTA)5	25	588	612
CAPS_CONTIG.9384-(AGA)5-15	S_EST_SSR_000899	CAPS_CONTIG.9384					1	p3	(AGA)5	15	307	321
CAPS_CONTIG.9411-(AGA)5-15	S_EST_SSR_000900	CAPS_CONTIG.9411					1	p3	(AGA)5	15	74	88
CAPS_CONTIG.9414-(TGT)5-15	S_EST_SSR_000901	CAPS_CONTIG.9414					1	p3	(TGT)5	15	584	598
CAPS_CONTIG.9417-(GA)6-12	S_EST_SSR_000902	CAPS_CONTIG.9417					1	p2	(GA)6	12	309	320
CAPS_CONTIG.9420-(CT)8-16	S_EST_SSR_000903	CAPS_CONTIG.9420					1	p2	(CT)8	16	13	28
CAPS_CONTIG.9423-(AGG)5-15	S_EST_SSR_000904	CAPS_CONTIG.9423					1	p3	(AGG)5	15	276	290
CAPS_CONTIG.9424-(AG)16-32	S_EST_SSR_000905	CAPS_CONTIG.9424					1	p2	(AG)16	32	24	55
CAPS_CONTIG.9448-(TGG)6-18	S_EST_SSR_000906	CAPS_CONTIG.9448					1	p3	(TGG)6	18	276	293
CAPS_CONTIG.9458-(TC)6actaaaactt(TC)8-38	S_EST_SSR_000907	CAPS_CONTIG.9458					1	c	(TC)6actaaaactt(TC)8	38	27	64
CAPS_CONTIG.9462-(TCT)5-15	S_EST_SSR_000908	CAPS_CONTIG.9462					1	p3	(TCT)5	15	16	30
CAPS_CONTIG.9472-(TGG)5-15	S_EST_SSR_000909	CAPS_CONTIG.9472					1	p3	(TGG)5	15	619	633
CAPS_CONTIG.9474-(GA)7-14	S_EST_SSR_000910	CAPS_CONTIG.9474					1	p2	(GA)7	14	472	485
CAPS_CONTIG.9491-(CAC)5-15	S_EST_SSR_000911	CAPS_CONTIG.9491					1	p3	(CAC)5	15	343	357
CAPS_CONTIG.9492-(AAT)5-15	S_EST_SSR_000912	CAPS_CONTIG.9492					1	p3	(AAT)5	15	490	504
CAPS_CONTIG.9494-(CAC)7-21	S_EST_SSR_000913	CAPS_CONTIG.9494					1	p3	(CAC)7	21	252	272
CAPS_CONTIG.9496-(AAG)5-15	S_EST_SSR_000914	CAPS_CONTIG.9496					1	p3	(AAG)5	15	122	136
CAPS_CONTIG.9497-(TC)7-14	S_EST_SSR_000915	CAPS_CONTIG.9497					1	p2	(TC)7	14	478	491
CAPS_CONTIG.9518-(CAA)5-15	S_EST_SSR_000916	CAPS_CONTIG.9518					1	p3	(CAA)5	15	239	253
CAPS_CONTIG.9529-(TATT)6-24	S_EST_SSR_000917	CAPS_CONTIG.9529					1	p4	(TATT)6	24	1480	1503
CAPS_CONTIG.9534-(TA)6-12	S_EST_SSR_000918	CAPS_CONTIG.9534					1	p2	(TA)6	12	13	24
CAPS_CONTIG.9560-(CCACCC)5-30	S_EST_SSR_000919	CAPS_CONTIG.9560					1	p6	(CCACCC)5	30	250	279
CAPS_CONTIG.9566-(ACA)5-15	S_EST_SSR_000920	CAPS_CONTIG.9566					1	p3	(ACA)5	15	668	682
CAPS_CONTIG.9584-(CAC)5-15	S_EST_SSR_000921	CAPS_CONTIG.9584					1	p3	(CAC)5	15	133	147
CAPS_CONTIG.9599-(AG)7-14	S_EST_SSR_000922	CAPS_CONTIG.9599					1	p2	(AG)7	14	26	39
CAPS_CONTIG.9615-(TA)6-12	S_EST_SSR_000923	CAPS_CONTIG.9615					1	p2	(TA)6	12	164	175
CAPS_CONTIG.9628-(TGG)7-21	S_EST_SSR_000924	CAPS_CONTIG.9628					1	p3	(TGG)7	21	576	596
CAPS_CONTIG.9631-(TC)8-16	S_EST_SSR_000925	CAPS_CONTIG.9631					1	p2	(TC)8	16	1725	1740
CAPS_CONTIG.9632-(AGA)6-18	S_EST_SSR_000926	CAPS_CONTIG.9632					1	p3	(AGA)6	18	770	787
CAPS_CONTIG.9655-(CTC)5-15	S_EST_SSR_000927	CAPS_CONTIG.9655					1	p3	(CTC)5	15	53	67
CAPS_CONTIG.9655-(TAA)6-18	S_EST_SSR_000928	CAPS_CONTIG.9655					2	p3	(TAA)6	18	499	516
CAPS_CONTIG.9666-(AG)7-14	S_EST_SSR_000929	CAPS_CONTIG.9666					1	p2	(AG)7	14	210	223
CAPS_CONTIG.9687-(TTC)6gttactgtcatagctacaacaagttatgcagaaattgctccacct(CCA)7-84	S_EST_SSR_000930	CAPS_CONTIG.9687					1	c	(TTC)6gttactgtcatagctacaacaagttatgcagaaattgctccacct(CCA)7	84	71	154
CAPS_CONTIG.9704-(CAC)5-15	S_EST_SSR_000931	CAPS_CONTIG.9704					1	p3	(CAC)5	15	532	546
CAPS_CONTIG.9715-(GGA)5-15	S_EST_SSR_000932	CAPS_CONTIG.9715					1	p3	(GGA)5	15	335	349
CAPS_CONTIG.9716-(AAT)6-18	S_EST_SSR_000933	CAPS_CONTIG.9716					1	p3	(AAT)6	18	42	59
CAPS_CONTIG.9734-(AG)6-12	S_EST_SSR_000934	CAPS_CONTIG.9734					1	p2	(AG)6	12	260	271
CAPS_CONTIG.9744-(TC)7-14	S_EST_SSR_000935	CAPS_CONTIG.9744					1	p2	(TC)7	14	2544	2557
CAPS_CONTIG.9783-(TC)6-12	S_EST_SSR_000936	CAPS_CONTIG.9783					1	p2	(TC)6	12	574	585
CAPS_CONTIG.9785-(AT)13-26	S_EST_SSR_000937	CAPS_CONTIG.9785					1	p2	(AT)13	26	113	138
CAPS_CONTIG.9827-(CAC)5-15	S_EST_SSR_000938	CAPS_CONTIG.9827					1	p3	(CAC)5	15	337	351
CAPS_CONTIG.9836-(TCT)8-24	S_EST_SSR_000939	CAPS_CONTIG.9836					1	p3	(TCT)8	24	337	360
CAPS_CONTIG.9837-(TCG)5-15	S_EST_SSR_000940	CAPS_CONTIG.9837					1	p3	(TCG)5	15	248	262
CAPS_CONTIG.9846-(CCG)5-15	S_EST_SSR_000941	CAPS_CONTIG.9846					1	p3	(CCG)5	15	455	469
CAPS_CONTIG.9852-(CT)14-28	S_EST_SSR_000942	CAPS_CONTIG.9852					1	p2	(CT)14	28	19	46
CAPS_CONTIG.9892-(TC)7-14	S_EST_SSR_000943	CAPS_CONTIG.9892					1	p2	(TC)7	14	1004	1017
CAPS_CONTIG.9899-(TC)7-14	S_EST_SSR_000944	CAPS_CONTIG.9899					1	p2	(TC)7	14	17	30
CAPS_CONTIG.9915-(TCA)5-15	S_EST_SSR_000945	CAPS_CONTIG.9915					1	p3	(TCA)5	15	220	234
CAPS_CONTIG.9915-(AAAAAT)5-30	S_EST_SSR_000946	CAPS_CONTIG.9915					2	p6	(AAAAAT)5	30	770	799
CAPS_CONTIG.9922-(GCC)5-15	S_EST_SSR_000947	CAPS_CONTIG.9922					1	p3	(GCC)5	15	546	560
CAPS_CONTIG.9951-(GCT)6-18	S_EST_SSR_000948	CAPS_CONTIG.9951					1	p3	(GCT)6	18	258	275
CAPS_CONTIG.9957-(AGG)5-15	S_EST_SSR_000949	CAPS_CONTIG.9957					1	p3	(AGG)5	15	330	344
CAPS_CONTIG.9959-(CT)6-12	S_EST_SSR_000950	CAPS_CONTIG.9959					1	p2	(CT)6	12	12	23
CAPS_CONTIG.9979-(GA)7-14	S_EST_SSR_000951	CAPS_CONTIG.9979					1	p2	(GA)7	14	9	22
CAPS_CONTIG.10003-(TC)6-12	S_EST_SSR_000952	CAPS_CONTIG.10003					1	p2	(TC)6	12	626	637
CAPS_CONTIG.10029-(AT)8-16	S_EST_SSR_000953	CAPS_CONTIG.10029					1	p2	(AT)8	16	481	496
CAPS_CONTIG.10074-(CTT)5-15	S_EST_SSR_000954	CAPS_CONTIG.10074					1	p3	(CTT)5	15	100	114
CAPS_CONTIG.10083-(TA)11-22	S_EST_SSR_000955	CAPS_CONTIG.10083					1	p2	(TA)11	22	136	157
CAPS_CONTIG.10098-(TCT)5-15	S_EST_SSR_000956	CAPS_CONTIG.10098					1	p3	(TCT)5	15	240	254
CAPS_CONTIG.10101-(AT)6-12	S_EST_SSR_000957	CAPS_CONTIG.10101					1	p2	(AT)6	12	103	114
CAPS_CONTIG.10142-(TA)7-14	S_EST_SSR_000958	CAPS_CONTIG.10142					1	p2	(TA)7	14	601	614
CAPS_CONTIG.10160-(AGA)8-24	S_EST_SSR_000959	CAPS_CONTIG.10160					1	p3	(AGA)8	24	296	319
CAPS_CONTIG.10184-(TC)7-14	S_EST_SSR_000960	CAPS_CONTIG.10184					1	p2	(TC)7	14	1361	1374
CAPS_CONTIG.10193-(AT)6-12	S_EST_SSR_000961	CAPS_CONTIG.10193					1	p2	(AT)6	12	532	543
CAPS_CONTIG.10211-(TG)9-18	S_EST_SSR_000962	CAPS_CONTIG.10211					1	p2	(TG)9	18	151	168
CAPS_CONTIG.10214-(CT)9-18	S_EST_SSR_000963	CAPS_CONTIG.10214					1	p2	(CT)9	18	296	313
CAPS_CONTIG.10219-(CTT)5-15	S_EST_SSR_000964	CAPS_CONTIG.10219					1	p3	(CTT)5	15	116	130
CAPS_CONTIG.10238-(TGA)9tgtggatgatgatattgatgatgtgtatggaagttctgataatgatgatgatgacgactatggtcgcc(GTG)5-110	S_EST_SSR_000965	CAPS_CONTIG.10238					1	c	(TGA)9tgtggatgatgatattgatgatgtgtatggaagttctgataatgatgatgatgacgactatggtcgcc(GTG)5	110	326	435
CAPS_CONTIG.10257-(TC)6-12	S_EST_SSR_000966	CAPS_CONTIG.10257					1	p2	(TC)6	12	1225	1236
CAPS_CONTIG.10267-(ACA)6-18	S_EST_SSR_000967	CAPS_CONTIG.10267					1	p3	(ACA)6	18	423	440
CAPS_CONTIG.10267-(TGG)5-15	S_EST_SSR_000968	CAPS_CONTIG.10267					2	p3	(TGG)5	15	555	569
CAPS_CONTIG.10267-(GTA)5-15	S_EST_SSR_000969	CAPS_CONTIG.10267					3	p3	(GTA)5	15	735	749
CAPS_CONTIG.10273-(TAA)7-21	S_EST_SSR_000970	CAPS_CONTIG.10273					1	p3	(TAA)7	21	410	430
CAPS_CONTIG.10343-(ATTT)5-20	S_EST_SSR_000971	CAPS_CONTIG.10343					1	p4	(ATTT)5	20	666	685
CAPS_CONTIG.10351-(TG)6-12	S_EST_SSR_000972	CAPS_CONTIG.10351					1	p2	(TG)6	12	1308	1319
CAPS_CONTIG.10353-(AAT)6-18	S_EST_SSR_000973	CAPS_CONTIG.10353					1	p3	(AAT)6	18	92	109
CAPS_CONTIG.10354-(CTT)7-21	S_EST_SSR_000974	CAPS_CONTIG.10354					1	p3	(CTT)7	21	135	155
CAPS_CONTIG.10374-(TCT)6-18	S_EST_SSR_000975	CAPS_CONTIG.10374					1	p3	(TCT)6	18	114	131
CAPS_CONTIG.10377-(AT)11-22	S_EST_SSR_000976	CAPS_CONTIG.10377					1	p2	(AT)11	22	58	79
CAPS_CONTIG.10384-(GAA)6-18	S_EST_SSR_000977	CAPS_CONTIG.10384					1	p3	(GAA)6	18	304	321
CAPS_CONTIG.10386-(CT)6-12	S_EST_SSR_000978	CAPS_CONTIG.10386					1	p2	(CT)6	12	44	55
CAPS_CONTIG.10389-(CA)7gagagtagagtacaaaggcgaaagcgatagaggacaaactccgct(TC)7-73	S_EST_SSR_000979	CAPS_CONTIG.10389					1	c	(CA)7gagagtagagtacaaaggcgaaagcgatagaggacaaactccgct(TC)7	73	84	156
CAPS_CONTIG.10395-(TA)9-18	S_EST_SSR_000980	CAPS_CONTIG.10395					1	p2	(TA)9	18	39	56
CAPS_CONTIG.10407-(TA)22-44	S_EST_SSR_000981	CAPS_CONTIG.10407					1	p2	(TA)22	44	1473	1516
CAPS_CONTIG.10412-(AT)6-12	S_EST_SSR_000982	CAPS_CONTIG.10412					1	p2	(AT)6	12	382	393
CAPS_CONTIG.10419-(GAA)5-15	S_EST_SSR_000983	CAPS_CONTIG.10419					1	p3	(GAA)5	15	519	533
CAPS_CONTIG.10422-(TTC)6-18	S_EST_SSR_000984	CAPS_CONTIG.10422					1	p3	(TTC)6	18	200	217
CAPS_CONTIG.10425-(TA)6-12	S_EST_SSR_000985	CAPS_CONTIG.10425					1	p2	(TA)6	12	157	168
CAPS_CONTIG.10425-(GAG)8-24	S_EST_SSR_000986	CAPS_CONTIG.10425					2	p3	(GAG)8	24	371	394
CAPS_CONTIG.10445-(CA)6gagacgtcatattcacaacacctcacagatcttcactctcaacacacagattcacgcacaaatcg(CA)6-89	S_EST_SSR_000987	CAPS_CONTIG.10445					1	c	(CA)6gagacgtcatattcacaacacctcacagatcttcactctcaacacacagattcacgcacaaatcg(CA)6	89	218	306
CAPS_CONTIG.10453-(ACA)5atggcg(TCT)5-36	S_EST_SSR_000988	CAPS_CONTIG.10453					1	c	(ACA)5atggcg(TCT)5	36	15	50
CAPS_CONTIG.10479-(CAG)5-15	S_EST_SSR_000989	CAPS_CONTIG.10479					1	p3	(CAG)5	15	306	320
CAPS_CONTIG.10499-(TAT)5-15	S_EST_SSR_000990	CAPS_CONTIG.10499					1	p3	(TAT)5	15	1422	1436
CAPS_CONTIG.10502-(GTT)5-15	S_EST_SSR_000991	CAPS_CONTIG.10502					1	p3	(GTT)5	15	654	668
CAPS_CONTIG.10527-(CT)7-14	S_EST_SSR_000992	CAPS_CONTIG.10527					1	p2	(CT)7	14	186	199
CAPS_CONTIG.10534-(TC)9-18	S_EST_SSR_000993	CAPS_CONTIG.10534					1	p2	(TC)9	18	386	403
CAPS_CONTIG.10582-(TGA)5-15	S_EST_SSR_000994	CAPS_CONTIG.10582					1	p3	(TGA)5	15	313	327
CAPS_CONTIG.10612-(TTC)5-15	S_EST_SSR_000995	CAPS_CONTIG.10612					1	p3	(TTC)5	15	21	35
CAPS_CONTIG.10612-(CGG)7-21	S_EST_SSR_000996	CAPS_CONTIG.10612					2	p3	(CGG)7	21	304	324
CAPS_CONTIG.10612-(AAG)6-18	S_EST_SSR_000997	CAPS_CONTIG.10612					3	p3	(AAG)6	18	662	679
CAPS_CONTIG.10622-(ATT)5-15	S_EST_SSR_000998	CAPS_CONTIG.10622					1	p3	(ATT)5	15	1265	1279
CAPS_CONTIG.10652-(CT)12-24	S_EST_SSR_000999	CAPS_CONTIG.10652					1	p2	(CT)12	24	9	32
CAPS_CONTIG.10652-(TGA)6-18	S_EST_SSR_001000	CAPS_CONTIG.10652					2	p3	(TGA)6	18	368	385
CAPS_CONTIG.10696-(AAG)5-15	S_EST_SSR_001001	CAPS_CONTIG.10696					1	p3	(AAG)5	15	175	189
CAPS_CONTIG.10698-(CAG)5-15	S_EST_SSR_001002	CAPS_CONTIG.10698					1	p3	(CAG)5	15	450	464
CAPS_CONTIG.10705-(TGA)5-15	S_EST_SSR_001003	CAPS_CONTIG.10705					1	p3	(TGA)5	15	958	972
CAPS_CONTIG.10712-(GAA)5-15	S_EST_SSR_001004	CAPS_CONTIG.10712					1	p3	(GAA)5	15	64	78
CAPS_CONTIG.10715-(AT)6-12	S_EST_SSR_001005	CAPS_CONTIG.10715					1	p2	(AT)6	12	491	502
CAPS_CONTIG.10720-(GCC)5-15	S_EST_SSR_001006	CAPS_CONTIG.10720					1	p3	(GCC)5	15	69	83
CAPS_CONTIG.10750-(AAC)10-30	S_EST_SSR_001007	CAPS_CONTIG.10750					1	p3	(AAC)10	30	133	162
CAPS_CONTIG.10798-(AT)9-18	S_EST_SSR_001008	CAPS_CONTIG.10798					1	p2	(AT)9	18	30	47
CAPS_CONTIG.10813-(CAA)5-15	S_EST_SSR_001009	CAPS_CONTIG.10813					1	p3	(CAA)5	15	88	102
CAPS_CONTIG.10823-(TTC)6-18	S_EST_SSR_001010	CAPS_CONTIG.10823					1	p3	(TTC)6	18	204	221
CAPS_CONTIG.10831-(TC)6-12	S_EST_SSR_001011	CAPS_CONTIG.10831					1	p2	(TC)6	12	1322	1333
CAPS_CONTIG.10848-(AT)6-12	S_EST_SSR_001012	CAPS_CONTIG.10848					1	p2	(AT)6	12	539	550
CAPS_CONTIG.10851-(TAT)6-18	S_EST_SSR_001013	CAPS_CONTIG.10851					1	p3	(TAT)6	18	596	613
CAPS_CONTIG.10877-(TGC)5-15	S_EST_SSR_001014	CAPS_CONTIG.10877					1	p3	(TGC)5	15	771	785
CAPS_CONTIG.10884-(AG)6-12	S_EST_SSR_001015	CAPS_CONTIG.10884					1	p2	(AG)6	12	677	688
CAPS_CONTIG.10893-(CAC)5-15	S_EST_SSR_001016	CAPS_CONTIG.10893					1	p3	(CAC)5	15	199	213
CAPS_CONTIG.10900-(AG)6-12	S_EST_SSR_001017	CAPS_CONTIG.10900					1	p2	(AG)6	12	576	587
CAPS_CONTIG.10903-(GTT)5-15	S_EST_SSR_001018	CAPS_CONTIG.10903					1	p3	(GTT)5	15	694	708
CAPS_CONTIG.10912-(TTC)5-15	S_EST_SSR_001019	CAPS_CONTIG.10912					1	p3	(TTC)5	15	972	986
CAPS_CONTIG.10920-(CTT)5-15	S_EST_SSR_001020	CAPS_CONTIG.10920					1	p3	(CTT)5	15	218	232
CAPS_CONTIG.10930-(CA)8-16	S_EST_SSR_001021	CAPS_CONTIG.10930					1	p2	(CA)8	16	41	56
CAPS_CONTIG.10932-(AC)6-12	S_EST_SSR_001022	CAPS_CONTIG.10932					1	p2	(AC)6	12	14	25
CAPS_CONTIG.10935-(AC)12-24	S_EST_SSR_001023	CAPS_CONTIG.10935					1	p2	(AC)12	24	49	72
CAPS_CONTIG.10937-(AT)9-18	S_EST_SSR_001024	CAPS_CONTIG.10937					1	p2	(AT)9	18	194	211
CAPS_CONTIG.10955-(CT)8-16	S_EST_SSR_001025	CAPS_CONTIG.10955					1	p2	(CT)8	16	38	53
CAPS_CONTIG.10958-(GGT)5-15	S_EST_SSR_001026	CAPS_CONTIG.10958					1	p3	(GGT)5	15	414	428
CAPS_CONTIG.10965-(CT)6-12	S_EST_SSR_001027	CAPS_CONTIG.10965					1	p2	(CT)6	12	72	83
CAPS_CONTIG.10965-(CT)7-14	S_EST_SSR_001028	CAPS_CONTIG.10965					2	p2	(CT)7	14	234	247
CAPS_CONTIG.10973-(TA)9-18	S_EST_SSR_001029	CAPS_CONTIG.10973					1	p2	(TA)9	18	614	631
CAPS_CONTIG.10978-(CT)6-12	S_EST_SSR_001030	CAPS_CONTIG.10978					1	p2	(CT)6	12	18	29
CAPS_CONTIG.10994-(TC)6-12	S_EST_SSR_001031	CAPS_CONTIG.10994					1	p2	(TC)6	12	185	196
CAPS_CONTIG.11013-(CTG)5-15	S_EST_SSR_001032	CAPS_CONTIG.11013					1	p3	(CTG)5	15	119	133
CAPS_CONTIG.11020-(TA)8-16	S_EST_SSR_001033	CAPS_CONTIG.11020					1	p2	(TA)8	16	1377	1392
CAPS_CONTIG.11021-(CAA)5-15	S_EST_SSR_001034	CAPS_CONTIG.11021					1	p3	(CAA)5	15	67	81
CAPS_CONTIG.11031-(TC)6-12	S_EST_SSR_001035	CAPS_CONTIG.11031					1	p2	(TC)6	12	46	57
CAPS_CONTIG.11038-(AAG)6-18	S_EST_SSR_001036	CAPS_CONTIG.11038					1	p3	(AAG)6	18	65	82
CAPS_CONTIG.11061-(TAT)5-15	S_EST_SSR_001037	CAPS_CONTIG.11061					1	p3	(TAT)5	15	24	38
CAPS_CONTIG.11072-(TC)6-12	S_EST_SSR_001038	CAPS_CONTIG.11072					1	p2	(TC)6	12	1307	1318
CAPS_CONTIG.11107-(CT)6-12	S_EST_SSR_001039	CAPS_CONTIG.11107					1	p2	(CT)6	12	566	577
CAPS_CONTIG.11109-(AT)6-12	S_EST_SSR_001040	CAPS_CONTIG.11109					1	p2	(AT)6	12	287	298
CAPS_CONTIG.11145-(TC)6-12	S_EST_SSR_001041	CAPS_CONTIG.11145					1	p2	(TC)6	12	540	551
CAPS_CONTIG.11168-(TC)26-52	S_EST_SSR_001042	CAPS_CONTIG.11168					1	p2	(TC)26	52	1048	1099
CAPS_CONTIG.11217-(AG)6-12	S_EST_SSR_001043	CAPS_CONTIG.11217					1	p2	(AG)6	12	59	70
CAPS_CONTIG.11222-(TCA)6-18	S_EST_SSR_001044	CAPS_CONTIG.11222					1	p3	(TCA)6	18	115	132
CAPS_CONTIG.11226-(GGA)5-15	S_EST_SSR_001045	CAPS_CONTIG.11226					1	p3	(GGA)5	15	902	916
CAPS_CONTIG.11241-(TA)8tgtgtgtgtatgtatgt(ATA)18-87	S_EST_SSR_001046	CAPS_CONTIG.11241					1	c	(TA)8tgtgtgtgtatgtatgt(ATA)18	87	99	185
CAPS_CONTIG.11245-(TC)15-30	S_EST_SSR_001047	CAPS_CONTIG.11245					1	p2	(TC)15	30	12	41
CAPS_CONTIG.11286-(GA)8-16	S_EST_SSR_001048	CAPS_CONTIG.11286					1	p2	(GA)8	16	9	24
CAPS_CONTIG.11303-(AC)6-12	S_EST_SSR_001049	CAPS_CONTIG.11303					1	p2	(AC)6	12	12	23
CAPS_CONTIG.11306-(TA)9ctcttattagaggag(TA)6-45	S_EST_SSR_001050	CAPS_CONTIG.11306					1	c	(TA)9ctcttattagaggag(TA)6	45	69	113
CAPS_CONTIG.11307-(GA)74-148	S_EST_SSR_001051	CAPS_CONTIG.11307					1	p2	(GA)74	148	9	156
CAPS_CONTIG.11324-(GA)7-14	S_EST_SSR_001052	CAPS_CONTIG.11324					1	p2	(GA)7	14	9	22
CAPS_CONTIG.11328-(TC)9-18	S_EST_SSR_001053	CAPS_CONTIG.11328					1	p2	(TC)9	18	548	565
CAPS_CONTIG.11329-(CT)6-12	S_EST_SSR_001054	CAPS_CONTIG.11329					1	p2	(CT)6	12	37	48
CAPS_CONTIG.11348-(CT)10-20	S_EST_SSR_001055	CAPS_CONTIG.11348					1	p2	(CT)10	20	207	226
CAPS_CONTIG.11349-(GA)8-16	S_EST_SSR_001056	CAPS_CONTIG.11349					1	p2	(GA)8	16	9	24
CAPS_CONTIG.11355-(GA)23-46	S_EST_SSR_001057	CAPS_CONTIG.11355					1	p2	(GA)23	46	33	78
CAPS_CONTIG.11357-(GA)6-12	S_EST_SSR_001058	CAPS_CONTIG.11357					1	p2	(GA)6	12	69	80
CAPS_CONTIG.11358-(AGC)5-15	S_EST_SSR_001059	CAPS_CONTIG.11358					1	p3	(AGC)5	15	212	226
CAPS_CONTIG.11383-(CAA)6-18	S_EST_SSR_001060	CAPS_CONTIG.11383					1	p3	(CAA)6	18	518	535
CAPS_CONTIG.11391-(GA)32-64	S_EST_SSR_001061	CAPS_CONTIG.11391					1	p2	(GA)32	64	9	72
CAPS_CONTIG.11393-(TC)6-12	S_EST_SSR_001062	CAPS_CONTIG.11393					1	p2	(TC)6	12	699	710
CAPS_CONTIG.11406-(AAC)7-21	S_EST_SSR_001063	CAPS_CONTIG.11406					1	p3	(AAC)7	21	743	763
CAPS_CONTIG.11406-(ATA)8-24	S_EST_SSR_001064	CAPS_CONTIG.11406					2	p3	(ATA)8	24	894	917
CAPS_CONTIG.11407-(TC)6-12	S_EST_SSR_001065	CAPS_CONTIG.11407					1	p2	(TC)6	12	885	896
CAPS_CONTIG.11417-(TC)8-16	S_EST_SSR_001066	CAPS_CONTIG.11417					1	p2	(TC)8	16	962	977
CAPS_CONTIG.11419-(GA)7-14	S_EST_SSR_001067	CAPS_CONTIG.11419					1	p2	(GA)7	14	9	22
CAPS_CONTIG.11423-(GA)6-12	S_EST_SSR_001068	CAPS_CONTIG.11423					1	p2	(GA)6	12	9	20
CAPS_CONTIG.11431-(CAA)5-15	S_EST_SSR_001069	CAPS_CONTIG.11431					1	p3	(CAA)5	15	553	567
CAPS_CONTIG.11439-(TAC)5-15	S_EST_SSR_001070	CAPS_CONTIG.11439					1	p3	(TAC)5	15	366	380
CAPS_CONTIG.11445-(GA)25-50	S_EST_SSR_001071	CAPS_CONTIG.11445					1	p2	(GA)25	50	8	57
CAPS_CONTIG.11451-(GA)9-18	S_EST_SSR_001072	CAPS_CONTIG.11451					1	p2	(GA)9	18	9	26
CAPS_CONTIG.11470-(GA)6-12	S_EST_SSR_001073	CAPS_CONTIG.11470					1	p2	(GA)6	12	23	34
CAPS_CONTIG.11473-(TGA)10-30	S_EST_SSR_001074	CAPS_CONTIG.11473					1	p3	(TGA)10	30	462	491
CAPS_CONTIG.11476-(ACA)8-24	S_EST_SSR_001075	CAPS_CONTIG.11476					1	p3	(ACA)8	24	159	182
CAPS_CONTIG.11478-(CT)7-14	S_EST_SSR_001076	CAPS_CONTIG.11478					1	p2	(CT)7	14	66	79
CAPS_CONTIG.11480-(TA)6-12	S_EST_SSR_001077	CAPS_CONTIG.11480					1	p2	(TA)6	12	70	81
CAPS_CONTIG.11482-(GA)6-12	S_EST_SSR_001078	CAPS_CONTIG.11482					1	p2	(GA)6	12	9	20
CAPS_CONTIG.11488-(TC)6-12	S_EST_SSR_001079	CAPS_CONTIG.11488					1	p2	(TC)6	12	467	478
CAPS_CONTIG.11493-(ACA)5-15	S_EST_SSR_001080	CAPS_CONTIG.11493					1	p3	(ACA)5	15	429	443
CAPS_CONTIG.11509-(GA)37-74	S_EST_SSR_001081	CAPS_CONTIG.11509					1	p2	(GA)37	74	9	82
CAPS_CONTIG.11519-(GA)6-12	S_EST_SSR_001082	CAPS_CONTIG.11519					1	p2	(GA)6	12	9	20
CAPS_CONTIG.11523-(TG)7-14	S_EST_SSR_001083	CAPS_CONTIG.11523					1	p2	(TG)7	14	160	173
CAPS_CONTIG.11553-(GA)48-96	S_EST_SSR_001084	CAPS_CONTIG.11553					1	p2	(GA)48	96	9	104
CAPS_CONTIG.11558-(TA)9-18	S_EST_SSR_001085	CAPS_CONTIG.11558					1	p2	(TA)9	18	86	103
CAPS_CONTIG.11559-(CA)7-14	S_EST_SSR_001086	CAPS_CONTIG.11559					1	p2	(CA)7	14	409	422
CAPS_CONTIG.11561-(GA)7-14	S_EST_SSR_001087	CAPS_CONTIG.11561					1	p2	(GA)7	14	9	22
CAPS_CONTIG.11562-(TA)7-14	S_EST_SSR_001088	CAPS_CONTIG.11562					1	p2	(TA)7	14	47	60
CAPS_CONTIG.11569-(ACA)5-15	S_EST_SSR_001089	CAPS_CONTIG.11569					1	p3	(ACA)5	15	128	142
CAPS_CONTIG.11572-(AT)18-36	S_EST_SSR_001090	CAPS_CONTIG.11572					1	p2	(AT)18	36	474	509
CAPS_CONTIG.11582-(TC)6-12	S_EST_SSR_001091	CAPS_CONTIG.11582					1	p2	(TC)6	12	1482	1493
CAPS_CONTIG.11598-(TC)8-16	S_EST_SSR_001092	CAPS_CONTIG.11598					1	p2	(TC)8	16	9	24
CAPS_CONTIG.11600-(TC)8-16	S_EST_SSR_001093	CAPS_CONTIG.11600					1	p2	(TC)8	16	569	584
CAPS_CONTIG.11648-(GA)7-14	S_EST_SSR_001094	CAPS_CONTIG.11648					1	p2	(GA)7	14	8	21
CAPS_CONTIG.11648-(AT)8-16	S_EST_SSR_001095	CAPS_CONTIG.11648					2	p2	(AT)8	16	200	215
CAPS_CONTIG.11659-(TTC)5-15	S_EST_SSR_001096	CAPS_CONTIG.11659					1	p3	(TTC)5	15	304	318
CAPS_CONTIG.11668-(GA)6-12	S_EST_SSR_001097	CAPS_CONTIG.11668					1	p2	(GA)6	12	9	20
CAPS_CONTIG.11685-(TA)10-20	S_EST_SSR_001098	CAPS_CONTIG.11685					1	p2	(TA)10	20	3	22
CAPS_CONTIG.11695-(TC)16-32	S_EST_SSR_001099	CAPS_CONTIG.11695					1	p2	(TC)16	32	9	40
CAPS_CONTIG.11702-(GA)7-14	S_EST_SSR_001100	CAPS_CONTIG.11702					1	p2	(GA)7	14	84	97
CAPS_CONTIG.11704-(AT)18-36	S_EST_SSR_001101	CAPS_CONTIG.11704					1	p2	(AT)18	36	1981	2016
CAPS_CONTIG.11709-(GA)9actagtctcgagtttttttttttttttttttatccaataacacgaaaaacgtagttttattgccaagggtaataagcagttacattaatattggc(AT)6-125	S_EST_SSR_001102	CAPS_CONTIG.11709					1	c	(GA)9actagtctcgagtttttttttttttttttttatccaataacacgaaaaacgtagttttattgccaagggtaataagcagttacattaatattggc(AT)6	125	9	133
CAPS_CONTIG.11712-(CA)22-44	S_EST_SSR_001103	CAPS_CONTIG.11712					1	p2	(CA)22	44	21	64
CAPS_CONTIG.11719-(CAG)7-21	S_EST_SSR_001104	CAPS_CONTIG.11719					1	p3	(CAG)7	21	197	217
CAPS_CONTIG.11719-(GAA)5-15	S_EST_SSR_001105	CAPS_CONTIG.11719					2	p3	(GAA)5	15	625	639
CAPS_CONTIG.11728-(GA)6-12	S_EST_SSR_001106	CAPS_CONTIG.11728					1	p2	(GA)6	12	9	20
CAPS_CONTIG.11734-(TC)7-14	S_EST_SSR_001107	CAPS_CONTIG.11734					1	p2	(TC)7	14	705	718
CAPS_CONTIG.11735-(CTT)10-30	S_EST_SSR_001108	CAPS_CONTIG.11735					1	p3	(CTT)10	30	115	144
CAPS_CONTIG.11736-(CT)27-54	S_EST_SSR_001109	CAPS_CONTIG.11736					1	p2	(CT)27	54	637	690
CAPS_CONTIG.11744-(AG)6-12	S_EST_SSR_001110	CAPS_CONTIG.11744					1	p2	(AG)6	12	17	28
CAPS_CONTIG.11761-(TG)6-12	S_EST_SSR_001111	CAPS_CONTIG.11761					1	p2	(TG)6	12	295	306
CAPS_CONTIG.11789-(CT)16-32	S_EST_SSR_001112	CAPS_CONTIG.11789					1	p2	(CT)16	32	10	41
CAPS_CONTIG.11790-(TC)7-14	S_EST_SSR_001113	CAPS_CONTIG.11790					1	p2	(TC)7	14	1168	1181
CAPS_CONTIG.11804-(GA)6-12	S_EST_SSR_001114	CAPS_CONTIG.11804					1	p2	(GA)6	12	245	256
CAPS_CONTIG.11834-(CAG)6-18	S_EST_SSR_001115	CAPS_CONTIG.11834					1	p3	(CAG)6	18	481	498
CAPS_CONTIG.11846-(AGA)5-15	S_EST_SSR_001116	CAPS_CONTIG.11846					1	p3	(AGA)5	15	261	275
CAPS_CONTIG.11848-(CCG)5-15	S_EST_SSR_001117	CAPS_CONTIG.11848					1	p3	(CCG)5	15	43	57
CAPS_CONTIG.11882-(TTG)5-15	S_EST_SSR_001118	CAPS_CONTIG.11882					1	p3	(TTG)5	15	322	336
CAPS_CONTIG.11885-(AGG)6(AGA)7-39	S_EST_SSR_001119	CAPS_CONTIG.11885					1	c	(AGG)6(AGA)7	39	216	254
CAPS_CONTIG.11895-(CT)30-60	S_EST_SSR_001120	CAPS_CONTIG.11895					1	p2	(CT)30	60	10	69
CAPS_CONTIG.11900-(GAG)5-15	S_EST_SSR_001121	CAPS_CONTIG.11900					1	p3	(GAG)5	15	148	162
CAPS_CONTIG.11904-(AC)7-14	S_EST_SSR_001122	CAPS_CONTIG.11904					1	p2	(AC)7	14	21	34
CAPS_CONTIG.11940-(ATA)7-21	S_EST_SSR_001123	CAPS_CONTIG.11940					1	p3	(ATA)7	21	548	568
CAPS_CONTIG.11941-(AAT)5-15	S_EST_SSR_001124	CAPS_CONTIG.11941					1	p3	(AAT)5	15	2578	2592
CAPS_CONTIG.11942-(GAT)6gaagaagaagatttagatttttttgaagtaaatttgatgaatattctgctgcagaattttaagatgtatgaccatatttatgatga(TGG)5-119	S_EST_SSR_001125	CAPS_CONTIG.11942					1	c	(GAT)6gaagaagaagatttagatttttttgaagtaaatttgatgaatattctgctgcagaattttaagatgtatgaccatatttatgatga(TGG)5	119	40	158
CAPS_CONTIG.11967-(TTG)7-21	S_EST_SSR_001126	CAPS_CONTIG.11967					1	p3	(TTG)7	21	672	692
CAPS_CONTIG.11969-(TC)6-12	S_EST_SSR_001127	CAPS_CONTIG.11969					1	p2	(TC)6	12	966	977
CAPS_CONTIG.11987-(TC)6-12	S_EST_SSR_001128	CAPS_CONTIG.11987					1	p2	(TC)6	12	808	819
CAPS_CONTIG.11994-(CAT)7-21	S_EST_SSR_001129	CAPS_CONTIG.11994					1	p3	(CAT)7	21	188	208
CAPS_CONTIG.12000-(AAT)6-18	S_EST_SSR_001130	CAPS_CONTIG.12000					1	p3	(AAT)6	18	38	55
CAPS_CONTIG.12000-(CCA)5-15	S_EST_SSR_001131	CAPS_CONTIG.12000					2	p3	(CCA)5	15	718	732
CAPS_CONTIG.12001-(TA)10-20	S_EST_SSR_001132	CAPS_CONTIG.12001					1	p2	(TA)10	20	15	34
CAPS_CONTIG.12009-(TTG)5-15	S_EST_SSR_001133	CAPS_CONTIG.12009					1	p3	(TTG)5	15	545	559
CAPS_CONTIG.12071-(CT)18-36	S_EST_SSR_001134	CAPS_CONTIG.12071					1	p2	(CT)18	36	1	36
CAPS_CONTIG.12086-(TCT)8-24	S_EST_SSR_001135	CAPS_CONTIG.12086					1	p3	(TCT)8	24	152	175
CAPS_CONTIG.12096-(TC)6-12	S_EST_SSR_001136	CAPS_CONTIG.12096					1	p2	(TC)6	12	668	679
CAPS_CONTIG.12101-(TAT)5-15	S_EST_SSR_001137	CAPS_CONTIG.12101					1	p3	(TAT)5	15	18	32
CAPS_CONTIG.12105-(CT)16-32	S_EST_SSR_001138	CAPS_CONTIG.12105					1	p2	(CT)16	32	1	32
CAPS_CONTIG.12126-(ATA)6-18	S_EST_SSR_001139	CAPS_CONTIG.12126					1	p3	(ATA)6	18	390	407
CAPS_CONTIG.12131-(TC)6-12	S_EST_SSR_001140	CAPS_CONTIG.12131					1	p2	(TC)6	12	2953	2964
CAPS_CONTIG.12135-(AG)6ggagagagggagagagg(GA)9-47	S_EST_SSR_001141	CAPS_CONTIG.12135					1	c	(AG)6ggagagagggagagagg(GA)9	47	74	120
CAPS_CONTIG.12138-(AGC)8-24	S_EST_SSR_001142	CAPS_CONTIG.12138					1	p3	(AGC)8	24	607	630
CAPS_CONTIG.12140-(GAA)6-18	S_EST_SSR_001143	CAPS_CONTIG.12140					1	p3	(GAA)6	18	72	89
CAPS_CONTIG.12143-(TC)6tatatcctttgctgttgtcgatctctaagagg(GA)8-60	S_EST_SSR_001144	CAPS_CONTIG.12143					1	c	(TC)6tatatcctttgctgttgtcgatctctaagagg(GA)8	60	51	110
CAPS_CONTIG.12147-(AG)8-16	S_EST_SSR_001145	CAPS_CONTIG.12147					1	p2	(AG)8	16	42	57
CAPS_CONTIG.12154-(TA)7-14	S_EST_SSR_001146	CAPS_CONTIG.12154					1	p2	(TA)7	14	159	172
CAPS_CONTIG.12161-(GAG)6-18	S_EST_SSR_001147	CAPS_CONTIG.12161					1	p3	(GAG)6	18	135	152
CAPS_CONTIG.12175-(CT)25-50	S_EST_SSR_001148	CAPS_CONTIG.12175					1	p2	(CT)25	50	801	850
CAPS_CONTIG.12193-(TGT)5-15	S_EST_SSR_001149	CAPS_CONTIG.12193					1	p3	(TGT)5	15	102	116
CAPS_CONTIG.12200-(GCA)5-15	S_EST_SSR_001150	CAPS_CONTIG.12200					1	p3	(GCA)5	15	481	495
CAPS_CONTIG.12214-(TC)7-14	S_EST_SSR_001151	CAPS_CONTIG.12214					1	p2	(TC)7	14	1056	1069
CAPS_CONTIG.12222-(AT)7-14	S_EST_SSR_001152	CAPS_CONTIG.12222					1	p2	(AT)7	14	519	532
CAPS_CONTIG.12226-(CAA)5-15	S_EST_SSR_001153	CAPS_CONTIG.12226					1	p3	(CAA)5	15	24	38
CAPS_CONTIG.12227-(AG)6-12	S_EST_SSR_001154	CAPS_CONTIG.12227					1	p2	(AG)6	12	163	174
CAPS_CONTIG.12231-(GCC)7-21	S_EST_SSR_001155	CAPS_CONTIG.12231					1	p3	(GCC)7	21	73	93
CAPS_CONTIG.12232-(AT)6-12	S_EST_SSR_001156	CAPS_CONTIG.12232					1	p2	(AT)6	12	26	37
CAPS_CONTIG.12235-(TGG)5-15	S_EST_SSR_001157	CAPS_CONTIG.12235					1	p3	(TGG)5	15	325	339
CAPS_CONTIG.12243-(TCC)5-15	S_EST_SSR_001158	CAPS_CONTIG.12243					1	p3	(TCC)5	15	48	62
CAPS_CONTIG.12246-(TC)18-36	S_EST_SSR_001159	CAPS_CONTIG.12246					1	p2	(TC)18	36	1	36
CAPS_CONTIG.12301-(GA)32-64	S_EST_SSR_001160	CAPS_CONTIG.12301					1	p2	(GA)32	64	1	64
CAPS_CONTIG.12310-(TC)6-12	S_EST_SSR_001161	CAPS_CONTIG.12310					1	p2	(TC)6	12	420	431
CAPS_CONTIG.12324-(TGA)8-24	S_EST_SSR_001162	CAPS_CONTIG.12324					1	p3	(TGA)8	24	633	656
CAPS_CONTIG.12325-(TTG)5-15	S_EST_SSR_001163	CAPS_CONTIG.12325					1	p3	(TTG)5	15	473	487
CAPS_CONTIG.12338-(TTA)5-15	S_EST_SSR_001164	CAPS_CONTIG.12338					1	p3	(TTA)5	15	120	134
CAPS_CONTIG.12341-(TTCT)5-20	S_EST_SSR_001165	CAPS_CONTIG.12341					1	p4	(TTCT)5	20	147	166
CAPS_CONTIG.12344-(AT)7-14	S_EST_SSR_001166	CAPS_CONTIG.12344					1	p2	(AT)7	14	892	905
CAPS_CONTIG.12350-(AG)16-32	S_EST_SSR_001167	CAPS_CONTIG.12350					1	p2	(AG)16	32	1461	1492
CAPS_CONTIG.12358-(ATAC)7-28	S_EST_SSR_001168	CAPS_CONTIG.12358					1	p4	(ATAC)7	28	410	437
CAPS_CONTIG.12365-(CAA)6-18	S_EST_SSR_001169	CAPS_CONTIG.12365					1	p3	(CAA)6	18	192	209
CAPS_CONTIG.12366-(TCT)5-15	S_EST_SSR_001170	CAPS_CONTIG.12366					1	p3	(TCT)5	15	120	134
CAPS_CONTIG.12374-(AAG)5-15	S_EST_SSR_001171	CAPS_CONTIG.12374					1	p3	(AAG)5	15	182	196
CAPS_CONTIG.12376-(GT)6-12	S_EST_SSR_001172	CAPS_CONTIG.12376					1	p2	(GT)6	12	1773	1784
CAPS_CONTIG.12385-(CT)6-12	S_EST_SSR_001173	CAPS_CONTIG.12385					1	p2	(CT)6	12	58	69
CAPS_CONTIG.12395-(GA)55-110	S_EST_SSR_001174	CAPS_CONTIG.12395					1	p2	(GA)55	110	1	110
CAPS_CONTIG.12407-(CAA)7-21	S_EST_SSR_001175	CAPS_CONTIG.12407					1	p3	(CAA)7	21	237	257
CAPS_CONTIG.12407-(CT)6-12	S_EST_SSR_001176	CAPS_CONTIG.12407					2	p2	(CT)6	12	400	411
CAPS_CONTIG.12407-(TC)7-14	S_EST_SSR_001177	CAPS_CONTIG.12407					3	p2	(TC)7	14	1778	1791
CAPS_CONTIG.12413-(AG)6-12	S_EST_SSR_001178	CAPS_CONTIG.12413					1	p2	(AG)6	12	109	120
CAPS_CONTIG.12420-(CT)16-32	S_EST_SSR_001179	CAPS_CONTIG.12420					1	p2	(CT)16	32	1	32
CAPS_CONTIG.12422-(AAG)6-18	S_EST_SSR_001180	CAPS_CONTIG.12422					1	p3	(AAG)6	18	300	317
CAPS_CONTIG.12424-(CA)6-12	S_EST_SSR_001181	CAPS_CONTIG.12424					1	p2	(CA)6	12	218	229
CAPS_CONTIG.12428-(TC)6-12	S_EST_SSR_001182	CAPS_CONTIG.12428					1	p2	(TC)6	12	5	16
CAPS_CONTIG.12465-(TC)6-12	S_EST_SSR_001183	CAPS_CONTIG.12465					1	p2	(TC)6	12	28	39
CAPS_CONTIG.12471-(TGC)6-18	S_EST_SSR_001184	CAPS_CONTIG.12471					1	p3	(TGC)6	18	385	402
CAPS_CONTIG.12494-(TA)7-14	S_EST_SSR_001185	CAPS_CONTIG.12494					1	p2	(TA)7	14	564	577
CAPS_CONTIG.12510-(CTT)6-18	S_EST_SSR_001186	CAPS_CONTIG.12510					1	p3	(CTT)6	18	331	348
CAPS_CONTIG.12528-(AC)6-12	S_EST_SSR_001187	CAPS_CONTIG.12528					1	p2	(AC)6	12	97	108
CAPS_CONTIG.12559-(TAA)12-36	S_EST_SSR_001188	CAPS_CONTIG.12559					1	p3	(TAA)12	36	254	289
CAPS_CONTIG.12573-(GCA)5-15	S_EST_SSR_001189	CAPS_CONTIG.12573					1	p3	(GCA)5	15	81	95
CAPS_CONTIG.12579-(AGC)6-18	S_EST_SSR_001190	CAPS_CONTIG.12579					1	p3	(AGC)6	18	839	856
CAPS_CONTIG.12584-(ATA)5-15	S_EST_SSR_001191	CAPS_CONTIG.12584					1	p3	(ATA)5	15	193	207
CAPS_CONTIG.12606-(GCT)5-15	S_EST_SSR_001192	CAPS_CONTIG.12606					1	p3	(GCT)5	15	926	940
CAPS_CONTIG.12617-(AG)6-12	S_EST_SSR_001193	CAPS_CONTIG.12617					1	p2	(AG)6	12	46	57
CAPS_CONTIG.12621-(CAT)5-15	S_EST_SSR_001194	CAPS_CONTIG.12621					1	p3	(CAT)5	15	118	132
CAPS_CONTIG.12635-(TA)12-24	S_EST_SSR_001195	CAPS_CONTIG.12635					1	p2	(TA)12	24	190	213
CAPS_CONTIG.12639-(GCT)5-15	S_EST_SSR_001196	CAPS_CONTIG.12639					1	p3	(GCT)5	15	703	717
CAPS_CONTIG.12641-(ATA)6-18	S_EST_SSR_001197	CAPS_CONTIG.12641					1	p3	(ATA)6	18	858	875
CAPS_CONTIG.12651-(GCA)5-15	S_EST_SSR_001198	CAPS_CONTIG.12651					1	p3	(GCA)5	15	126	140
CAPS_CONTIG.12651-(AGC)6-18	S_EST_SSR_001199	CAPS_CONTIG.12651					2	p3	(AGC)6	18	500	517
CAPS_CONTIG.12666-(AAG)5-15	S_EST_SSR_001200	CAPS_CONTIG.12666					1	p3	(AAG)5	15	186	200
CAPS_CONTIG.12687-(CT)7-14	S_EST_SSR_001201	CAPS_CONTIG.12687					1	p2	(CT)7	14	46	59
CAPS_CONTIG.12690-(AT)7-14	S_EST_SSR_001202	CAPS_CONTIG.12690					1	p2	(AT)7	14	1424	1437
CAPS_CONTIG.12711-(TGG)6-18	S_EST_SSR_001203	CAPS_CONTIG.12711					1	p3	(TGG)6	18	178	195
CAPS_CONTIG.12752-(ACT)5-15	S_EST_SSR_001204	CAPS_CONTIG.12752					1	p3	(ACT)5	15	198	212
CAPS_CONTIG.12775-(AG)9-18	S_EST_SSR_001205	CAPS_CONTIG.12775					1	p2	(AG)9	18	24	41
CAPS_CONTIG.12778-(TC)7-14	S_EST_SSR_001206	CAPS_CONTIG.12778					1	p2	(TC)7	14	2361	2374
CAPS_CONTIG.12799-(CA)9-18	S_EST_SSR_001207	CAPS_CONTIG.12799					1	p2	(CA)9	18	432	449
CAPS_CONTIG.12802-(AGA)11-33	S_EST_SSR_001208	CAPS_CONTIG.12802					1	p3	(AGA)11	33	196	228
CAPS_CONTIG.12802-(TC)7-14	S_EST_SSR_001209	CAPS_CONTIG.12802					2	p2	(TC)7	14	1037	1050
CAPS_CONTIG.12835-(TC)7-14	S_EST_SSR_001210	CAPS_CONTIG.12835					1	p2	(TC)7	14	2216	2229
CAPS_CONTIG.12836-(TCT)7-21	S_EST_SSR_001211	CAPS_CONTIG.12836					1	p3	(TCT)7	21	53	73
CAPS_CONTIG.12843-(CT)9-18	S_EST_SSR_001212	CAPS_CONTIG.12843					1	p2	(CT)9	18	41	58
CAPS_CONTIG.12846-(TC)6-12	S_EST_SSR_001213	CAPS_CONTIG.12846					1	p2	(TC)6	12	1024	1035
CAPS_CONTIG.12850-(CTT)9-27	S_EST_SSR_001214	CAPS_CONTIG.12850					1	p3	(CTT)9	27	115	141
CAPS_CONTIG.12876-(CT)18-36	S_EST_SSR_001215	CAPS_CONTIG.12876					1	p2	(CT)18	36	9	44
CAPS_CONTIG.12903-(GA)42-84	S_EST_SSR_001216	CAPS_CONTIG.12903					1	p2	(GA)42	84	9	92
KS01002F07-(TCA)10-30	S_EST_SSR_001217	KS01002F07					1	p3	(TCA)10	30	35	64
KS01004C06-(GTG)5-15	S_EST_SSR_001218	KS01004C06					1	p3	(GTG)5	15	79	93
KS01005C09-(GAA)5-15	S_EST_SSR_001219	KS01005C09					1	p3	(GAA)5	15	26	40
KS01011B07-(GTG)5-15	S_EST_SSR_001220	KS01011B07					1	p3	(GTG)5	15	77	91
KS01011E12-(TAT)6-18	S_EST_SSR_001221	KS01011E12					1	p3	(TAT)6	18	13	30
KS01012B10-(TGC)5-15	S_EST_SSR_001222	KS01012B10					1	p3	(TGC)5	15	194	208
KS01015D05-(CCG)7-21	S_EST_SSR_001223	KS01015D05					1	p3	(CCG)7	21	275	295
KS01018B02-(ACA)5-15	S_EST_SSR_001224	KS01018B02					1	p3	(ACA)5	15	118	132
KS01018B11-(GA)35-70	S_EST_SSR_001225	KS01018B11					1	p2	(GA)35	70	6	75
KS01021D05-(AC)6-12	S_EST_SSR_001226	KS01021D05					1	p2	(AC)6	12	10	21
KS01022B04-(CT)6-12	S_EST_SSR_001227	KS01022B04					1	p2	(CT)6	12	12	23
KS01023E09-(TCT)6-18	S_EST_SSR_001228	KS01023E09					1	p3	(TCT)6	18	116	133
KS01027C08-(TCA)13-39	S_EST_SSR_001229	KS01027C08					1	p3	(TCA)13	39	133	171
KS01030B02-(AG)6-12	S_EST_SSR_001230	KS01030B02					1	p2	(AG)6	12	60	71
KS01031D06-(TTC)5-15	S_EST_SSR_001231	KS01031D06					1	p3	(TTC)5	15	105	119
KS01034D12-(CAA)5-15	S_EST_SSR_001232	KS01034D12					1	p3	(CAA)5	15	148	162
KS01037D05-(TA)10-20	S_EST_SSR_001233	KS01037D05					1	p2	(TA)10	20	22	41
KS01037E09-(TTG)5-15	S_EST_SSR_001234	KS01037E09					1	p3	(TTG)5	15	17	31
KS01039A12-(CT)7-14	S_EST_SSR_001235	KS01039A12					1	p2	(CT)7	14	297	310
KS01039F06-(AT)12-24	S_EST_SSR_001236	KS01039F06					1	p2	(AT)12	24	92	115
KS01040C12-(ACA)5-15	S_EST_SSR_001237	KS01040C12					1	p3	(ACA)5	15	138	152
KS01041B08-(GA)27-54	S_EST_SSR_001238	KS01041B08					1	p2	(GA)27	54	6	59
KS01041D01-(AAT)5-15	S_EST_SSR_001239	KS01041D01					1	p3	(AAT)5	15	147	161
KS01043C09-(AG)6aa(AG)6-26	S_EST_SSR_001240	KS01043C09					1	c	(AG)6aa(AG)6	26	367	392
KS01043F06-(AGT)5-15	S_EST_SSR_001241	KS01043F06					1	p3	(AGT)5	15	149	163
KS01046A02-(GA)36-72	S_EST_SSR_001242	KS01046A02					1	p2	(GA)36	72	8	79
KS01046A04-(GA)31-62	S_EST_SSR_001243	KS01046A04					1	p2	(GA)31	62	25	86
KS01047B04-(AT)16-32	S_EST_SSR_001244	KS01047B04					1	p2	(AT)16	32	615	646
KS01047D02-(AG)26-52	S_EST_SSR_001245	KS01047D02					1	p2	(AG)26	52	586	637
KS01048C09-(GA)22-44	S_EST_SSR_001246	KS01048C09					1	p2	(GA)22	44	4	47
KS01048H11-(GA)13-26	S_EST_SSR_001247	KS01048H11					1	p2	(GA)13	26	12	37
KS01050D12-(GA)28-56	S_EST_SSR_001248	KS01050D12					1	p2	(GA)28	56	331	386
KS01050F01-(GAA)5-15	S_EST_SSR_001249	KS01050F01					1	p3	(GAA)5	15	124	138
KS01054H03-(GAA)5-15	S_EST_SSR_001250	KS01054H03					1	p3	(GAA)5	15	487	501
KS01056C01-(CAA)5-15	S_EST_SSR_001251	KS01056C01					1	p3	(CAA)5	15	268	282
KS01058A07-(TA)7-14	S_EST_SSR_001252	KS01058A07					1	p2	(TA)7	14	305	318
KS01059H09-(TA)7-14	S_EST_SSR_001253	KS01059H09					1	p2	(TA)7	14	52	65
KS01060A07-(GGA)5-15	S_EST_SSR_001254	KS01060A07					1	p3	(GGA)5	15	223	237
KS01061F04-(CT)30atctatatatataa(AT)7aaag(AT)6agagagagatatagat(AG)11cgagggagaggggaggcgcgagaggggggggggaagggtgagaaaaaaagcaaaagacacaatgtgagagagacatacacagagagagagatagagac(AG)13g(GA)12-291	S_EST_SSR_001255	KS01061F04					1	c	(CT)30atctatatatataa(AT)7aaag(AT)6agagagagatatagat(AG)11cgagggagaggggaggcgcgagaggggggggggaagggtgagaaaaaaagcaaaagacacaatgtgagagagacatacacagagagagagatagagac(AG)13g(GA)12	291	21	311
KS01061G08-(GA)24-48	S_EST_SSR_001256	KS01061G08					1	p2	(GA)24	48	207	254
KS01062C04-(ACACAG)5-30	S_EST_SSR_001257	KS01062C04					1	p6	(ACACAG)5	30	110	139
KS01062E01-(CT)27t(TC)7-69	S_EST_SSR_001258	KS01062E01					1	c	(CT)27t(TC)7	69	1	69
KS01063B04-(TC)6-12	S_EST_SSR_001259	KS01063B04					1	p2	(TC)6	12	33	44
KS01063H03-(GA)8-16	S_EST_SSR_001260	KS01063H03					1	p2	(GA)8	16	14	29
KS01064H02-(GA)35-70	S_EST_SSR_001261	KS01064H02					1	p2	(GA)35	70	1	70
KS01064H07-(GA)39-78	S_EST_SSR_001262	KS01064H07					1	p2	(GA)39	78	1	78
KS01066E08-(GA)38-76	S_EST_SSR_001263	KS01066E08					1	p2	(GA)38	76	1	76
KS01067A09-(GGA)5-15	S_EST_SSR_001264	KS01067A09					1	p3	(GGA)5	15	24	38
KS01067G09-(ATG)5actatatgtgttaccaaa(ATG)5-48	S_EST_SSR_001265	KS01067G09					1	c	(ATG)5actatatgtgttaccaaa(ATG)5	48	264	311
KS01068B04-(TC)6-12	S_EST_SSR_001266	KS01068B04					1	p2	(TC)6	12	7	18
KS01068B04-(TA)10-20	S_EST_SSR_001267	KS01068B04					2	p2	(TA)10	20	262	281
KS01069A10-(CT)22-44	S_EST_SSR_001268	KS01069A10					1	p2	(CT)22	44	7	50
KS01069B02-(GA)43-86	S_EST_SSR_001269	KS01069B02					1	p2	(GA)43	86	1	86
KS01069E10-(AT)13-26	S_EST_SSR_001270	KS01069E10					1	p2	(AT)13	26	249	274
KS01071E11-(AATT)5-20	S_EST_SSR_001271	KS01071E11					1	p4	(AATT)5	20	178	197
KS01072B02-(CT)31-62	S_EST_SSR_001272	KS01072B02					1	p2	(CT)31	62	7	68
KS01072C08-(AT)6-12	S_EST_SSR_001273	KS01072C08					1	p2	(AT)6	12	73	84
KS01073A03-(TTA)6-18	S_EST_SSR_001274	KS01073A03					1	p3	(TTA)6	18	10	27
KS01073B09-(AG)6-12	S_EST_SSR_001275	KS01073B09					1	p2	(AG)6	12	87	98
KS01073D07-(CA)7-14	S_EST_SSR_001276	KS01073D07					1	p2	(CA)7	14	1	14
KS01074F11-(CT)10-20	S_EST_SSR_001277	KS01074F11					1	p2	(CT)10	20	7	26
KS07002A11-(GCC)5-15	S_EST_SSR_001278	KS07002A11					1	p3	(GCC)5	15	203	217
KS07003C12-(CA)6-12	S_EST_SSR_001279	KS07003C12					1	p2	(CA)6	12	21	32
KS07003C12-(TTC)5-15	S_EST_SSR_001280	KS07003C12					2	p3	(TTC)5	15	136	150
KS07006C05-(TGG)5-15	S_EST_SSR_001281	KS07006C05					1	p3	(TGG)5	15	310	324
KS07011B03-(GAT)6-18	S_EST_SSR_001282	KS07011B03					1	p3	(GAT)6	18	185	202
KS07016D06-(ACC)7-21	S_EST_SSR_001283	KS07016D06					1	p3	(ACC)7	21	175	195
KS07016G10-(TTG)5-15	S_EST_SSR_001284	KS07016G10					1	p3	(TTG)5	15	498	512
KS07017A08-(AGA)6-18	S_EST_SSR_001285	KS07017A08					1	p3	(AGA)6	18	125	142
KS07017C09-(CAC)6-18	S_EST_SSR_001286	KS07017C09					1	p3	(CAC)6	18	54	71
KS07018B12-(CT)6-12	S_EST_SSR_001287	KS07018B12					1	p2	(CT)6	12	463	474
KS07019C09-(AG)6-12	S_EST_SSR_001288	KS07019C09					1	p2	(AG)6	12	305	316
KS07019E02-(CGC)5-15	S_EST_SSR_001289	KS07019E02					1	p3	(CGC)5	15	200	214
KS07023F01-(GA)6-12	S_EST_SSR_001290	KS07023F01					1	p2	(GA)6	12	13	24
KS07040D10-(AG)6-12	S_EST_SSR_001291	KS07040D10					1	p2	(AG)6	12	19	30
KS07043A08-(GGT)5-15	S_EST_SSR_001292	KS07043A08					1	p3	(GGT)5	15	57	71
KS07045C08-(AG)6-12	S_EST_SSR_001293	KS07045C08					1	p2	(AG)6	12	12	23
KS07047C10-(AAG)5-15	S_EST_SSR_001294	KS07047C10					1	p3	(AAG)5	15	210	224
KS07049D05-(TGA)5-15	S_EST_SSR_001295	KS07049D05					1	p3	(TGA)5	15	59	73
KS07057H09-(CAA)5-15	S_EST_SSR_001296	KS07057H09					1	p3	(CAA)5	15	126	140
KS08003B07-(GAA)5-15	S_EST_SSR_001297	KS08003B07					1	p3	(GAA)5	15	81	95
KS08003H10-(ATTT)5-20	S_EST_SSR_001298	KS08003H10					1	p4	(ATTT)5	20	108	127
KS08004G02-(CA)9(TA)6-30	S_EST_SSR_001299	KS08004G02					1	c	(CA)9(TA)6	30	4	33
KS08008C11-(ATG)5actatatgttttacgaaa(ATG)5-48	S_EST_SSR_001300	KS08008C11					1	c	(ATG)5actatatgttttacgaaa(ATG)5	48	282	329
KS08010B07-(CAC)5-15	S_EST_SSR_001301	KS08010B07					1	p3	(CAC)5	15	121	135
KS08013C12-(TC)12-24	S_EST_SSR_001302	KS08013C12					1	p2	(TC)12	24	95	118
KS08017A11-(AT)16-32	S_EST_SSR_001303	KS08017A11					1	p2	(AT)16	32	518	549
KS08019F04-(TC)6-12	S_EST_SSR_001304	KS08019F04					1	p2	(TC)6	12	274	285
KS08022D12-(TA)6-12	S_EST_SSR_001305	KS08022D12					1	p2	(TA)6	12	526	537
KS08023D04-(ACA)5-15	S_EST_SSR_001306	KS08023D04					1	p3	(ACA)5	15	474	488
KS08024C05-(CT)6-12	S_EST_SSR_001307	KS08024C05					1	p2	(CT)6	12	182	193
KS08025B06-(ACA)6-18	S_EST_SSR_001308	KS08025B06					1	p3	(ACA)6	18	34	51
KS08025F11-(TC)11-22	S_EST_SSR_001309	KS08025F11					1	p2	(TC)11	22	82	103
KS09012A05-(AGA)6-18	S_EST_SSR_001310	KS09012A05					1	p3	(AGA)6	18	399	416
KS09015B01-(TAA)5-15	S_EST_SSR_001311	KS09015B01					1	p3	(TAA)5	15	308	322
KS09015F10-(GGT)6-18	S_EST_SSR_001312	KS09015F10					1	p3	(GGT)6	18	343	360
KS09018E08-(CCA)5-15	S_EST_SSR_001313	KS09018E08					1	p3	(CCA)5	15	251	265
KS09020C12-(AC)8-16	S_EST_SSR_001314	KS09020C12					1	p2	(AC)8	16	32	47
KS09021F07-(CAT)6-18	S_EST_SSR_001315	KS09021F07					1	p3	(CAT)6	18	88	105
KS09022G05-(AGG)5-15	S_EST_SSR_001316	KS09022G05					1	p3	(AGG)5	15	411	425
KS09022H05-(CTT)5-15	S_EST_SSR_001317	KS09022H05					1	p3	(CTT)5	15	92	106
KS09023G07-(CT)6-12	S_EST_SSR_001318	KS09023G07					1	p2	(CT)6	12	49	60
KS09023H10-(GGT)5-15	S_EST_SSR_001319	KS09023H10					1	p3	(GGT)5	15	194	208
KS09024E11-(TG)6-12	S_EST_SSR_001320	KS09024E11					1	p2	(TG)6	12	525	536
KS09024F12-(CAT)6-18	S_EST_SSR_001321	KS09024F12					1	p3	(CAT)6	18	88	105
KS09025B10-(TG)6-12	S_EST_SSR_001322	KS09025B10					1	p2	(TG)6	12	70	81
KS09027A02-(TC)6-12	S_EST_SSR_001323	KS09027A02					1	p2	(TC)6	12	51	62
KS09028A09-(CTTC)5-20	S_EST_SSR_001324	KS09028A09					1	p4	(CTTC)5	20	9	28
KS09030F08-(TA)9-18	S_EST_SSR_001325	KS09030F08					1	p2	(TA)9	18	183	200
KS09034G04-(ATT)6-18	S_EST_SSR_001326	KS09034G04					1	p3	(ATT)6	18	150	167
KS09035H08-(CAT)6-18	S_EST_SSR_001327	KS09035H08					1	p3	(CAT)6	18	131	148
KS09037F09-(AAC)6-18	S_EST_SSR_001328	KS09037F09					1	p3	(AAC)6	18	205	222
KS09040A01-(CTGCTC)5-30	S_EST_SSR_001329	KS09040A01					1	p6	(CTGCTC)5	30	245	274
KS09040A04-(TG)9-18	S_EST_SSR_001330	KS09040A04					1	p2	(TG)9	18	446	463
KS09043H03-(CCT)5-15	S_EST_SSR_001331	KS09043H03					1	p3	(CCT)5	15	170	184
KS09045D10-(ATC)6-18	S_EST_SSR_001332	KS09045D10					1	p3	(ATC)6	18	272	289
KS09045H07-(ATC)6-18	S_EST_SSR_001333	KS09045H07					1	p3	(ATC)6	18	324	341
KS09048C06-(CAG)5-15	S_EST_SSR_001334	KS09048C06					1	p3	(CAG)5	15	167	181
KS09054E03-(GTA)5-15	S_EST_SSR_001335	KS09054E03					1	p3	(GTA)5	15	103	117
KS09058H12-(GGT)5-15	S_EST_SSR_001336	KS09058H12					1	p3	(GGT)5	15	303	317
KS09060F01-(GCG)7-21	S_EST_SSR_001337	KS09060F01					1	p3	(GCG)7	21	52	72
KS09061E05-(TC)7-14	S_EST_SSR_001338	KS09061E05					1	p2	(TC)7	14	27	40
KS09064B11-(AG)6-12	S_EST_SSR_001339	KS09064B11					1	p2	(AG)6	12	163	174
KS09066B10-(CT)6-12	S_EST_SSR_001340	KS09066B10					1	p2	(CT)6	12	37	48
KS09069H09-(CT)6-12	S_EST_SSR_001341	KS09069H09					1	p2	(CT)6	12	21	32
KS09070E05-(CT)6-12	S_EST_SSR_001342	KS09070E05					1	p2	(CT)6	12	9	20
KS09070E05-(ACA)9-27	S_EST_SSR_001343	KS09070E05					2	p3	(ACA)9	27	139	165
KS09076H06-(AG)7-14	S_EST_SSR_001344	KS09076H06					1	p2	(AG)7	14	82	95
KS09077H12-(GAA)6-18	S_EST_SSR_001345	KS09077H12					1	p3	(GAA)6	18	127	144
KS09078A01-(CAA)6-18	S_EST_SSR_001346	KS09078A01					1	p3	(CAA)6	18	10	27
KS09078E07-(TA)6-12	S_EST_SSR_001347	KS09078E07					1	p2	(TA)6	12	21	32
KS09078E07-(TA)14-28	S_EST_SSR_001348	KS09078E07					2	p2	(TA)14	28	147	174
KS09079G12-(CCT)5-15	S_EST_SSR_001349	KS09079G12					1	p3	(CCT)5	15	407	421
KS09080E12-(CT)18-36	S_EST_SSR_001350	KS09080E12					1	p2	(CT)18	36	27	62
KS09087F11-(CA)15-30	S_EST_SSR_001351	KS09087F11					1	p2	(CA)15	30	118	147
KS09090A11-(TTC)9-27	S_EST_SSR_001352	KS09090A11					1	p3	(TTC)9	27	59	85
KS09090B10-(CAC)6(CA)11*-37	S_EST_SSR_001353	KS09090B10					1	c*	(CAC)6(CA)11*	37	227	263
KS09090F03-(CAG)5-15	S_EST_SSR_001354	KS09090F03					1	p3	(CAG)5	15	282	296
KS09096G03-(CTG)5-15	S_EST_SSR_001355	KS09096G03					1	p3	(CTG)5	15	88	102
KS09099E09-(TCC)5-15	S_EST_SSR_001356	KS09099E09					1	p3	(TCC)5	15	97	111
KS09100G06-(GA)53-106	S_EST_SSR_001357	KS09100G06					1	p2	(GA)53	106	8	113
KS09101F01-(TC)6-12	S_EST_SSR_001358	KS09101F01					1	p2	(TC)6	12	76	87
KS09101H04-(AT)10-20	S_EST_SSR_001359	KS09101H04					1	p2	(AT)10	20	116	135
KS09103E06-(CTT)15-45	S_EST_SSR_001360	KS09103E06					1	p3	(CTT)15	45	281	325
KS09103H06-(AT)8-16	S_EST_SSR_001361	KS09103H06					1	p2	(AT)8	16	50	65
KS09104H03-(TA)8-16	S_EST_SSR_001362	KS09104H03					1	p2	(TA)8	16	40	55
KS09107D08-(TC)7-14	S_EST_SSR_001363	KS09107D08					1	p2	(TC)7	14	12	25
KS09108A04-(GAA)5-15	S_EST_SSR_001364	KS09108A04					1	p3	(GAA)5	15	9	23
KS09108D08-(CT)9-18	S_EST_SSR_001365	KS09108D08					1	p2	(CT)9	18	29	46
KS10001C01-(AC)6-12	S_EST_SSR_001366	KS10001C01					1	p2	(AC)6	12	351	362
KS10001C12-(GGA)6-18	S_EST_SSR_001367	KS10001C12					1	p3	(GGA)6	18	217	234
KS10001H05-(CA)8-16	S_EST_SSR_001368	KS10001H05					1	p2	(CA)8	16	429	444
KS10002B01-(ATC)5-15	S_EST_SSR_001369	KS10002B01					1	p3	(ATC)5	15	113	127
KS10003G07-(TTG)5-15	S_EST_SSR_001370	KS10003G07					1	p3	(TTG)5	15	244	258
KS10008G07-(ATG)6-18	S_EST_SSR_001371	KS10008G07					1	p3	(ATG)6	18	305	322
KS10008H06-(TAA)6-18	S_EST_SSR_001372	KS10008H06					1	p3	(TAA)6	18	191	208
KS10009C12-(AAC)5-15	S_EST_SSR_001373	KS10009C12					1	p3	(AAC)5	15	141	155
KS10010C04-(TAG)5-15	S_EST_SSR_001374	KS10010C04					1	p3	(TAG)5	15	261	275
KS10012F09-(GA)6-12	S_EST_SSR_001375	KS10012F09					1	p2	(GA)6	12	8	19
KS10017C02-(CT)11-22	S_EST_SSR_001376	KS10017C02					1	p2	(CT)11	22	50	71
KS10019H07-(AGC)6-18	S_EST_SSR_001377	KS10019H07					1	p3	(AGC)6	18	14	31
KS10020A08-(AC)6-12	S_EST_SSR_001378	KS10020A08					1	p2	(AC)6	12	149	160
KS10023D01-(CT)6-12	S_EST_SSR_001379	KS10023D01					1	p2	(CT)6	12	32	43
KS10025E04-(CAG)5-15	S_EST_SSR_001380	KS10025E04					1	p3	(CAG)5	15	209	223
KS10025G12-(TC)6-12	S_EST_SSR_001381	KS10025G12					1	p2	(TC)6	12	376	387
KS10026B12-(AGC)5-15	S_EST_SSR_001382	KS10026B12					1	p3	(AGC)5	15	9	23
KS10026G02-(AAC)6-18	S_EST_SSR_001383	KS10026G02					1	p3	(AAC)6	18	27	44
KS10027B05-(AT)9-18	S_EST_SSR_001384	KS10027B05					1	p2	(AT)9	18	109	126
KS10101A11-(TGA)6-18	S_EST_SSR_001385	KS10101A11					1	p3	(TGA)6	18	39	56
KS10102B07-(GA)7-14	S_EST_SSR_001386	KS10102B07					1	p2	(GA)7	14	9	22
KS10104A08-(GA)45-90	S_EST_SSR_001387	KS10104A08					1	p2	(GA)45	90	9	98
KS10104B11-(GAT)5-15	S_EST_SSR_001388	KS10104B11					1	p3	(GAT)5	15	94	108
KS10104C12-(CAG)7-21	S_EST_SSR_001389	KS10104C12					1	p3	(CAG)7	21	413	433
KS10109E04-(CT)16-32	S_EST_SSR_001390	KS10109E04					1	p2	(CT)16	32	72	103
KS10109E11-(GA)35-70	S_EST_SSR_001391	KS10109E11					1	p2	(GA)35	70	7	76
KS10110B08-(GA)8-16	S_EST_SSR_001392	KS10110B08					1	p2	(GA)8	16	9	24
KS10111B06-(GA)48-96	S_EST_SSR_001393	KS10111B06					1	p2	(GA)48	96	9	104
KS10111F03-(TTG)10-30	S_EST_SSR_001394	KS10111F03					1	p3	(TTG)10	30	59	88
KS10112E05-(AT)11-22	S_EST_SSR_001395	KS10112E05					1	p2	(AT)11	22	622	643
KS10113A08-(CT)8-16	S_EST_SSR_001396	KS10113A08					1	p2	(CT)8	16	12	27
KS10113H02-(CTC)5-15	S_EST_SSR_001397	KS10113H02					1	p3	(CTC)5	15	60	74
KS10116E12-(CCT)6-18	S_EST_SSR_001398	KS10116E12					1	p3	(CCT)6	18	291	308
KS10118E08-(TCC)5-15	S_EST_SSR_001399	KS10118E08					1	p3	(TCC)5	15	484	498
KS10121H09-(CAT)5-15	S_EST_SSR_001400	KS10121H09					1	p3	(CAT)5	15	259	273
KS11007H11-(AC)6-12	S_EST_SSR_001401	KS11007H11					1	p2	(AC)6	12	56	67
KS11010E10-(TAA)5-15	S_EST_SSR_001402	KS11010E10					1	p3	(TAA)5	15	61	75
KS11011H06-(GAG)7-21	S_EST_SSR_001403	KS11011H06					1	p3	(GAG)7	21	42	62
KS11012A08-(AG)8-16	S_EST_SSR_001404	KS11012A08					1	p2	(AG)8	16	20	35
KS11012B02-(TTTTC)5-25	S_EST_SSR_001405	KS11012B02					1	p5	(TTTTC)5	25	79	103
KS11014C03-(TC)6-12	S_EST_SSR_001406	KS11014C03					1	p2	(TC)6	12	66	77
KS11015E06-(TCTT)6-24	S_EST_SSR_001407	KS11015E06					1	p4	(TCTT)6	24	20	43
KS11021H05-(ATA)5-15	S_EST_SSR_001408	KS11021H05					1	p3	(ATA)5	15	206	220
KS11024B06-(GA)6-12	S_EST_SSR_001409	KS11024B06					1	p2	(GA)6	12	9	20
KS11027C01-(TC)7(CTCC)6*-35	S_EST_SSR_001410	KS11027C01					1	c*	(TC)7(CTCC)6*	35	46	80
KS11037G05-(CTC)5-15	S_EST_SSR_001411	KS11037G05					1	p3	(CTC)5	15	268	282
KS11041F05-(ACA)6atcttgcaggccttacattaggcgctgtgttgagcatcaaactagaa(TCT)8-89	S_EST_SSR_001412	KS11041F05					1	c	(ACA)6atcttgcaggccttacattaggcgctgtgttgagcatcaaactagaa(TCT)8	89	137	225
KS11044A01-(GAA)5-15	S_EST_SSR_001413	KS11044A01					1	p3	(GAA)5	15	600	614
KS11044F08-(TC)6-12	S_EST_SSR_001414	KS11044F08					1	p2	(TC)6	12	53	64
KS11044F08-(ACC)5-15	S_EST_SSR_001415	KS11044F08					2	p3	(ACC)5	15	297	311
KS11046F02-(CAA)6-18	S_EST_SSR_001416	KS11046F02					1	p3	(CAA)6	18	46	63
KS11046F09-(TC)6-12	S_EST_SSR_001417	KS11046F09					1	p2	(TC)6	12	12	23
KS11047H06-(TC)6-12	S_EST_SSR_001418	KS11047H06					1	p2	(TC)6	12	29	40
KS11050D10-(ATA)5-15	S_EST_SSR_001419	KS11050D10					1	p3	(ATA)5	15	225	239
KS11053F01-(GA)6-12	S_EST_SSR_001420	KS11053F01					1	p2	(GA)6	12	8	19
KS11054C09-(AT)25(ATGT)13*-100	S_EST_SSR_001421	KS11054C09					1	c*	(AT)25(ATGT)13*	100	30	129
KS11054E07-(AG)8-16	S_EST_SSR_001422	KS11054E07					1	p2	(AG)8	16	632	647
KS11054E12-(AT)17-34	S_EST_SSR_001423	KS11054E12					1	p2	(AT)17	34	579	612
KS11054F05-(ATAAA)5-25	S_EST_SSR_001424	KS11054F05					1	p5	(ATAAA)5	25	724	748
KS11056A07-(TTG)5-15	S_EST_SSR_001425	KS11056A07					1	p3	(TTG)5	15	502	516
KS11057F03-(TGT)5-15	S_EST_SSR_001426	KS11057F03					1	p3	(TGT)5	15	162	176
KS11057H05-(TC)6-12	S_EST_SSR_001427	KS11057H05					1	p2	(TC)6	12	11	22
KS11060H07-(GA)6-12	S_EST_SSR_001428	KS11060H07					1	p2	(GA)6	12	9	20
KS11061F02-(GA)6-12	S_EST_SSR_001429	KS11061F02					1	p2	(GA)6	12	9	20
KS11061H04-(TGT)5-15	S_EST_SSR_001430	KS11061H04					1	p3	(TGT)5	15	276	290
KS11062B12-(TA)6tgatgcaaatttcaattagtaagtttcagtaa(AT)11-66	S_EST_SSR_001431	KS11062B12					1	c	(TA)6tgatgcaaatttcaattagtaagtttcagtaa(AT)11	66	469	534
KS11064D07-(TAA)5-15	S_EST_SSR_001432	KS11064D07					1	p3	(TAA)5	15	130	144
KS11066E01-(GA)6-12	S_EST_SSR_001433	KS11066E01					1	p2	(GA)6	12	9	20
KS11066E01-(CTT)5-15	S_EST_SSR_001434	KS11066E01					2	p3	(CTT)5	15	599	613
KS11068D04-(AT)13-26	S_EST_SSR_001435	KS11068D04					1	p2	(AT)13	26	367	392
KS11070B05-(GA)43-86	S_EST_SSR_001436	KS11070B05					1	p2	(GA)43	86	9	94
KS11070D07-(TA)6-12	S_EST_SSR_001437	KS11070D07					1	p2	(TA)6	12	42	53
KS11070G09-(CT)7-14	S_EST_SSR_001438	KS11070G09					1	p2	(CT)7	14	82	95
KS11071C02-(CTG)5-15	S_EST_SSR_001439	KS11071C02					1	p3	(CTG)5	15	587	601
KS11071F02-(GA)6-12	S_EST_SSR_001440	KS11071F02					1	p2	(GA)6	12	9	20
KS11071G11-(CA)6-12	S_EST_SSR_001441	KS11071G11					1	p2	(CA)6	12	9	20
KS11072B07-(AG)6-12	S_EST_SSR_001442	KS11072B07					1	p2	(AG)6	12	10	21
KS12002E03-(TCA)5-15	S_EST_SSR_001443	KS12002E03					1	p3	(TCA)5	15	330	344
KS12004D11-(AC)7-14	S_EST_SSR_001444	KS12004D11					1	p2	(AC)7	14	95	108
KS12005E09-(TG)9-18	S_EST_SSR_001445	KS12005E09					1	p2	(TG)9	18	27	44
KS12009A12-(TTTA)5-20	S_EST_SSR_001446	KS12009A12					1	p4	(TTTA)5	20	106	125
KS12013B08-(ATA)9-27	S_EST_SSR_001447	KS12013B08					1	p3	(ATA)9	27	117	143
KS12015A10-(AT)6-12	S_EST_SSR_001448	KS12015A10					1	p2	(AT)6	12	62	73
KS12017C05-(CT)12-24	S_EST_SSR_001449	KS12017C05					1	p2	(CT)12	24	52	75
KS12019B02-(CT)9-18	S_EST_SSR_001450	KS12019B02					1	p2	(CT)9	18	13	30
KS12019B12-(CA)6(TA)13-38	S_EST_SSR_001451	KS12019B12					1	c	(CA)6(TA)13	38	62	99
KS12020B01-(ACA)5-15	S_EST_SSR_001452	KS12020B01					1	p3	(ACA)5	15	405	419
KS12020B04-(GA)6-12	S_EST_SSR_001453	KS12020B04					1	p2	(GA)6	12	98	109
KS12020F02-(TGT)6-18	S_EST_SSR_001454	KS12020F02					1	p3	(TGT)6	18	206	223
KS12027C02-(TAA)7-21	S_EST_SSR_001455	KS12027C02					1	p3	(TAA)7	21	151	171
KS12028C02-(AAG)5-15	S_EST_SSR_001456	KS12028C02					1	p3	(AAG)5	15	148	162
KS12028D11-(CT)8-16	S_EST_SSR_001457	KS12028D11					1	p2	(CT)8	16	11	26
KS12029E10-(TCA)6-18	S_EST_SSR_001458	KS12029E10					1	p3	(TCA)6	18	273	290
KS12029H02-(GAT)6-18	S_EST_SSR_001459	KS12029H02					1	p3	(GAT)6	18	292	309
KS12032A06-(TTTA)6-24	S_EST_SSR_001460	KS12032A06					1	p4	(TTTA)6	24	113	136
KS12032C11-(CTT)12-36	S_EST_SSR_001461	KS12032C11					1	p3	(CTT)12	36	43	78
KS12032E03-(CTT)11-33	S_EST_SSR_001462	KS12032E03					1	p3	(CTT)11	33	92	124
KS12033C12-(TA)12-24	S_EST_SSR_001463	KS12033C12					1	p2	(TA)12	24	242	265
KS12035C11-(GA)6-12	S_EST_SSR_001464	KS12035C11					1	p2	(GA)6	12	8	19
KS12036H07-(CTG)10-30	S_EST_SSR_001465	KS12036H07					1	p3	(CTG)10	30	108	137
KS12037C05-(TC)6-12	S_EST_SSR_001466	KS12037C05					1	p2	(TC)6	12	114	125
KS12037G05-(CT)7cctaatcaattcaaggcctccagtatttctttcatctttgttcctcttaagggagaagccaacaacacaaaacaagaagatc(AT)8-112	S_EST_SSR_001467	KS12037G05					1	c	(CT)7cctaatcaattcaaggcctccagtatttctttcatctttgttcctcttaagggagaagccaacaacacaaaacaagaagatc(AT)8	112	21	132
KS12038C05-(CCA)5-15	S_EST_SSR_001468	KS12038C05					1	p3	(CCA)5	15	349	363
KS12038E05-(CCA)5-15	S_EST_SSR_001469	KS12038E05					1	p3	(CCA)5	15	276	290
KS12040F08-(TGT)5-15	S_EST_SSR_001470	KS12040F08					1	p3	(TGT)5	15	103	117
KS12042H05-(AG)7-14	S_EST_SSR_001471	KS12042H05					1	p2	(AG)7	14	53	66
KS12047B07-(TC)6-12	S_EST_SSR_001472	KS12047B07					1	p2	(TC)6	12	23	34
KS12047C04-(AGA)5-15	S_EST_SSR_001473	KS12047C04					1	p3	(AGA)5	15	190	204
KS12050F12-(GA)6-12	S_EST_SSR_001474	KS12050F12					1	p2	(GA)6	12	254	265
KS12052B05-(TGG)6tttcgccggtggt(GCA)5-46	S_EST_SSR_001475	KS12052B05					1	c	(TGG)6tttcgccggtggt(GCA)5	46	256	301
KS12054D02-(TC)15(AC)8-46	S_EST_SSR_001476	KS12054D02					1	c	(TC)15(AC)8	46	27	72
KS12056E11-(AGA)5-15	S_EST_SSR_001477	KS12056E11					1	p3	(AGA)5	15	193	207
KS12056F01-(CT)13-26	S_EST_SSR_001478	KS12056F01					1	p2	(CT)13	26	9	34
KS12057H08-(TC)9-18	S_EST_SSR_001479	KS12057H08					1	p2	(TC)9	18	28	45
KS12058E10-(GAG)5-15	S_EST_SSR_001480	KS12058E10					1	p3	(GAG)5	15	179	193
KS12061A10-(TG)6-12	S_EST_SSR_001481	KS12061A10					1	p2	(TG)6	12	188	199
KS12061B01-(TGT)5-15	S_EST_SSR_001482	KS12061B01					1	p3	(TGT)5	15	40	54
KS12061F01-(CCA)5-15	S_EST_SSR_001483	KS12061F01					1	p3	(CCA)5	15	28	42
KS12062G02-(TG)6-12	S_EST_SSR_001484	KS12062G02					1	p2	(TG)6	12	56	67
KS12062H03-(TA)9-18	S_EST_SSR_001485	KS12062H03					1	p2	(TA)9	18	340	357
KS12065D04-(TCA)5-15	S_EST_SSR_001486	KS12065D04					1	p3	(TCA)5	15	75	89
KS12066E06-(CAA)6-18	S_EST_SSR_001487	KS12066E06					1	p3	(CAA)6	18	258	275
KS12067B05-(AT)10-20	S_EST_SSR_001488	KS12067B05					1	p2	(AT)10	20	182	201
KS12069C06-(TGG)9-27	S_EST_SSR_001489	KS12069C06					1	p3	(TGG)9	27	382	408
KS12069E01-(TCT)7-21	S_EST_SSR_001490	KS12069E01					1	p3	(TCT)7	21	233	253
KS12070A05-(AT)6(GT)6-24	S_EST_SSR_001491	KS12070A05					1	c	(AT)6(GT)6	24	33	56
KS12070F04-(AT)11-22	S_EST_SSR_001492	KS12070F04					1	p2	(AT)11	22	178	199
KS12074F08-(CA)7-14	S_EST_SSR_001493	KS12074F08					1	p2	(CA)7	14	63	76
KS12074H03-(CT)6-12	S_EST_SSR_001494	KS12074H03					1	p2	(CT)6	12	9	20
KS12077D02-(GAA)7-21	S_EST_SSR_001495	KS12077D02					1	p3	(GAA)7	21	404	424
KS12077E06-(TCA)5agccaaggtatggac(TCA)6-48	S_EST_SSR_001496	KS12077E06					1	c	(TCA)5agccaaggtatggac(TCA)6	48	357	404
KS12080E01-(GA)55-110	S_EST_SSR_001497	KS12080E01					1	p2	(GA)55	110	9	118
KS12085D10-(CT)6-12	S_EST_SSR_001498	KS12085D10					1	p2	(CT)6	12	49	60
KS12086C10-(CAA)5-15	S_EST_SSR_001499	KS12086C10					1	p3	(CAA)5	15	160	174
KS12086G11-(CT)7-14	S_EST_SSR_001500	KS12086G11					1	p2	(CT)7	14	15	28
KS12087A10-(CAA)5-15	S_EST_SSR_001501	KS12087A10					1	p3	(CAA)5	15	169	183
KS12087B03-(ATT)5-15	S_EST_SSR_001502	KS12087B03					1	p3	(ATT)5	15	369	383
KS12087C04-(GA)53-106	S_EST_SSR_001503	KS12087C04					1	p2	(GA)53	106	11	116
KS12087F08-(GAAA)5-20	S_EST_SSR_001504	KS12087F08					1	p4	(GAAA)5	20	10	29
KS12088C11-(TGT)5-15	S_EST_SSR_001505	KS12088C11					1	p3	(TGT)5	15	243	257
KS12090D09-(TTG)6-18	S_EST_SSR_001506	KS12090D09					1	p3	(TTG)6	18	93	110
KS12090E08-(CT)8cgctatcttca(CT)11(CA)13-75	S_EST_SSR_001507	KS12090E08					1	c	(CT)8cgctatcttca(CT)11(CA)13	75	436	510
KS13001C06-(CCT)5-15	S_EST_SSR_001508	KS13001C06					1	p3	(CCT)5	15	193	207
KS13001C06-(GA)43-86	S_EST_SSR_001509	KS13001C06					2	p2	(GA)43	86	690	775
KS13007C08-(CAC)5-15	S_EST_SSR_001510	KS13007C08					1	p3	(CAC)5	15	48	62
KS13008C09-(GA)27c(AG)40-135	S_EST_SSR_001511	KS13008C09					1	c	(GA)27c(AG)40	135	2	136
KS13008F05-(GA)19-38	S_EST_SSR_001512	KS13008F05					1	p2	(GA)19	38	4	41
KS13011C12-(CAA)6-18	S_EST_SSR_001513	KS13011C12					1	p3	(CAA)6	18	602	619
KS13013D11-(CT)10-20	S_EST_SSR_001514	KS13013D11					1	p2	(CT)10	20	14	33
KS13013G12-(GA)47-94	S_EST_SSR_001515	KS13013G12					1	p2	(GA)47	94	3	96
KS13014G11-(AG)36c(GA)9c(AG)13-118	S_EST_SSR_001516	KS13014G11					1	c	(AG)36c(GA)9c(AG)13	118	4	121
KS13016A07-(GA)6aacacac(TG)8-35	S_EST_SSR_001517	KS13016A07					1	c	(GA)6aacacac(TG)8	35	6	40
KS13016G04-(ATC)5-15	S_EST_SSR_001518	KS13016G04					1	p3	(ATC)5	15	105	119
KS13017B09-(GA)28c(AG)6-69	S_EST_SSR_001519	KS13017B09					1	c	(GA)28c(AG)6	69	1	69
KS13019A04-(GA)24-48	S_EST_SSR_001520	KS13019A04					1	p2	(GA)24	48	6	53
KS13019C12-(CT)17-34	S_EST_SSR_001521	KS13019C12					1	p2	(CT)17	34	8	41
KS13019E02-(AAG)7-21	S_EST_SSR_001522	KS13019E02					1	p3	(AAG)7	21	200	220
KS13019E02-(TGAATG)6-36	S_EST_SSR_001523	KS13019E02					2	p6	(TGAATG)6	36	473	508
KS13019H06-(GA)29-58	S_EST_SSR_001524	KS13019H06					1	p2	(GA)29	58	7	64
KS13020B10-(AC)16-32	S_EST_SSR_001525	KS13020B10					1	p2	(AC)16	32	24	55
KS13020G05-(TGG)5-15	S_EST_SSR_001526	KS13020G05					1	p3	(TGG)5	15	330	344
KS13021D11-(GA)25gc(GA)42-136	S_EST_SSR_001527	KS13021D11					1	c	(GA)25gc(GA)42	136	4	139
KS13021F11-(TTA)5-15	S_EST_SSR_001528	KS13021F11					1	p3	(TTA)5	15	34	48
KS13023A12-(AT)11-22	S_EST_SSR_001529	KS13023A12					1	p2	(AT)11	22	1	22
KS13023C05-(TC)14-28	S_EST_SSR_001530	KS13023C05					1	p2	(TC)14	28	1	28
KS13024A08-(CAA)6-18	S_EST_SSR_001531	KS13024A08					1	p3	(CAA)6	18	56	73
KS13024C12-(AG)23tgtgagc(GA)41-135	S_EST_SSR_001532	KS13024C12					1	c	(AG)23tgtgagc(GA)41	135	3	137
KS13024G01-(CTT)7-21	S_EST_SSR_001533	KS13024G01					1	p3	(CTT)7	21	421	441
KS13024H10-(AGC)5-15	S_EST_SSR_001534	KS13024H10					1	p3	(AGC)5	15	95	109
KS13028C09-(AC)6-12	S_EST_SSR_001535	KS13028C09					1	p2	(AC)6	12	56	67
KS13030E03-(TC)19-38	S_EST_SSR_001536	KS13030E03					1	p2	(TC)19	38	1	38
KS13031F12-(CT)15-30	S_EST_SSR_001537	KS13031F12					1	p2	(CT)15	30	6	35
KS13032B06-(TC)12-24	S_EST_SSR_001538	KS13032B06					1	p2	(TC)12	24	1	24
KS13032C06-(GAA)5-15	S_EST_SSR_001539	KS13032C06					1	p3	(GAA)5	15	262	276
KS13033E06-(CT)31-62	S_EST_SSR_001540	KS13033E06					1	p2	(CT)31	62	7	68
KS13036B07-(CGA)5-15	S_EST_SSR_001541	KS13036B07					1	p3	(CGA)5	15	120	134
KS13036H01-(CCG)5-15	S_EST_SSR_001542	KS13036H01					1	p3	(CCG)5	15	293	307
KS13037C08-(GA)25tat(AG)18-89	S_EST_SSR_001543	KS13037C08					1	c	(GA)25tat(AG)18	89	1	89
KS13037E12-(GAG)6-18	S_EST_SSR_001544	KS13037E12					1	p3	(GAG)6	18	267	284
KS13038D02-(GA)41-82	S_EST_SSR_001545	KS13038D02					1	p2	(GA)41	82	7	88
KS13039H08-(GA)27gc(GA)8-72	S_EST_SSR_001546	KS13039H08					1	c	(GA)27gc(GA)8	72	4	75
KS13041D04-(TTG)7-21	S_EST_SSR_001547	KS13041D04					1	p3	(TTG)7	21	21	41
KS13041D09-(TTG)5-15	S_EST_SSR_001548	KS13041D09					1	p3	(TTG)5	15	242	256
KS13041G04-(CT)36cacacacacaa(AC)8aaaaaaaaaaacacacacacaaaaacacaaacacacacaaaaaagaaaaaacacccacacacaacccaacccccaaaacc(CA)6aacaaaaacaaacacaaacgctaacagagaaaaaaacaaaaaaaaaaaaaaaagctcgggggacacacaagagggggaaacgcacacagagaa(AC)7-298	S_EST_SSR_001549	KS13041G04					1	c	(CT)36cacacacacaa(AC)8aaaaaaaaaaacacacacacaaaaacacaaacacacacaaaaaagaaaaaacacccacacacaacccaacccccaaaacc(CA)6aacaaaaacaaacacaaacgctaacagagaaaaaaacaaaaaaaaaaaaaaaagctcgggggacacacaagagggggaaacgcacacagagaa(AC)7	298	7	304
KS13041G08-(AAT)6-18	S_EST_SSR_001550	KS13041G08					1	p3	(AAT)6	18	44	61
KS13042D09-(GA)30cagagagat(AG)8-85	S_EST_SSR_001551	KS13042D09					1	c	(GA)30cagagagat(AG)8	85	6	90
KS13043D11-(TCA)5-15	S_EST_SSR_001552	KS13043D11					1	p3	(TCA)5	15	94	108
KS13044D05-(TTC)6-18	S_EST_SSR_001553	KS13044D05					1	p3	(TTC)6	18	113	130
KS13045E12-(CTG)5-15	S_EST_SSR_001554	KS13045E12					1	p3	(CTG)5	15	347	361
KS13045H01-(GA)40-80	S_EST_SSR_001555	KS13045H01					1	p2	(GA)40	80	1	80
KS13045H09-(GA)35-70	S_EST_SSR_001556	KS13045H09					1	p2	(GA)35	70	1	70
KS13046H07-(CT)33(CA)6(TA)14(GA)13(GT)7gagagagagtctgtctgtctagatctctatctagggagggaggggggggagagagaaatatatatatg(GA)6(GT)6ctctctctctgtctctcagagagagtgt(CA)9tatacatata(GT)6(GA)48-402	S_EST_SSR_001557	KS13046H07					1	c	(CT)33(CA)6(TA)14(GA)13(GT)7gagagagagtctgtctgtctagatctctatctagggagggaggggggggagagagaaatatatatatg(GA)6(GT)6ctctctctctgtctctcagagagagtgt(CA)9tatacatata(GT)6(GA)48	402	7	408
KS13047H02-(CT)32-64	S_EST_SSR_001558	KS13047H02					1	p2	(CT)32	64	7	70
KS13048C12-(CT)16-32	S_EST_SSR_001559	KS13048C12					1	p2	(CT)16	32	7	38
KS13051D06-(AATA)6-24	S_EST_SSR_001560	KS13051D06					1	p4	(AATA)6	24	52	75
KS13055G04-(CT)6-12	S_EST_SSR_001561	KS13055G04					1	p2	(CT)6	12	36	47
KS13057A12-(GA)38-76	S_EST_SSR_001562	KS13057A12					1	p2	(GA)38	76	5	80
KS13057C01-(CGA)5-15	S_EST_SSR_001563	KS13057C01					1	p3	(CGA)5	15	32	46
KS13062A06-(CT)10-20	S_EST_SSR_001564	KS13062A06					1	p2	(CT)10	20	20	39
KS13062B08-(CT)21-42	S_EST_SSR_001565	KS13062B08					1	p2	(CT)21	42	7	48
KS13062E11-(TC)6-12	S_EST_SSR_001566	KS13062E11					1	p2	(TC)6	12	161	172
KS13062H09-(GA)45-90	S_EST_SSR_001567	KS13062H09					1	p2	(GA)45	90	4	93
KS13063A01-(CT)20-40	S_EST_SSR_001568	KS13063A01					1	p2	(CT)20	40	1	40
KS13063H05-(TTG)8-24	S_EST_SSR_001569	KS13063H05					1	p3	(TTG)8	24	261	284
KS13064E10-(AG)8-16	S_EST_SSR_001570	KS13064E10					1	p2	(AG)8	16	59	74
KS13064E11-(GAT)5-15	S_EST_SSR_001571	KS13064E11					1	p3	(GAT)5	15	503	517
KS13065C12-(CA)6-12	S_EST_SSR_001572	KS13065C12					1	p2	(CA)6	12	64	75
KS13066E08-(GA)22gcgagcgcgagagagat(AG)6-73	S_EST_SSR_001573	KS13066E08					1	c	(GA)22gcgagcgcgagagagat(AG)6	73	6	78
KS13068A03-(CT)6-12	S_EST_SSR_001574	KS13068A03					1	p2	(CT)6	12	192	203
KS13069E02-(CT)22a(TC)7-59	S_EST_SSR_001575	KS13069E02					1	c	(CT)22a(TC)7	59	6	64
KS13069E10-(AGC)5-15	S_EST_SSR_001576	KS13069E10					1	p3	(AGC)5	15	419	433
KS13070A02-(CT)15-30	S_EST_SSR_001577	KS13070A02					1	p2	(CT)15	30	7	36
KS14005D03-(ATT)5-15	S_EST_SSR_001578	KS14005D03					1	p3	(ATT)5	15	323	337
KS14018F11-(AC)6-12	S_EST_SSR_001579	KS14018F11					1	p2	(AC)6	12	154	165
KS14020B12-(TTG)5-15	S_EST_SSR_001580	KS14020B12					1	p3	(TTG)5	15	336	350
KS14020G06-(CTT)14-42	S_EST_SSR_001581	KS14020G06					1	p3	(CTT)14	42	120	161
KS14033H07-(TAT)8-24	S_EST_SSR_001582	KS14033H07					1	p3	(TAT)8	24	682	705
KS14035B09-(AT)9-18	S_EST_SSR_001583	KS14035B09					1	p2	(AT)9	18	4	21
KS14035H12-(AT)8-16	S_EST_SSR_001584	KS14035H12					1	p2	(AT)8	16	131	146
KS14037A07-(AGA)6-18	S_EST_SSR_001585	KS14037A07					1	p3	(AGA)6	18	240	257
KS14038C03-(CAT)7-21	S_EST_SSR_001586	KS14038C03					1	p3	(CAT)7	21	377	397
KS14050H08-(ACA)6-18	S_EST_SSR_001587	KS14050H08					1	p3	(ACA)6	18	355	372
KS14051G04-(CA)6-12	S_EST_SSR_001588	KS14051G04					1	p2	(CA)6	12	401	412
KS14055C04-(TG)7-14	S_EST_SSR_001589	KS14055C04					1	p2	(TG)7	14	664	677
KS14059E02-(AC)6-12	S_EST_SSR_001590	KS14059E02					1	p2	(AC)6	12	269	280
KS15004A07-(TTG)5-15	S_EST_SSR_001591	KS15004A07					1	p3	(TTG)5	15	200	214
KS15004C04-(GTT)5-15	S_EST_SSR_001592	KS15004C04					1	p3	(GTT)5	15	445	459
KS15004H10-(AT)8(GT)6-28	S_EST_SSR_001593	KS15004H10					1	c	(AT)8(GT)6	28	447	474
KS15005E06-(TA)8-16	S_EST_SSR_001594	KS15005E06					1	p2	(TA)8	16	99	114
KS15007B09-(TA)7-14	S_EST_SSR_001595	KS15007B09					1	p2	(TA)7	14	325	338
KS15008A10-(TA)6-12	S_EST_SSR_001596	KS15008A10					1	p2	(TA)6	12	509	520
KS15010H05-(TA)8-16	S_EST_SSR_001597	KS15010H05					1	p2	(TA)8	16	406	421
KS15012E12-(CAT)5-15	S_EST_SSR_001598	KS15012E12					1	p3	(CAT)5	15	565	579
KS15013H12-(AG)7-14	S_EST_SSR_001599	KS15013H12					1	p2	(AG)7	14	63	76
KS15014B09-(AC)6-12	S_EST_SSR_001600	KS15014B09					1	p2	(AC)6	12	589	600
KS15016D11-(CCG)9-27	S_EST_SSR_001601	KS15016D11					1	p3	(CCG)9	27	66	92
KS15021B08-(GAT)6-18	S_EST_SSR_001602	KS15021B08					1	p3	(GAT)6	18	620	637
KS15030A11-(ATAA)5-20	S_EST_SSR_001603	KS15030A11					1	p4	(ATAA)5	20	29	48
KS15030F02-(AT)9-18	S_EST_SSR_001604	KS15030F02					1	p2	(AT)9	18	443	460
KS15031G01-(CTT)5-15	S_EST_SSR_001605	KS15031G01					1	p3	(CTT)5	15	159	173
KS15031G06-(AGG)7-21	S_EST_SSR_001606	KS15031G06					1	p3	(AGG)7	21	73	93
KS15032B01-(TTC)5-15	S_EST_SSR_001607	KS15032B01					1	p3	(TTC)5	15	14	28
KS15034F12-(GGT)5-15	S_EST_SSR_001608	KS15034F12					1	p3	(GGT)5	15	386	400
KS15039F03-(TA)6-12	S_EST_SSR_001609	KS15039F03					1	p2	(TA)6	12	680	691
KS15041F09-(AT)9-18	S_EST_SSR_001610	KS15041F09					1	p2	(AT)9	18	501	518
KS15045F12-(CCA)5-15	S_EST_SSR_001611	KS15045F12					1	p3	(CCA)5	15	88	102
KS15046B01-(TTC)5-15	S_EST_SSR_001612	KS15046B01					1	p3	(TTC)5	15	122	136
KS15048C02-(CT)29-58	S_EST_SSR_001613	KS15048C02					1	p2	(CT)29	58	9	66
KS15048F12-(GGT)5-15	S_EST_SSR_001614	KS15048F12					1	p3	(GGT)5	15	462	476
KS15049B08-(AT)6-12	S_EST_SSR_001615	KS15049B08					1	p2	(AT)6	12	18	29
KS15049H06-(AC)7-14	S_EST_SSR_001616	KS15049H06					1	p2	(AC)7	14	229	242
KS15050G12-(ACA)6-18	S_EST_SSR_001617	KS15050G12					1	p3	(ACA)6	18	66	83
KS15051E11-(AT)6-12	S_EST_SSR_001618	KS15051E11					1	p2	(AT)6	12	206	217
KS15052E06-(CCA)5-15	S_EST_SSR_001619	KS15052E06					1	p3	(CCA)5	15	215	229
KS15052H11-(AAT)9-27	S_EST_SSR_001620	KS15052H11					1	p3	(AAT)9	27	143	169
KS15053E01-(AT)7-14	S_EST_SSR_001621	KS15053E01					1	p2	(AT)7	14	449	462
KS15054E11-(AT)13-26	S_EST_SSR_001622	KS15054E11					1	p2	(AT)13	26	439	464
KS15054E11-(TA)10-20	S_EST_SSR_001623	KS15054E11					2	p2	(TA)10	20	612	631
KS15056A03-(TTG)7-21	S_EST_SSR_001624	KS15056A03					1	p3	(TTG)7	21	70	90
KS15057C08-(GAT)5-15	S_EST_SSR_001625	KS15057C08					1	p3	(GAT)5	15	385	399
KS15058B04-(AT)7-14	S_EST_SSR_001626	KS15058B04					1	p2	(AT)7	14	463	476
KS15060B09-(ACA)5-15	S_EST_SSR_001627	KS15060B09					1	p3	(ACA)5	15	108	122
KS15060D09-(TAG)6-18	S_EST_SSR_001628	KS15060D09					1	p3	(TAG)6	18	173	190
KS15061B08-(CAA)9-27	S_EST_SSR_001629	KS15061B08					1	p3	(CAA)9	27	271	297
KS15061D07-(TA)30-60	S_EST_SSR_001630	KS15061D07					1	p2	(TA)30	60	224	283
KS15064F05-(AAT)6-18	S_EST_SSR_001631	KS15064F05					1	p3	(AAT)6	18	532	549
KS16001F10-(CA)6-12	S_EST_SSR_001632	KS16001F10					1	p2	(CA)6	12	121	132
KS16002E09-(TA)14-28	S_EST_SSR_001633	KS16002E09					1	p2	(TA)14	28	240	267
KS16003C05-(TTAT)5-20	S_EST_SSR_001634	KS16003C05					1	p4	(TTAT)5	20	652	671
KS16003D09-(CAT)5-15	S_EST_SSR_001635	KS16003D09					1	p3	(CAT)5	15	140	154
KS16004C03-(CAC)5-15	S_EST_SSR_001636	KS16004C03					1	p3	(CAC)5	15	578	592
KS16004D12-(TG)6-12	S_EST_SSR_001637	KS16004D12					1	p2	(TG)6	12	66	77
KS16005B01-(TTC)6-18	S_EST_SSR_001638	KS16005B01					1	p3	(TTC)6	18	47	64
KS16005F02-(AT)6-12	S_EST_SSR_001639	KS16005F02					1	p2	(AT)6	12	12	23
KS16007D07-(AAG)6aattgaagaataagaaatgaagaagaagaattgaagaagaagaattgaagaagaagaaagaaaaataataattgacattgatgggttcttggatgccatt(GAA)5caagaattgaagaagaaaaat(GAA)7-175	S_EST_SSR_001640	KS16007D07					1	c	(AAG)6aattgaagaataagaaatgaagaagaagaattgaagaagaagaattgaagaagaagaaagaaaaataataattgacattgatgggttcttggatgccatt(GAA)5caagaattgaagaagaaaaat(GAA)7	175	381	555
KS16008E03-(AT)19-38	S_EST_SSR_001641	KS16008E03					1	p2	(AT)19	38	475	512
KS16010C06-(ATT)5-15	S_EST_SSR_001642	KS16010C06					1	p3	(ATT)5	15	250	264
KS16011D01-(TA)14-28	S_EST_SSR_001643	KS16011D01					1	p2	(TA)14	28	602	629
KS16011G03-(CAA)5-15	S_EST_SSR_001644	KS16011G03					1	p3	(CAA)5	15	362	376
KS16011H11-(CT)8-16	S_EST_SSR_001645	KS16011H11					1	p2	(CT)8	16	202	217
KS16013B10-(TGC)5-15	S_EST_SSR_001646	KS16013B10					1	p3	(TGC)5	15	147	161
KS16013E01-(ATT)7-21	S_EST_SSR_001647	KS16013E01					1	p3	(ATT)7	21	373	393
KS16014A11-(TA)19-38	S_EST_SSR_001648	KS16014A11					1	p2	(TA)19	38	190	227
KS16014C03-(CAC)5-15	S_EST_SSR_001649	KS16014C03					1	p3	(CAC)5	15	364	378
KS16015H04-(AG)11-22	S_EST_SSR_001650	KS16015H04					1	p2	(AG)11	22	629	650
KS16019A10-(GA)6-12	S_EST_SSR_001651	KS16019A10					1	p2	(GA)6	12	242	253
KS16019H04-(TC)6-12	S_EST_SSR_001652	KS16019H04					1	p2	(TC)6	12	3	14
KS16020C08-(ACC)5-15	S_EST_SSR_001653	KS16020C08					1	p3	(ACC)5	15	521	535
KS16021H06-(AT)7-14	S_EST_SSR_001654	KS16021H06					1	p2	(AT)7	14	708	721
KS16022C03-(GA)7-14	S_EST_SSR_001655	KS16022C03					1	p2	(GA)7	14	183	196
KS16022C10-(TG)9-18	S_EST_SSR_001656	KS16022C10					1	p2	(TG)9	18	418	435
KS16022G05-(TCT)6-18	S_EST_SSR_001657	KS16022G05					1	p3	(TCT)6	18	71	88
KS16025D04-(CTT)9-27	S_EST_SSR_001658	KS16025D04					1	p3	(CTT)9	27	37	63
KS16025G12-(GA)7-14	S_EST_SSR_001659	KS16025G12					1	p2	(GA)7	14	9	22
KS16025H05-(ACA)6-18	S_EST_SSR_001660	KS16025H05					1	p3	(ACA)6	18	64	81
KS16025H05-(GGC)7-21	S_EST_SSR_001661	KS16025H05					2	p3	(GGC)7	21	467	487
KS16026D09-(CAG)5-15	S_EST_SSR_001662	KS16026D09					1	p3	(CAG)5	15	174	188
KS16028H10-(AT)13-26	S_EST_SSR_001663	KS16028H10					1	p2	(AT)13	26	108	133
KS16029E01-(GAA)5-15	S_EST_SSR_001664	KS16029E01					1	p3	(GAA)5	15	60	74
KS16029E12-(GA)40-80	S_EST_SSR_001665	KS16029E12					1	p2	(GA)40	80	9	88
KS16030F06-(TA)6cacacacac(AT)6-33	S_EST_SSR_001666	KS16030F06					1	c	(TA)6cacacacac(AT)6	33	44	76
KS16031D07-(AAT)5-15	S_EST_SSR_001667	KS16031D07					1	p3	(AAT)5	15	184	198
KS16031F11-(TTG)7-21	S_EST_SSR_001668	KS16031F11					1	p3	(TTG)7	21	148	168
KS16031H11-(TTTG)7-28	S_EST_SSR_001669	KS16031H11					1	p4	(TTTG)7	28	114	141
KS16032F06-(AT)7acatataaatatatatataa(AT)6-46	S_EST_SSR_001670	KS16032F06					1	c	(AT)7acatataaatatatatataa(AT)6	46	250	295
KS16033G05-(CAC)5-15	S_EST_SSR_001671	KS16033G05					1	p3	(CAC)5	15	455	469
KS16034B04-(GAA)6-18	S_EST_SSR_001672	KS16034B04					1	p3	(GAA)6	18	103	120
KS16034C02-(CT)19-38	S_EST_SSR_001673	KS16034C02					1	p2	(CT)19	38	9	46
KS16035A03-(AGT)5-15	S_EST_SSR_001674	KS16035A03					1	p3	(AGT)5	15	642	656
KS16039C05-(TAC)5-15	S_EST_SSR_001675	KS16039C05					1	p3	(TAC)5	15	362	376
KS16039H01-(ACA)5-15	S_EST_SSR_001676	KS16039H01					1	p3	(ACA)5	15	164	178
KS16044D09-(TGT)6-18	S_EST_SSR_001677	KS16044D09					1	p3	(TGT)6	18	27	44
KS16046A09-(CT)19-38	S_EST_SSR_001678	KS16046A09					1	p2	(CT)19	38	9	46
KS16049F08-(TA)6-12	S_EST_SSR_001679	KS16049F08					1	p2	(TA)6	12	15	26
KS16051E07-(TC)6-12	S_EST_SSR_001680	KS16051E07					1	p2	(TC)6	12	88	99
KS16052D06-(GCT)6-18	S_EST_SSR_001681	KS16052D06					1	p3	(GCT)6	18	181	198
KS16055F01-(AG)6-12	S_EST_SSR_001682	KS16055F01					1	p2	(AG)6	12	222	233
KS16057A07-(TGT)5-15	S_EST_SSR_001683	KS16057A07					1	p3	(TGT)5	15	281	295
KS16061B11-(AAC)7-21	S_EST_SSR_001684	KS16061B11					1	p3	(AAC)7	21	183	203
KS16061H01-(TA)22-44	S_EST_SSR_001685	KS16061H01					1	p2	(TA)22	44	532	575
KS16063B08-(CT)14-28	S_EST_SSR_001686	KS16063B08					1	p2	(CT)14	28	9	36
KS16063B12-(TGT)5-15	S_EST_SSR_001687	KS16063B12					1	p3	(TGT)5	15	497	511
KS16063C08-(AAC)5-15	S_EST_SSR_001688	KS16063C08					1	p3	(AAC)5	15	560	574
KS17002H06-(ATT)5-15	S_EST_SSR_001689	KS17002H06					1	p3	(ATT)5	15	234	248
KS17003G08-(ACC)5-15	S_EST_SSR_001690	KS17003G08					1	p3	(ACC)5	15	109	123
KS17004H09-(AG)6-12	S_EST_SSR_001691	KS17004H09					1	p2	(AG)6	12	17	28
KS17006E03-(TTTA)5(TTA)6*-35	S_EST_SSR_001692	KS17006E03					1	c*	(TTTA)5(TTA)6*	35	391	425
KS17011E08-(TAA)6-18	S_EST_SSR_001693	KS17011E08					1	p3	(TAA)6	18	143	160
KS17018B04-(AT)6-12	S_EST_SSR_001694	KS17018B04					1	p2	(AT)6	12	255	266
KS17018G01-(CT)15-30	S_EST_SSR_001695	KS17018G01					1	p2	(CT)15	30	9	38
KS17019B09-(AG)6-12	S_EST_SSR_001696	KS17019B09					1	p2	(AG)6	12	130	141
KS17021H07-(TTTA)5-20	S_EST_SSR_001697	KS17021H07					1	p4	(TTTA)5	20	546	565
KS17022A02-(TC)6-12	S_EST_SSR_001698	KS17022A02					1	p2	(TC)6	12	16	27
KS17023G06-(TCA)5-15	S_EST_SSR_001699	KS17023G06					1	p3	(TCA)5	15	237	251
KS17027D08-(GA)8-16	S_EST_SSR_001700	KS17027D08					1	p2	(GA)8	16	223	238
KS17028C10-(TC)16-32	S_EST_SSR_001701	KS17028C10					1	p2	(TC)16	32	9	40
KS17029A09-(TC)6-12	S_EST_SSR_001702	KS17029A09					1	p2	(TC)6	12	442	453
KS17029B08-(AC)6-12	S_EST_SSR_001703	KS17029B08					1	p2	(AC)6	12	114	125
KS17031E02-(AT)11-22	S_EST_SSR_001704	KS17031E02					1	p2	(AT)11	22	36	57
KS17031G06-(TGT)5-15	S_EST_SSR_001705	KS17031G06					1	p3	(TGT)5	15	570	584
KS17032A09-(GA)46-92	S_EST_SSR_001706	KS17032A09					1	p2	(GA)46	92	9	100
KS17035H12-(GA)27t(AG)11-77	S_EST_SSR_001707	KS17035H12					1	c	(GA)27t(AG)11	77	9	85
KS17036G10-(CCT)5-15	S_EST_SSR_001708	KS17036G10					1	p3	(CCT)5	15	412	426
KS17037H03-(AAC)5-15	S_EST_SSR_001709	KS17037H03					1	p3	(AAC)5	15	81	95
KS17037H03-(AAC)5-15	S_EST_SSR_001710	KS17037H03					2	p3	(AAC)5	15	497	511
KS17038G11-(AG)8-16	S_EST_SSR_001711	KS17038G11					1	p2	(AG)8	16	47	62
KS17038G11-(TCA)6-18	S_EST_SSR_001712	KS17038G11					2	p3	(TCA)6	18	286	303
KS17039D01-(TG)7-14	S_EST_SSR_001713	KS17039D01					1	p2	(TG)7	14	459	472
KS17041B02-(TC)7-14	S_EST_SSR_001714	KS17041B02					1	p2	(TC)7	14	622	635
KS17043E09-(TCA)40(TAA)5-135	S_EST_SSR_001715	KS17043E09					1	c	(TCA)40(TAA)5	135	511	645
KS17045H07-(TGA)5-15	S_EST_SSR_001716	KS17045H07					1	p3	(TGA)5	15	320	334
KS17046G07-(CAG)5-15	S_EST_SSR_001717	KS17046G07					1	p3	(CAG)5	15	13	27
KS17047D09-(TA)11-22	S_EST_SSR_001718	KS17047D09					1	p2	(TA)11	22	147	168
KS17049A05-(TA)14(GA)13-54	S_EST_SSR_001719	KS17049A05					1	c	(TA)14(GA)13	54	72	125
KS17049G02-(AAT)13aaataaag(ATA)5-62	S_EST_SSR_001720	KS17049G02					1	c	(AAT)13aaataaag(ATA)5	62	444	505
KS17051H07-(TA)28-56	S_EST_SSR_001721	KS17051H07					1	p2	(TA)28	56	348	403
KS17053A07-(TA)9-18	S_EST_SSR_001722	KS17053A07					1	p2	(TA)9	18	67	84
KS17054G06-(GAT)5-15	S_EST_SSR_001723	KS17054G06					1	p3	(GAT)5	15	634	648
KS17055A01-(CTT)6-18	S_EST_SSR_001724	KS17055A01					1	p3	(CTT)6	18	9	26
KS17055G04-(TA)8-16	S_EST_SSR_001725	KS17055G04					1	p2	(TA)8	16	481	496
KS17057B06-(GA)22-44	S_EST_SSR_001726	KS17057B06					1	p2	(GA)22	44	9	52
KS17059A07-(AAC)5-15	S_EST_SSR_001727	KS17059A07					1	p3	(AAC)5	15	317	331
KS17060D07-(TA)6-12	S_EST_SSR_001728	KS17060D07					1	p2	(TA)6	12	677	688
KS17060E03-(CA)10-20	S_EST_SSR_001729	KS17060E03					1	p2	(CA)10	20	510	529
KS17061B05-(CAA)5-15	S_EST_SSR_001730	KS17061B05					1	p3	(CAA)5	15	414	428
KS17061B11-(CGG)5-15	S_EST_SSR_001731	KS17061B11					1	p3	(CGG)5	15	294	308
KS17062C07-(GAT)7-21	S_EST_SSR_001732	KS17062C07					1	p3	(GAT)7	21	186	206
KS18021B09-(TA)15-30	S_EST_SSR_001733	KS18021B09					1	p2	(TA)15	30	109	138
KS18048E06-(TA)6-12	S_EST_SSR_001734	KS18048E06					1	p2	(TA)6	12	136	147
KS18052E07-(AT)6-12	S_EST_SSR_001735	KS18052E07					1	p2	(AT)6	12	196	207
KS18057F05-(GGA)5-15	S_EST_SSR_001736	KS18057F05					1	p3	(GGA)5	15	610	624
KS18058H09-(AGA)7-21	S_EST_SSR_001737	KS18058H09					1	p3	(AGA)7	21	104	124
KS18064B10-(CT)24-48	S_EST_SSR_001738	KS18064B10					1	p2	(CT)24	48	9	56
KS19001A09-(GA)6-12	S_EST_SSR_001739	KS19001A09					1	p2	(GA)6	12	9	20
KS19001A11-(GA)28-56	S_EST_SSR_001740	KS19001A11					1	p2	(GA)28	56	9	64
KS19001H03-(TCC)7-21	S_EST_SSR_001741	KS19001H03					1	p3	(TCC)7	21	124	144
KS19002D10-(CT)7(CA)6cggtgttgcaaacagcaaagcactttctgtcctattcctcc(CT)6gcctctttctctctctaacaaatttttctgaaagggggtcgaaccaaaaacttcaaagagaaagaaaagggacaaacagagggaggagg(GA)8-184	S_EST_SSR_001742	KS19002D10					1	c	(CT)7(CA)6cggtgttgcaaacagcaaagcactttctgtcctattcctcc(CT)6gcctctttctctctctaacaaatttttctgaaagggggtcgaaccaaaaacttcaaagagaaagaaaagggacaaacagagggaggagg(GA)8	184	92	275
KS19002E01-(GA)7-14	S_EST_SSR_001743	KS19002E01					1	p2	(GA)7	14	9	22
KS19003A06-(GA)6-12	S_EST_SSR_001744	KS19003A06					1	p2	(GA)6	12	140	151
KS19003A10-(AT)8-16	S_EST_SSR_001745	KS19003A10					1	p2	(AT)8	16	84	99
KS19003B02-(GA)8-16	S_EST_SSR_001746	KS19003B02					1	p2	(GA)8	16	9	24
KS19003B02-(AG)11aaaaagaaaa(AG)11at(AG)10-76	S_EST_SSR_001747	KS19003B02					2	c	(AG)11aaaaagaaaa(AG)11at(AG)10	76	257	332
KS19003C07-(GA)27-54	S_EST_SSR_001748	KS19003C07					1	p2	(GA)27	54	9	62
KS19003D09-(GA)9-18	S_EST_SSR_001749	KS19003D09					1	p2	(GA)9	18	9	26
KS19004B06-(GA)7-14	S_EST_SSR_001750	KS19004B06					1	p2	(GA)7	14	9	22
KS19004D05-(GA)9-18	S_EST_SSR_001751	KS19004D05					1	p2	(GA)9	18	8	25
KS19004F03-(GA)48-96	S_EST_SSR_001752	KS19004F03					1	p2	(GA)48	96	10	105
KS19004G03-(GA)8-16	S_EST_SSR_001753	KS19004G03					1	p2	(GA)8	16	9	24
KS19004G12-(GA)32-64	S_EST_SSR_001754	KS19004G12					1	p2	(GA)32	64	9	72
KS19004H05-(GA)8-16	S_EST_SSR_001755	KS19004H05					1	p2	(GA)8	16	9	24
KS19005F01-(AG)6-12	S_EST_SSR_001756	KS19005F01					1	p2	(AG)6	12	11	22
KS19006D02-(GA)6-12	S_EST_SSR_001757	KS19006D02					1	p2	(GA)6	12	8	19
KS19006E04-(GA)6-12	S_EST_SSR_001758	KS19006E04					1	p2	(GA)6	12	11	22
KS19007A01-(GA)8-16	S_EST_SSR_001759	KS19007A01					1	p2	(GA)8	16	9	24
KS19007A09-(CT)16-32	S_EST_SSR_001760	KS19007A09					1	p2	(CT)16	32	11	42
KS19007B09-(GA)7-14	S_EST_SSR_001761	KS19007B09					1	p2	(GA)7	14	9	22
KS19007E06-(GA)6-12	S_EST_SSR_001762	KS19007E06					1	p2	(GA)6	12	9	20
KS19007H08-(GA)35-70	S_EST_SSR_001763	KS19007H08					1	p2	(GA)35	70	132	201
KS19008C07-(CT)32-64	S_EST_SSR_001764	KS19008C07					1	p2	(CT)32	64	9	72
KS19008C11-(GA)8-16	S_EST_SSR_001765	KS19008C11					1	p2	(GA)8	16	8	23
KS19008E07-(CT)25-50	S_EST_SSR_001766	KS19008E07					1	p2	(CT)25	50	295	344
KS19009C03-(GA)7-14	S_EST_SSR_001767	KS19009C03					1	p2	(GA)7	14	9	22
KS19009D10-(GA)9-18	S_EST_SSR_001768	KS19009D10					1	p2	(GA)9	18	8	25
KS19010A03-(CT)24-48	S_EST_SSR_001769	KS19010A03					1	p2	(CT)24	48	9	56
KS19010C12-(TC)8-16	S_EST_SSR_001770	KS19010C12					1	p2	(TC)8	16	273	288
KS19010E02-(GA)8-16	S_EST_SSR_001771	KS19010E02					1	p2	(GA)8	16	9	24
KS19011A01-(GA)8-16	S_EST_SSR_001772	KS19011A01					1	p2	(GA)8	16	52	67
KS19011B07-(GA)9-18	S_EST_SSR_001773	KS19011B07					1	p2	(GA)9	18	33	50
KS19012A03-(GA)7-14	S_EST_SSR_001774	KS19012A03					1	p2	(GA)7	14	8	21
KS19012D06-(GA)8-16	S_EST_SSR_001775	KS19012D06					1	p2	(GA)8	16	9	24
KS19012D12-(TTG)5-15	S_EST_SSR_001776	KS19012D12					1	p3	(TTG)5	15	459	473
KS19013E08-(GA)25-50	S_EST_SSR_001777	KS19013E08					1	p2	(GA)25	50	9	58
KS19013F10-(GA)8-16	S_EST_SSR_001778	KS19013F10					1	p2	(GA)8	16	9	24
KS19013G05-(GA)7-14	S_EST_SSR_001779	KS19013G05					1	p2	(GA)7	14	9	22
KS19014F07-(AG)8-16	S_EST_SSR_001780	KS19014F07					1	p2	(AG)8	16	11	26
KS19015G09-(GA)8-16	S_EST_SSR_001781	KS19015G09					1	p2	(GA)8	16	9	24
KS19016B06-(GA)6-12	S_EST_SSR_001782	KS19016B06					1	p2	(GA)6	12	11	22
KS19016D02-(GA)8-16	S_EST_SSR_001783	KS19016D02					1	p2	(GA)8	16	9	24
KS19016E02-(GA)6-12	S_EST_SSR_001784	KS19016E02					1	p2	(GA)6	12	9	20
KS19016G03-(GA)8-16	S_EST_SSR_001785	KS19016G03					1	p2	(GA)8	16	9	24
KS19017E09-(GA)8-16	S_EST_SSR_001786	KS19017E09					1	p2	(GA)8	16	9	24
KS19018A12-(GA)8-16	S_EST_SSR_001787	KS19018A12					1	p2	(GA)8	16	103	118
KS19018E06-(GA)9-18	S_EST_SSR_001788	KS19018E06					1	p2	(GA)9	18	9	26
KS19018F01-(GA)7-14	S_EST_SSR_001789	KS19018F01					1	p2	(GA)7	14	9	22
KS19019C06-(GA)7-14	S_EST_SSR_001790	KS19019C06					1	p2	(GA)7	14	9	22
KS19019D09-(GA)6-12	S_EST_SSR_001791	KS19019D09					1	p2	(GA)6	12	9	20
KS19019E01-(GA)29gcgtgccttagttagacatt(GA)21-120	S_EST_SSR_001792	KS19019E01					1	c	(GA)29gcgtgccttagttagacatt(GA)21	120	1	120
KS19019E03-(GA)7-14	S_EST_SSR_001793	KS19019E03					1	p2	(GA)7	14	9	22
KS19019G03-(GA)8-16	S_EST_SSR_001794	KS19019G03					1	p2	(GA)8	16	9	24
KS19020B11-(AG)6-12	S_EST_SSR_001795	KS19020B11					1	p2	(AG)6	12	14	25
KS19020F03-(AT)8(AC)7-30	S_EST_SSR_001796	KS19020F03					1	c	(AT)8(AC)7	30	507	536
KS19021E02-(GA)7-14	S_EST_SSR_001797	KS19021E02					1	p2	(GA)7	14	9	22
KS19021F07-(TA)6-12	S_EST_SSR_001798	KS19021F07					1	p2	(TA)6	12	235	246
KS19021H11-(GA)7-14	S_EST_SSR_001799	KS19021H11					1	p2	(GA)7	14	11	24
KS19024E03-(GA)6-12	S_EST_SSR_001800	KS19024E03					1	p2	(GA)6	12	9	20
KS19025B03-(AG)6-12	S_EST_SSR_001801	KS19025B03					1	p2	(AG)6	12	12	23
KS19025H03-(GA)7-14	S_EST_SSR_001802	KS19025H03					1	p2	(GA)7	14	9	22
KS19026B10-(TA)7-14	S_EST_SSR_001803	KS19026B10					1	p2	(TA)7	14	27	40
KS19026F01-(GA)35cagagagagagatttattttttt(AG)8-109	S_EST_SSR_001804	KS19026F01					1	c	(GA)35cagagagagagatttattttttt(AG)8	109	9	117
KS19026F10-(GA)70-140	S_EST_SSR_001805	KS19026F10					1	p2	(GA)70	140	9	148
KS19026G05-(CAC)7-21	S_EST_SSR_001806	KS19026G05					1	p3	(CAC)7	21	346	366
KS19027D04-(GA)6-12	S_EST_SSR_001807	KS19027D04					1	p2	(GA)6	12	9	20
KS19027F10-(GA)42-84	S_EST_SSR_001808	KS19027F10					1	p2	(GA)42	84	9	92
KS19028E03-(GA)43-86	S_EST_SSR_001809	KS19028E03					1	p2	(GA)43	86	9	94
KS19028H03-(GA)58-116	S_EST_SSR_001810	KS19028H03					1	p2	(GA)58	116	459	574
KS19029E09-(GA)31-62	S_EST_SSR_001811	KS19029E09					1	p2	(GA)31	62	9	70
KS19030D02-(GA)11-22	S_EST_SSR_001812	KS19030D02					1	p2	(GA)11	22	9	30
KS19030E03-(GA)6-12	S_EST_SSR_001813	KS19030E03					1	p2	(GA)6	12	9	20
KS19031B10-(GA)6-12	S_EST_SSR_001814	KS19031B10					1	p2	(GA)6	12	9	20
KS19031D11-(GA)36-72	S_EST_SSR_001815	KS19031D11					1	p2	(GA)36	72	133	204
KS19031D12-(GA)7-14	S_EST_SSR_001816	KS19031D12					1	p2	(GA)7	14	9	22
KS19031F08-(GA)19c(AG)17ac(AG)9-93	S_EST_SSR_001817	KS19031F08					1	c	(GA)19c(AG)17ac(AG)9	93	16	108
KS19032B06-(GA)7-14	S_EST_SSR_001818	KS19032B06					1	p2	(GA)7	14	9	22
KS19032E08-(GA)7-14	S_EST_SSR_001819	KS19032E08					1	p2	(GA)7	14	9	22
KS19032G07-(GA)8-16	S_EST_SSR_001820	KS19032G07					1	p2	(GA)8	16	9	24
KS19032G08-(GA)7-14	S_EST_SSR_001821	KS19032G08					1	p2	(GA)7	14	9	22
KS19033F04-(GA)6-12	S_EST_SSR_001822	KS19033F04					1	p2	(GA)6	12	9	20
KS19033F08-(GA)6-12	S_EST_SSR_001823	KS19033F08					1	p2	(GA)6	12	9	20
KS19034F06-(GA)9-18	S_EST_SSR_001824	KS19034F06					1	p2	(GA)9	18	8	25
KS19034G05-(GA)7-14	S_EST_SSR_001825	KS19034G05					1	p2	(GA)7	14	9	22
KS19035A05-(GA)7-14	S_EST_SSR_001826	KS19035A05					1	p2	(GA)7	14	9	22
KS19035D05-(TC)8-16	S_EST_SSR_001827	KS19035D05					1	p2	(TC)8	16	152	167
KS19035E04-(GA)7-14	S_EST_SSR_001828	KS19035E04					1	p2	(GA)7	14	9	22
KS19036E07-(GA)37-74	S_EST_SSR_001829	KS19036E07					1	p2	(GA)37	74	9	82
KS19037B10-(GA)6-12	S_EST_SSR_001830	KS19037B10					1	p2	(GA)6	12	9	20
KS19038A06-(AT)9-18	S_EST_SSR_001831	KS19038A06					1	p2	(AT)9	18	158	175
KS19038A08-(AT)24-48	S_EST_SSR_001832	KS19038A08					1	p2	(AT)24	48	280	327
KS19038D06-(GA)7-14	S_EST_SSR_001833	KS19038D06					1	p2	(GA)7	14	9	22
KS19038D12-(GA)6-12	S_EST_SSR_001834	KS19038D12					1	p2	(GA)6	12	9	20
KS19038F05-(TC)8-16	S_EST_SSR_001835	KS19038F05					1	p2	(TC)8	16	72	87
KS19039C10-(TC)7-14	S_EST_SSR_001836	KS19039C10					1	p2	(TC)7	14	15	28
KS19039E04-(CT)15-30	S_EST_SSR_001837	KS19039E04					1	p2	(CT)15	30	9	38
KS19039F01-(GA)36-72	S_EST_SSR_001838	KS19039F01					1	p2	(GA)36	72	9	80
KS19040C09-(GA)6-12	S_EST_SSR_001839	KS19040C09					1	p2	(GA)6	12	9	20
KS19041A12-(GA)7-14	S_EST_SSR_001840	KS19041A12					1	p2	(GA)7	14	9	22
KS19041A12-(AG)28-56	S_EST_SSR_001841	KS19041A12					2	p2	(AG)28	56	285	340
KS19042E12-(TA)8(ATG)5*-30	S_EST_SSR_001842	KS19042E12					1	c*	(TA)8(ATG)5*	30	443	472
KS19042F04-(GA)6-12	S_EST_SSR_001843	KS19042F04					1	p2	(GA)6	12	9	20
KS19042H01-(GA)27cac(AG)11-79	S_EST_SSR_001844	KS19042H01					1	c	(GA)27cac(AG)11	79	9	87
KS19042H04-(GA)7-14	S_EST_SSR_001845	KS19042H04					1	p2	(GA)7	14	9	22
KS19043C06-(GA)7-14	S_EST_SSR_001846	KS19043C06					1	p2	(GA)7	14	9	22
KS19043C11-(GA)30-60	S_EST_SSR_001847	KS19043C11					1	p2	(GA)30	60	9	68
KS19043D01-(GA)6-12	S_EST_SSR_001848	KS19043D01					1	p2	(GA)6	12	9	20
KS19043D08-(GA)7-14	S_EST_SSR_001849	KS19043D08					1	p2	(GA)7	14	9	22
KS19044A07-(ACA)8-24	S_EST_SSR_001850	KS19044A07					1	p3	(ACA)8	24	336	359
KS19044A07-(CAA)8-24	S_EST_SSR_001851	KS19044A07					2	p3	(CAA)8	24	477	500
KS19044D07-(GA)6-12	S_EST_SSR_001852	KS19044D07					1	p2	(GA)6	12	9	20
KS19044H01-(CT)28-56	S_EST_SSR_001853	KS19044H01					1	p2	(CT)28	56	9	64
KS19046C11-(GA)9-18	S_EST_SSR_001854	KS19046C11					1	p2	(GA)9	18	9	26
KS19046E12-(GA)8-16	S_EST_SSR_001855	KS19046E12					1	p2	(GA)8	16	9	24
KS19048A04-(AT)6-12	S_EST_SSR_001856	KS19048A04					1	p2	(AT)6	12	179	190
KS19048C11-(GA)9-18	S_EST_SSR_001857	KS19048C11					1	p2	(GA)9	18	9	26
KS19048D07-(GA)9-18	S_EST_SSR_001858	KS19048D07					1	p2	(GA)9	18	9	26
KS19049A11-(GA)9-18	S_EST_SSR_001859	KS19049A11					1	p2	(GA)9	18	8	25
KS19049B05-(GA)7-14	S_EST_SSR_001860	KS19049B05					1	p2	(GA)7	14	9	22
KS19049E10-(CTT)6-18	S_EST_SSR_001861	KS19049E10					1	p3	(CTT)6	18	13	30
KS19049E10-(AATT)5-20	S_EST_SSR_001862	KS19049E10					2	p4	(AATT)5	20	267	286
KS19049F01-(GA)7-14	S_EST_SSR_001863	KS19049F01					1	p2	(GA)7	14	9	22
KS19049G12-(GA)7-14	S_EST_SSR_001864	KS19049G12					1	p2	(GA)7	14	9	22
KS19050A07-(GA)6-12	S_EST_SSR_001865	KS19050A07					1	p2	(GA)6	12	9	20
KS19051B07-(GA)8-16	S_EST_SSR_001866	KS19051B07					1	p2	(GA)8	16	8	23
KS19051F07-(GA)7-14	S_EST_SSR_001867	KS19051F07					1	p2	(GA)7	14	9	22
KS19052A11-(CT)20-40	S_EST_SSR_001868	KS19052A11					1	p2	(CT)20	40	9	48
KS19052E08-(GA)8-16	S_EST_SSR_001869	KS19052E08					1	p2	(GA)8	16	9	24
KS19052H01-(GA)8-16	S_EST_SSR_001870	KS19052H01					1	p2	(GA)8	16	9	24
KS19053B03-(CT)34-68	S_EST_SSR_001871	KS19053B03					1	p2	(CT)34	68	9	76
KS19053G10-(GA)9-18	S_EST_SSR_001872	KS19053G10					1	p2	(GA)9	18	9	26
KS19054A03-(GA)34tatagagagatatac(AT)9ac(AT)11-125	S_EST_SSR_001873	KS19054A03					1	c	(GA)34tatagagagatatac(AT)9ac(AT)11	125	9	133
KS19054C02-(AGC)5-15	S_EST_SSR_001874	KS19054C02					1	p3	(AGC)5	15	265	279
KS19054C06-(GA)9-18	S_EST_SSR_001875	KS19054C06					1	p2	(GA)9	18	9	26
KS19054D03-(GA)8-16	S_EST_SSR_001876	KS19054D03					1	p2	(GA)8	16	9	24
KS19054F08-(TTA)11-33	S_EST_SSR_001877	KS19054F08					1	p3	(TTA)11	33	443	475
KS19055A09-(GA)8-16	S_EST_SSR_001878	KS19055A09					1	p2	(GA)8	16	9	24
KS19056B04-(GA)8-16	S_EST_SSR_001879	KS19056B04					1	p2	(GA)8	16	9	24
KS19056C01-(ACA)5-15	S_EST_SSR_001880	KS19056C01					1	p3	(ACA)5	15	89	103
KS19056C10-(TC)6-12	S_EST_SSR_001881	KS19056C10					1	p2	(TC)6	12	396	407
KS19056E02-(GA)7-14	S_EST_SSR_001882	KS19056E02					1	p2	(GA)7	14	9	22
KS19056E08-(GA)8-16	S_EST_SSR_001883	KS19056E08					1	p2	(GA)8	16	9	24
KS19056E09-(TC)7-14	S_EST_SSR_001884	KS19056E09					1	p2	(TC)7	14	401	414
KS19056F08-(GA)6-12	S_EST_SSR_001885	KS19056F08					1	p2	(GA)6	12	9	20
KS19057B07-(GA)6-12	S_EST_SSR_001886	KS19057B07					1	p2	(GA)6	12	9	20
KS19057C01-(GA)45-90	S_EST_SSR_001887	KS19057C01					1	p2	(GA)45	90	9	98
KS19057D12-(GA)7-14	S_EST_SSR_001888	KS19057D12					1	p2	(GA)7	14	9	22
KS19058A04-(GA)7-14	S_EST_SSR_001889	KS19058A04					1	p2	(GA)7	14	9	22
KS19058C10-(GA)6-12	S_EST_SSR_001890	KS19058C10					1	p2	(GA)6	12	111	122
KS19058D11-(GA)8-16	S_EST_SSR_001891	KS19058D11					1	p2	(GA)8	16	9	24
KS19058F07-(GA)8-16	S_EST_SSR_001892	KS19058F07					1	p2	(GA)8	16	9	24
KS19058H07-(GA)6-12	S_EST_SSR_001893	KS19058H07					1	p2	(GA)6	12	9	20
KS19059B12-(GA)36-72	S_EST_SSR_001894	KS19059B12					1	p2	(GA)36	72	9	80
KS19059G05-(GA)7-14	S_EST_SSR_001895	KS19059G05					1	p2	(GA)7	14	9	22
KS19059H05-(GA)36-72	S_EST_SSR_001896	KS19059H05					1	p2	(GA)36	72	9	80
KS19060D08-(AAT)7-21	S_EST_SSR_001897	KS19060D08					1	p3	(AAT)7	21	44	64
KS19060E01-(GA)7-14	S_EST_SSR_001898	KS19060E01					1	p2	(GA)7	14	8	21
KS19060E08-(CT)19-38	S_EST_SSR_001899	KS19060E08					1	p2	(CT)19	38	9	46
KS19060F12-(GA)36gtgtctcagttttttttt(TA)6(GA)9-120	S_EST_SSR_001900	KS19060F12					1	c	(GA)36gtgtctcagttttttttt(TA)6(GA)9	120	9	128
KS19060H12-(GA)35gcgt(TC)8-90	S_EST_SSR_001901	KS19060H12					1	c	(GA)35gcgt(TC)8	90	9	98
KS19061A01-(GA)6-12	S_EST_SSR_001902	KS19061A01					1	p2	(GA)6	12	9	20
KS19061A01-(GA)6-12	S_EST_SSR_001903	KS19061A01					2	p2	(GA)6	12	537	548
KS19061A10-(ATA)5-15	S_EST_SSR_001904	KS19061A10					1	p3	(ATA)5	15	150	164
KS19061G07-(AT)8-16	S_EST_SSR_001905	KS19061G07					1	p2	(AT)8	16	96	111
KS19062A01-(TC)7-14	S_EST_SSR_001906	KS19062A01					1	p2	(TC)7	14	289	302
KS19063A08-(GA)26-52	S_EST_SSR_001907	KS19063A08					1	p2	(GA)26	52	9	60
KS19063A08-(GA)8-16	S_EST_SSR_001908	KS19063A08					2	p2	(GA)8	16	207	222
KS19063C07-(CT)27-54	S_EST_SSR_001909	KS19063C07					1	p2	(CT)27	54	9	62
KS19063C12-(GA)6-12	S_EST_SSR_001910	KS19063C12					1	p2	(GA)6	12	9	20
KS19063G02-(TC)7-14	S_EST_SSR_001911	KS19063G02					1	p2	(TC)7	14	294	307
KS19063H09-(GA)8-16	S_EST_SSR_001912	KS19063H09					1	p2	(GA)8	16	9	24
KS19064D10-(GA)32-64	S_EST_SSR_001913	KS19064D10					1	p2	(GA)32	64	8	71
KS19064E07-(GA)8-16	S_EST_SSR_001914	KS19064E07					1	p2	(GA)8	16	9	24
KS19065A09-(GA)6-12	S_EST_SSR_001915	KS19065A09					1	p2	(GA)6	12	9	20
KS19065E04-(CAT)7-21	S_EST_SSR_001916	KS19065E04					1	p3	(CAT)7	21	516	536
KS19065E05-(GA)37-74	S_EST_SSR_001917	KS19065E05					1	p2	(GA)37	74	9	82
KS19065H05-(GA)6-12	S_EST_SSR_001918	KS19065H05					1	p2	(GA)6	12	9	20
KS20001G06-(GA)6-12	S_EST_SSR_001919	KS20001G06					1	p2	(GA)6	12	8	19
KS20001G10-(GA)37t(AG)6-87	S_EST_SSR_001920	KS20001G10					1	c	(GA)37t(AG)6	87	9	95
KS20002A12-(TA)8-16	S_EST_SSR_001921	KS20002A12					1	p2	(TA)8	16	55	70
KS20002B01-(GA)18-36	S_EST_SSR_001922	KS20002B01					1	p2	(GA)18	36	9	44
KS20002G11-(AT)14-28	S_EST_SSR_001923	KS20002G11					1	p2	(AT)14	28	74	101
KS20003C02-(GA)7-14	S_EST_SSR_001924	KS20003C02					1	p2	(GA)7	14	9	22
KS20003G11-(GA)6-12	S_EST_SSR_001925	KS20003G11					1	p2	(GA)6	12	9	20
KS20005C01-(CT)23-46	S_EST_SSR_001926	KS20005C01					1	p2	(CT)23	46	9	54
KS20005C06-(ACA)5-15	S_EST_SSR_001927	KS20005C06					1	p3	(ACA)5	15	278	292
KS20005C06-(GAA)6-18	S_EST_SSR_001928	KS20005C06					2	p3	(GAA)6	18	537	554
KS20005E08-(ACA)5(ATA)7-36	S_EST_SSR_001929	KS20005E08					1	c	(ACA)5(ATA)7	36	179	214
KS20006A07-(CT)25-50	S_EST_SSR_001930	KS20006A07					1	p2	(CT)25	50	9	58
KS20006A10-(CT)18cacacacagactcatgaatc(TA)6-68	S_EST_SSR_001931	KS20006A10					1	c	(CT)18cacacacagactcatgaatc(TA)6	68	9	76
KS20006A10-(GA)6tagagagagcctgacagacaagaaag(AT)7-52	S_EST_SSR_001932	KS20006A10					2	c	(GA)6tagagagagcctgacagacaagaaag(AT)7	52	284	335
KS20006E12-(TC)13-26	S_EST_SSR_001933	KS20006E12					1	p2	(TC)13	26	317	342
KS20007E03-(TGT)5-15	S_EST_SSR_001934	KS20007E03					1	p3	(TGT)5	15	552	566
KS20008D08-(GA)6-12	S_EST_SSR_001935	KS20008D08					1	p2	(GA)6	12	8	19
KS20008E08-(TC)6-12	S_EST_SSR_001936	KS20008E08					1	p2	(TC)6	12	70	81
KS20008F01-(AT)27-54	S_EST_SSR_001937	KS20008F01					1	p2	(AT)27	54	127	180
KS20008H05-(TG)6-12	S_EST_SSR_001938	KS20008H05					1	p2	(TG)6	12	396	407
KS20008H05-(AAC)7agtggaagtggaacactgtgtactcctcca(ATG)6-69	S_EST_SSR_001939	KS20008H05					2	c	(AAC)7agtggaagtggaacactgtgtactcctcca(ATG)6	69	568	636
KS20009B11-(TC)7-14	S_EST_SSR_001940	KS20009B11					1	p2	(TC)7	14	444	457
KS20009F10-(GA)9-18	S_EST_SSR_001941	KS20009F10					1	p2	(GA)9	18	8	25
KS20009G12-(GA)47g(TC)21cctcttcccctttttttttcttgccctctccctctctctctcctctctcc(CT)63-313	S_EST_SSR_001942	KS20009G12					1	c	(GA)47g(TC)21cctcttcccctttttttttcttgccctctccctctctctctcctctctcc(CT)63	313	9	321
KS20010D06-(TC)13-26	S_EST_SSR_001943	KS20010D06					1	p2	(TC)13	26	9	34
KS20010H04-(GA)35-70	S_EST_SSR_001944	KS20010H04					1	p2	(GA)35	70	9	78
KS20011D04-(AT)6-12	S_EST_SSR_001945	KS20011D04					1	p2	(AT)6	12	366	377
KS20011G06-(CT)19-38	S_EST_SSR_001946	KS20011G06					1	p2	(CT)19	38	9	46
KS20012F09-(GA)9-18	S_EST_SSR_001947	KS20012F09					1	p2	(GA)9	18	9	26
KS20012F10-(TA)6-12	S_EST_SSR_001948	KS20012F10					1	p2	(TA)6	12	155	166
KS20012G10-(GA)7-14	S_EST_SSR_001949	KS20012G10					1	p2	(GA)7	14	9	22
KS20013H08-(AT)6acacacgccatatacaagaaaaagaaaaaggccatt(TTC)5ttagacaaggaccctaattttggagcttttttttcttcaaaaacagcacatacaacaccagg(CA)6-137	S_EST_SSR_001950	KS20013H08					1	c	(AT)6acacacgccatatacaagaaaaagaaaaaggccatt(TTC)5ttagacaaggaccctaattttggagcttttttttcttcaaaaacagcacatacaacaccagg(CA)6	137	380	516
KS20014A08-(CT)6-12	S_EST_SSR_001951	KS20014A08					1	p2	(CT)6	12	346	357
KS20014E07-(GA)39-78	S_EST_SSR_001952	KS20014E07					1	p2	(GA)39	78	8	85
KS20015D12-(TGA)5-15	S_EST_SSR_001953	KS20015D12					1	p3	(TGA)5	15	375	389
KS20015E05-(TA)7-14	S_EST_SSR_001954	KS20015E05					1	p2	(TA)7	14	542	555
KS20016A09-(GA)6-12	S_EST_SSR_001955	KS20016A09					1	p2	(GA)6	12	9	20
KS20017A03-(GA)31-62	S_EST_SSR_001956	KS20017A03					1	p2	(GA)31	62	9	70
KS20017A03-(AC)6-12	S_EST_SSR_001957	KS20017A03					2	p2	(AC)6	12	356	367
KS20017D10-(ATA)5-15	S_EST_SSR_001958	KS20017D10					1	p3	(ATA)5	15	169	183
KS20019F04-(GA)43-86	S_EST_SSR_001959	KS20019F04					1	p2	(GA)43	86	326	411
KS20019G11-(GA)8-16	S_EST_SSR_001960	KS20019G11					1	p2	(GA)8	16	8	23
KS20019H07-(GA)6-12	S_EST_SSR_001961	KS20019H07					1	p2	(GA)6	12	9	20
KS20020C08-(GA)25-50	S_EST_SSR_001962	KS20020C08					1	p2	(GA)25	50	9	58
KS20020E01-(GA)9-18	S_EST_SSR_001963	KS20020E01					1	p2	(GA)9	18	9	26
KS20020E02-(GA)6-12	S_EST_SSR_001964	KS20020E02					1	p2	(GA)6	12	9	20
KS20020G01-(CAA)5-15	S_EST_SSR_001965	KS20020G01					1	p3	(CAA)5	15	551	565
KS20020G09-(GA)41tacagag(AT)7-103	S_EST_SSR_001966	KS20020G09					1	c	(GA)41tacagag(AT)7	103	9	111
KS20021H12-(GA)7-14	S_EST_SSR_001967	KS20021H12					1	p2	(GA)7	14	8	21
KS20022F08-(CAC)5-15	S_EST_SSR_001968	KS20022F08					1	p3	(CAC)5	15	519	533
KS20022H03-(GA)49-98	S_EST_SSR_001969	KS20022H03					1	p2	(GA)49	98	9	106
KS20023C01-(TCA)5-15	S_EST_SSR_001970	KS20023C01					1	p3	(TCA)5	15	482	496
KS20025C11-(GA)6-12	S_EST_SSR_001971	KS20025C11					1	p2	(GA)6	12	8	19
KS20025D08-(CT)24-48	S_EST_SSR_001972	KS20025D08					1	p2	(CT)24	48	9	56
KS20025D08-(CT)6-12	S_EST_SSR_001973	KS20025D08					2	p2	(CT)6	12	405	416
KS20025H09-(TTA)13-39	S_EST_SSR_001974	KS20025H09					1	p3	(TTA)13	39	125	163
KS20026B11-(TA)9cccttattagaggag(TA)6-45	S_EST_SSR_001975	KS20026B11					1	c	(TA)9cccttattagaggag(TA)6	45	307	351
KS20026D12-(CT)19-38	S_EST_SSR_001976	KS20026D12					1	p2	(CT)19	38	9	46
KS20026F10-(CT)6-12	S_EST_SSR_001977	KS20026F10					1	p2	(CT)6	12	107	118
KS20026F10-(TGT)6-18	S_EST_SSR_001978	KS20026F10					2	p3	(TGT)6	18	269	286
KS20026F10-(TGT)5-15	S_EST_SSR_001979	KS20026F10					3	p3	(TGT)5	15	438	452
KS20026H04-(GA)6-12	S_EST_SSR_001980	KS20026H04					1	p2	(GA)6	12	9	20
KS20027H07-(GA)6-12	S_EST_SSR_001981	KS20027H07					1	p2	(GA)6	12	9	20
KS20028A06-(ATT)7-21	S_EST_SSR_001982	KS20028A06					1	p3	(ATT)7	21	283	303
KS20028C05-(AG)30-60	S_EST_SSR_001983	KS20028C05					1	p2	(AG)30	60	577	636
KS20029D08-(GA)6-12	S_EST_SSR_001984	KS20029D08					1	p2	(GA)6	12	9	20
KS20029D08-(GA)28-56	S_EST_SSR_001985	KS20029D08					2	p2	(GA)28	56	466	521
KS20029E07-(GA)33-66	S_EST_SSR_001986	KS20029E07					1	p2	(GA)33	66	9	74
KS20029G07-(GA)6-12	S_EST_SSR_001987	KS20029G07					1	p2	(GA)6	12	9	20
KS20029G10-(CT)23-46	S_EST_SSR_001988	KS20029G10					1	p2	(CT)23	46	9	54
KS20030D01-(CT)13-26	S_EST_SSR_001989	KS20030D01					1	p2	(CT)13	26	9	34
KS20030D01-(ATG)5-15	S_EST_SSR_001990	KS20030D01					2	p3	(ATG)5	15	224	238
KS20030D12-(CT)19-38	S_EST_SSR_001991	KS20030D12					1	p2	(CT)19	38	9	46
KS20030F11-(GA)6-12	S_EST_SSR_001992	KS20030F11					1	p2	(GA)6	12	9	20
KS20030H12-(AT)12-24	S_EST_SSR_001993	KS20030H12					1	p2	(AT)12	24	205	228
KS20031A01-(GA)8-16	S_EST_SSR_001994	KS20031A01					1	p2	(GA)8	16	9	24
KS20031E11-(TC)20-40	S_EST_SSR_001995	KS20031E11					1	p2	(TC)20	40	365	404
KS20031G01-(TC)24-48	S_EST_SSR_001996	KS20031G01					1	p2	(TC)24	48	9	56
KS20031G06-(ACC)5-15	S_EST_SSR_001997	KS20031G06					1	p3	(ACC)5	15	133	147
KS20032C09-(GA)10-20	S_EST_SSR_001998	KS20032C09					1	p2	(GA)10	20	8	27
KS20032E02-(GA)41-82	S_EST_SSR_001999	KS20032E02					1	p2	(GA)41	82	1	82
[truncated: 490 more rows]

## Sheet: Table S5 SangerEST SSRs Primers
Sanger EST SSR UC Davis Unique ID	ID	SSR nr.	SSR type	SSR	size	start	end	FORWARD PRIMER1 (5'-3')	Tm(ｰC)	size2	REVERSE PRIMER1 (5'-3')	Tm(ｰC)3	size4	PRODUCT1 size (bp)	start (bp)	end (bp)	FORWARD PRIMER2 (5'-3')	Tm(ｰC)5	size6	REVERSE PRIMER2 (5'-3')	Tm(ｰC)7	size8	PRODUCT2 size (bp)	start (bp)9	end (bp)10	FORWARD PRIMER3 (5'-3')	Tm(ｰC)11	size12	REVERSE PRIMER3 (5'-3')	Tm(ｰC)13	size14	PRODUCT3 size (bp)	start (bp)15	end (bp)16
S_EST_SSR_000001	CAPS_CONTIG.2_forward_608_nt	1	p2	(AT)6	12	88	99	CCAAAGGGTCATCAAAAACC	59.264	20	AGGAGGCAAAAGCAAATCAA	59.823	20	239	5	243	CCAAAGGGTCATCAAAAACC	59.264	20	GGAGGCAAAAGCAAATCAAG	59.823	20	238	5	242	CCAAAGGGTCATCAAAAACC	59.264	20	TTGGACTGTGGTAGACGACG	59.745	20	217	5	221
S_EST_SSR_000002	CAPS_CONTIG.3_forward_475_nt	1	p3	(GTG)5	15	77	91	GTCGTGGTGGATATCCTGGT	59.661	20	TGCATGCATGATGACACTTTT	60.135	21	299	19	317	GTCGTGGTGGATATCCTGGT	59.661	20	TTGCATGCATGATGACACTTT	60.135	21	300	19	318	GTCGTGGTGGATATCCTGGT	59.661	20	TGCATGCATGATGACACTTT	58.651	20	299	19	317
S_EST_SSR_000003	CAPS_CONTIG.29_forward_778_nt	1	p3	(CTT)7	21	56	76	TTTTTCTCCAATTAACTACCCAA	57.013	23	GCTCCTGTTTGTATCCCCAA	59.933	20	278	0	277	TTTTCTCCAATTAACTACCCAAA	57.013	23	GCTCCTGTTTGTATCCCCAA	59.933	20	277	1	277	TTTTTCTCCAATTAACTACCCAA	57.013	23	TGGAGCTGGTGATTGAAGTG	59.831	20	106	0	105
S_EST_SSR_000004	CAPS_CONTIG.41_forward_970_nt	1	p3	(TAT)5	15	163	177	CAAAAACTACTTGCCACCCA	58.673	20	GAATGGAAGGAAAGGTGCAA	60.051	20	152	69	220	ACAAAAACTACTTGCCACCCA	59.526	21	GAATGGAAGGAAAGGTGCAA	60.051	20	153	68	220	CAAAAACTACTTGCCACCCA	58.673	20	GGTTTCTACGCGGTGAGTTC	59.74	20	298	69	366
S_EST_SSR_000005	CAPS_CONTIG.83_forward_573_nt	1	p3	(GAA)5	15	85	99	AAGATTTGGCGGAGACTTCA	59.813	20	TGCACCAACTTTGTCTCTGC	60.032	20	104	21	124	AGATTTGGCGGAGACTTCAA	59.813	20	TGCACCAACTTTGTCTCTGC	60.032	20	103	22	124	CAAGATTTGGCGGAGACTTC	59.813	20	TGCACCAACTTTGTCTCTGC	60.032	20	105	20	124
S_EST_SSR_000006	CAPS_CONTIG.86_forward_782_nt	1	p2	(AG)8	16	112	127	CACGGAACTTCTTCTTCTGCTT	60.054	22	TGCAGTAGGTGTTGCTACGG	59.928	20	272	1	272	CACGGAACTTCTTCTTCTGCTT	60.054	22	TACGGGAGGAACTGGAACTG	60.103	20	257	1	257	CACGGAACTTCTTCTTCTGCTT	60.054	22	AACTGGAGATGCCTTTGGTG	60.111	20	242	1	242
S_EST_SSR_000007	CAPS_CONTIG.184_forward_921_nt	1	p2	(CA)7	14	193	206	TCCATCTTCTTCCAGCCTTC	59.361	20	TCGGGCTAGAAAAAGGAAAA	58.94	20	261	170	430	TCCATCTTCTTCCAGCCTTC	59.361	20	TCGGGCTAGAAAAAGGAAAAG	59.845	21	261	170	430	TCCATCTTCTTCCAGCCTTC	59.361	20	GATCGGGCTAGAAAAAGGAAA	59.688	21	263	170	432
S_EST_SSR_000008	CAPS_CONTIG.186_forward_996_nt	1	p3	(TTG)5	15	46	60	ACCAGGTGGGAATACACTGG	59.697	20	AGGAAAGAGCTTCGGGAAAG	59.955	20	280	23	302	ACCAGGTGGGAATACACTGG	59.697	20	CCCATGCGCTTGAATAAAAT	59.928	20	251	23	273	ACCAGGTGGGAATACACTGG	59.697	20	ATTTTCTCCCATCCATGCTG	59.894	20	197	23	219
S_EST_SSR_000009	CAPS_CONTIG.199_forward_1024_nt	1	p2	(CA)8	16	155	170	GGCAGTCGGTTGGATATGAA	60.864	20	TCCCAAACTCCCAAATCAAG	59.903	20	193	32	224	GGCAGTCGGTTGGATATGAA	60.864	20	CCCAAACTCCCAAATCAAGA	59.903	20	192	32	223	GGCAGTCGGTTGGATATGAA	60.864	20	GTCCCAAACTCCCAAATCAA	59.767	20	194	32	225
S_EST_SSR_000010	CAPS_CONTIG.222_forward_595_nt	1	p2	(CT)8	16	31	46	ACGGCTCTTTCCCTCTCTCT	59.581	20	CTAGTCGCTGGGGTCATTTG	60.647	20	143	2	144	CGGCTCTTTCCCTCTCTCTAA	60.096	21	GAAGCTGGAGGAGGAGGAAC	60.336	20	238	3	240	ACGGCTCTTTCCCTCTCTCT	59.581	20	CTGGAAGCTGGAGGAGGAG	60.072	19	242	2	243
S_EST_SSR_000011	CAPS_CONTIG.298_forward_1048_nt	1	p3	(CTT)5	15	85	99	TCAAAGGAGGCAAACCATTC	60.051	20	GAAGGTTCACAGCAGCAACA	60.032	20	141	4	144	TCAAAGGAGGCAAACCATTC	60.051	20	GTTGGGAAATGGCAAGTGAT	59.797	20	163	4	166	TCAAAGGAGGCAAACCATTC	60.051	20	TTGGGAAATGGCAAGTGATT	60.309	20	162	4	165
S_EST_SSR_000012	CAPS_CONTIG.331_forward_2496_nt	1	p2	(AG)17	34	2258	2291	AGGTTCTGAGGCAACTCCAA	59.844	20	GGAGCAGAATTTTTCCACCC	60.807	20	270	2060	2329	ATGGAGCAGGAGCAGATTGT	59.834	20	GGAGCAGAATTTTTCCACCC	60.807	20	230	2100	2329	ACATGGAGCAGGAGCAGATT	59.834	20	GGAGCAGAATTTTTCCACCC	60.807	20	232	2098	2329
S_EST_SSR_000013	CAPS_CONTIG.349_forward_698_nt	1	p4	(AATC)5	20	320	339	AGACTGCAGACAACTTCGCA	59.776	20	TGAGATCCTTGACGAGGCTT	59.95	20	227	202	428	AGACTGCAGACAACTTCGCA	59.776	20	GAATCCTTGCAGTCCCAGAA	60.195	20	196	202	397	AGACTGCAGACAACTTCGCA	59.776	20	ACGCGATTGAGATCCTTGAC	60.226	20	234	202	435
S_EST_SSR_000014	CAPS_CONTIG.353_forward_959_nt	1	p3	(GAA)5	15	233	247	CAAGACTTTGCTGAAAATGGC	59.875	21	CGCGATCATAGAAATCAGCA	59.937	20	209	183	391	CAAGACTTTGCTGAAAATGGC	59.875	21	TGTTGCTGGAGGAACACTTG	59.873	20	157	183	339	CAAGACTTTGCTGAAAATGGC	59.875	21	TGGTATAAAATGCCCCTCCA	60.146	20	137	183	319
S_EST_SSR_000015	CAPS_CONTIG.378_forward_726_nt	1	p2	(CT)7	14	50	63	AAACCCTAAATCAACCCCAAA	59.575	21	CCTTGCTTTTCTTCGCAAAT	59.474	20	137	5	141	AAAACCCTAAATCAACCCCAA	59.575	21	CCTTGCTTTTCTTCGCAAAT	59.474	20	138	4	141	CCCTAAATCAACCCCAAATTC	59.537	21	CCTTGCTTTTCTTCGCAAAT	59.474	20	134	8	141
S_EST_SSR_000016	CAPS_CONTIG.395_forward_1650_nt	1	p3	(GGT)5	15	321	335	CTCCATGAATTCCAGCCCTA	60.029	20	CTCTCCAACGACCTACCTGC	59.867	20	228	196	423	CTCCATGAATTCCAGCCCTA	60.029	20	ATCCAGGTATTCTCCCGTCC	60.154	20	278	196	473	CTCCATGAATTCCAGCCCTA	60.029	20	GGATCCAGGTATTCTCCCGT	60.154	20	280	196	475
S_EST_SSR_000017	CAPS_CONTIG.404_forward_727_nt	1	p2	(TC)6	12	271	282	CTCTCATTTTTCTCCGCCAC	59.813	20	ATGGTGGGCAAGCTGTAATC	59.962	20	116	234	349	CTCTCATTTTTCTCCGCCAC	59.813	20	AGAGATTCATGGTGGGCAAG	60.073	20	124	234	357	CTCTCATTTTTCTCCGCCAC	59.813	20	GGGATTAGCAAGAGCAGCAG	60.118	20	249	234	482
S_EST_SSR_000018	CAPS_CONTIG.407_forward_520_nt	2	p3	(AAC)6	18	257	274	CAACAGGCAAAGGCAATACA	59.729	20	TTTGAGACCCTCGTCTCGTT	59.844	20	184	141	324	CAACAGGCAAAGGCAATACA	59.729	20	TTTTGAGACCCTCGTCTCGT	59.844	20	185	141	325	CAACAGGCAAAGGCAATACA	59.729	20	TTCCGGCTCTTGATCTTGTT	59.813	20	236	141	376
S_EST_SSR_000019	CAPS_CONTIG.428_forward_490_nt	1	p3	(GGA)5	15	24	38	AAAAATGGCGTCCACCG	60.464	17	CAAATTTCAGCACAGCCGTA	59.872	20	137	1	137	AAAAATGGCGTCCACCG	60.464	17	AGCACCAACCCTATCACGAG	60.134	20	283	1	283	AAAAATGGCGTCCACCG	60.464	17	CCGGAACGCTAAAAACTTTG	59.752	20	104	1	104
S_EST_SSR_000020	CAPS_CONTIG.438_forward_683_nt	1	p3	(CAA)6	18	518	535	GAGCCTTGGTGGTGGTTAAA	59.971	20	GAGGTAGCGCTATGGACTGC	60.007	20	269	336	604	TGGTGGTTAAATCTGGGGAA	60.162	20	GAGGTAGCGCTATGGACTGC	60.007	20	260	345	604	GAGCCTTGGTGGTGGTTAAA	59.971	20	GGAGGTAGCGCTATGGACTG	59.859	20	270	336	605
S_EST_SSR_000021	CAPS_CONTIG.469_forward_735_nt	1	p2	(TG)6	12	272	283	GCATCCACGTACCAAAATCC	60.199	20	GGTGTTGAAGCAAGTTGGGT	60.012	20	261	227	487	GCATCCACGTACCAAAATCC	60.199	20	TGGGTGTCTTGACGATGAAA	60.088	20	246	227	472	GCATCCACGTACCAAAATCC	60.199	20	TTGGGTGTCTTGACGATGAA	60.088	20	247	227	473
S_EST_SSR_000022	CAPS_CONTIG.474_forward_670_nt	1	p3	(CCA)6	18	171	188	TCTTGGACACCTCCAAGTCC	60.088	20	CAGCAGCAAGTGCAACAACT	60.245	20	300	51	350	AAGGAGTGCAGTGGGACATC	60.12	20	CAGCAGCAAGTGCAACAACT	60.245	20	229	122	350	AAGAAAGGAGTGCAGTGGGA	59.844	20	CAGCAGCAAGTGCAACAACT	60.245	20	233	118	350
S_EST_SSR_000023	CAPS_CONTIG.483_forward_911_nt	1	p3	(TTA)5	15	805	819	GGGTGGTTGTGCTTGAAGAT	59.973	20	GACGGTTCCACAATAATGGTAAA	59.997	23	141	760	900	GGTAAATGGGTGGTTGTGCT	59.717	20	GACGGTTCCACAATAATGGTAAA	59.997	23	148	753	900	AGGGGTAAATGGGTGGTTGT	60.34	20	GACGGTTCCACAATAATGGTAAA	59.997	23	151	750	900
S_EST_SSR_000024	CAPS_CONTIG.515_forward_1005_nt	1	p2	(AG)9	18	807	824	GCCTGGAATGGCTGAAGTTA	60.214	20	AACAAATGGGAGGATGACCC	60.95	20	189	659	847	GCCTGGAATGGCTGAAGTTA	60.214	20	AAAACAAATGGGAGGATGACC	60.046	21	191	659	849	GCCTGGAATGGCTGAAGTTA	60.214	20	AAACAAATGGGAGGATGACC	58.691	20	190	659	848
S_EST_SSR_000025	CAPS_CONTIG.536_forward_801_nt	1	p2	(CT)6	12	50	61	CAGCCGTTTCCTTTCACTGT	60.291	20	GGGAGTGGGCTATCTTCCTC	60.037	20	275	19	293	CAGCCGTTTCCTTTCACTGT	60.291	20	AGGTGGGAGTGGGCTATCTT	59.957	20	279	19	297	CAGCCGTTTCCTTTCACTGT	60.291	20	AAGGTGGGAGTGGGCTATCT	59.957	20	280	19	298
S_EST_SSR_000026	CAPS_CONTIG.546_forward_611_nt	1	p3	(AGA)5	15	40	54	ACGAGGCGAAACCCTAATTC	60.451	20	GGCATCAAGACACATCCCTT	59.934	20	212	3	214	ACGAGGCGAAACCCTAATTC	60.451	20	CTTGACGGTGATTCTTCGGT	60.111	20	141	3	143	ACGAGGCGAAACCCTAATTC	60.451	20	TGAAGCCGTTGGGAAGATAG	60.206	20	268	3	270
S_EST_SSR_000027	CAPS_CONTIG.550_forward_611_nt	1	p2	(AT)7	14	553	566	CCCCGAGCCATAGTAGCATA	60.074	20	GGCAGCAATAAGTTTGCCTC	59.851	20	200	397	596	TCCTGTTTGTTCTGCACCAG	59.873	20	GGCAGCAATAAGTTTGCCTC	59.851	20	232	365	596	TCGGAAAGGCAGTTACCAGT	59.734	20	GGCAGCAATAAGTTTGCCTC	59.851	20	150	447	596
S_EST_SSR_000028	CAPS_CONTIG.572_forward_846_nt	1	c	(ATA)5aagagagatttgataagttgcttgatgtgtttagtacagtgactagtgtggctacgacagcatgggacctctggagtgtgtttagaaactcatcat(CAA)7	132	371	502	GCAAAAAGCGAATCCTACCA	60.209	20	GGAAGGGCCTCCCCTATTAT	60.473	20	271	314	584	GTCCATCGGAGGAGGAAAAT	60.272	20	GGAAGGGCCTCCCCTATTAT	60.473	20	242	343	584	AGGAGCAAAAAGCGAATCCT	60.34	20	GGAAGGGCCTCCCCTATTAT	60.473	20	275	310	584
S_EST_SSR_000029	CAPS_CONTIG.598_forward_610_nt	1	p2	(TC)6	12	24	35	ACGAGCTCTCCTCCCCAT	59.749	18	GACAGATGGGAGACGTTGGT	59.969	20	107	3	109	ACGAGCTCTCCTCCCCAT	59.749	18	AGGAAGGGTGGTGGTTCTCT	59.968	20	187	3	189	ACGAGCTCTCCTCCCCAT	59.749	18	GGTGGTGGTTCTCTGGCTTA	60.111	20	181	3	183
S_EST_SSR_000030	CAPS_CONTIG.619_forward_935_nt	1	p2	(GA)6	12	42	53	CGAGCTCCGAGAGAGAGAAA	59.966	20	GGTGGGAGGATCATGGAATA	59.563	20	132	4	135	CGAGCTCCGAGAGAGAGAAA	59.966	20	CAAGATTGGTGGGAGGATCA	60.86	20	139	4	142	CGAGCTCCGAGAGAGAGAAA	59.966	20	AGATATGCACACCCCACTCG	60.945	20	201	4	204
S_EST_SSR_000031	CAPS_CONTIG.636_forward_697_nt	1	p3	(GAT)5	15	277	291	TGGTTCTACAACAGGGAGGC	60.111	20	CCCGAGTCACACTACGACAA	59.745	20	232	215	446	TGGTTCTACAACAGGGAGGC	60.111	20	CGCAGTCCTAGCTTGCATTT	60.543	20	290	215	504	GGCCTAGGAAAGTTAGGCCA	60.573	20	CCCGAGTCACACTACGACAA	59.745	20	203	244	446
S_EST_SSR_000032	CAPS_CONTIG.661_forward_295_nt	1	p2	(AG)8	16	25	40	GCACGAGCGAAGAAAAGC	59.83	18	AGCTTCTGCAACGTGGAAAT	59.882	20	190	1	190	ACGAGCGAAGAAAAGCGAA	61.172	19	AGCTTCTGCAACGTGGAAAT	59.882	20	188	3	190	ACGAGCGAAGAAAAGCGA	59.823	18	AGCTTCTGCAACGTGGAAAT	59.882	20	188	3	190
S_EST_SSR_000033	CAPS_CONTIG.662_forward_554_nt	1	p3	(AGG)6	18	53	70	TGCAGGGAAATGAAGAGAAGA	59.94	21	CCTACGGCCCACAATAAGAA	59.953	20	209	0	208	TGCAGGGAAATGAAGAGAAGA	59.94	21	GCCCACAATAAGAAAAGCCA	60.074	20	203	0	202	TGCAGGGAAATGAAGAGAAGA	59.94	21	GGCACCTTCCACCACACTAT	59.851	20	109	0	108
S_EST_SSR_000034	CAPS_CONTIG.668_forward_704_nt	1	p2	(AG)6	12	124	135	ACGCCTCAGCTGAACTGAAT	60.02	20	AATTTGCATAAGGGGCAGTG	59.96	20	207	29	235	ACGCCTCAGCTGAACTGAAT	60.02	20	TGAAGATATGCCCAATTCCC	59.722	20	295	29	323	CTCAGCTGAACTGAATTGCG	59.74	20	AATTTGCATAAGGGGCAGTG	59.96	20	203	33	235
S_EST_SSR_000035	CAPS_CONTIG.699_forward_889_nt	1	p2	(TC)7	14	547	560	CCCTATCACAGGGCAGTTGT	59.989	20	GGGATTTCATCCACCATCAC	59.995	20	146	440	585	ACCCTATCACAGGGCAGTTG	59.989	20	GGGATTTCATCCACCATCAC	59.995	20	147	439	585	CCCTATCACAGGGCAGTTGT	59.989	20	AGGGATTTCATCCACCATCA	60.135	20	147	440	586
S_EST_SSR_000036	CAPS_CONTIG.716_forward_810_nt	1	p3	(CAG)5	15	28	42	CACGAGGCAAATTCTCCG	60.344	18	TCAGCGAAGAGCTCCATTTT	60.096	20	193	2	194	CACGAGGCAAATTCTCCG	60.344	18	AGCGAAGAGCTCCATTTTGA	60.096	20	191	2	192	CACGAGGCAAATTCTCCG	60.344	18	TTGCCAATTGTTACGTCGAA	60.111	20	154	2	155
S_EST_SSR_000037	CAPS_CONTIG.738_forward_979_nt	1	p3	(TGT)5	15	818	832	GAGGTTACCAGCAACAATCCTC	60.004	22	AACATCAGGGTCAGCTGAAAA	59.726	21	199	750	948	CCAGCAACAATCCTCTTACCTT	59.653	22	AACATCAGGGTCAGCTGAAAA	59.726	21	192	757	948	GGTTACCAGCAACAATCCTCTT	59.526	22	TCAGGGTCAGCTGAAAATTG	58.847	20	193	752	944
S_EST_SSR_000038	CAPS_CONTIG.755_forward_697_nt	1	p2	(TA)7	14	23	36	GGCCGCTTTTCAATTTTCC	61.777	19	GAGTGCACTACACGTGCGTC	60.543	20	186	1	186	GGCCGCTTTTCAATTTTCC	61.777	19	GCCATGTCATTTCCACGTAA	59.4	20	147	1	147	GGCCGCTTTTCAATTTTCC	61.777	19	GAGAGTGCACTACACGTGCG	60.684	20	188	1	188
S_EST_SSR_000039	CAPS_CONTIG.781_forward_949_nt	1	p2	(TC)8	16	175	190	TCGGAAGTTGTTAGCTGCCT	60.015	20	GTGGTAATTCTGCGGTCGAT	59.962	20	277	19	295	CTCGGAAGTTGTTAGCTGCC	60.015	20	GTGGTAATTCTGCGGTCGAT	59.962	20	278	18	295	CATGGGACTCGGAAGTTGTT	59.966	20	GTGGTAATTCTGCGGTCGAT	59.962	20	285	11	295
S_EST_SSR_000040	CAPS_CONTIG.793_forward_830_nt	1	p3	(CTT)7	21	400	420	GACCCAAGGATGGGAAAAAT	59.996	20	CGAGGACACAAATGGTGATG	59.96	20	289	174	462	GACCCAAGGATGGGAAAAAT	59.996	20	TCCATGATCGAGGACACAAA	60.048	20	297	174	470	TGGAGTTCCTCTCCATGACC	60.048	20	TCAATCCATGATCGAGGACA	60.006	20	216	259	474
S_EST_SSR_000041	CAPS_CONTIG.799_forward_776_nt	1	c	(TGG)6tttcgttggtggt(GCA)5gctccttctggtggt(GCA)6	79	424	502	ACCCCTTCCTCTGCTGTTTT	60.11	20	TCTCTTCCTTCTTCTCCTCAGC	59.346	22	139	391	529	TCCTCTGCTGTTTTCCAGGT	59.844	20	TCTCTTCCTTCTTCTCCTCAGC	59.346	22	133	397	529	CTTCAACGCAAGCTTGTTCA	60.172	20	TCTCTTCCTTCTTCTCCTCAGC	59.346	22	214	316	529
S_EST_SSR_000042	CAPS_CONTIG.808_forward_1007_nt	1	p3	(TCC)6	18	82	99	CCGCTTATCGCTACCCCTAT	60.44	20	CTTAAACCTCAACGGCTTCG	59.876	20	285	3	287	CCGCTTATCGCTACCCCTAT	60.44	20	CTCGCTTCGGAATACGATGT	60.235	20	129	3	131	CCGCTTATCGCTACCCCTAT	60.44	20	GGCGCCAATACTATCTCACC	59.556	20	254	3	256
S_EST_SSR_000043	CAPS_CONTIG.836_forward_1454_nt	1	p3	(ATA)6	18	101	118	GCCGCTGCTCTGGATAGATA	60.478	20	AGAGAGTGTTGGAGGCTGGA	59.986	20	166	2	167	GCCGCTGCTCTGGATAGATA	60.478	20	GAGAGTGTTGGAGGCTGGAC	59.841	20	165	2	166	GCCGCTGCTCTGGATAGATA	60.478	20	AGCAAGAGAGTGTTGGAGGC	59.604	20	170	2	171
S_EST_SSR_000044	CAPS_CONTIG.840_forward_669_nt	1	p3	(AAT)6	18	69	86	GGCCGCTGAAAATCTATGAC	59.674	20	AAGAGACCTGCACGAGCACT	60.205	20	225	1	225	GGCCGCTGAAAATCTATGAC	59.674	20	AGACCTGCACGAGCACTACC	60.476	20	222	1	222	GGCCGCTGAAAATCTATGAC	59.674	20	TGCTCAATGCAGTCACCATC	60.852	20	300	1	300
S_EST_SSR_000045	CAPS_CONTIG.867_forward_854_nt	1	p2	(AG)9	18	151	168	AGAATTACACCCTCCCCACC	60.052	20	CTCTCAACTCTCGGCACACA	60.178	20	125	84	208	AGAATTACACCCTCCCCACC	60.052	20	GGTGGAGCCTCCTCTTTCTT	59.817	20	255	84	338	TGAGAATTACACCCTCCCCA	60.309	20	TTTTCCCTCTTCATTCGGTG	60.044	20	273	82	354
S_EST_SSR_000046	CAPS_CONTIG.889_forward_795_nt	1	p3	(TCT)6	18	61	78	GAGGCACAAAACGTCAACAA	59.74	20	CCTTCGCACTTTCCTCTCAC	59.989	20	271	4	274	GAGGCACAAAACGTCAACAA	59.74	20	CAGACCTTCGCACTTTCCTC	59.989	20	275	4	278	GAGGCACAAAACGTCAACAA	59.74	20	ACCTTCGCACTTTCCTCTCA	59.989	20	272	4	275
S_EST_SSR_000047	CAPS_CONTIG.899_forward_1274_nt	1	p4	(TAAT)5	20	1085	1104	GGTGGTGAAAAGGGGATTTT	60.032	20	CGCCCAAGATGAAAAACAAC	60.481	20	126	1024	1149	GACGAGGCTGAAAATGGGTA	60.074	20	AATTCGCCCAAGATGAAAAA	59.525	20	269	885	1153	GACGAGGCTGAAAATGGGTA	60.074	20	AAATTCGCCCAAGATGAAAA	59.525	20	270	885	1154
S_EST_SSR_000048	CAPS_CONTIG.925_forward_868_nt	1	p3	(CTT)5	15	347	361	CATCGGAAAGCTCCAAACTC	59.813	20	GACGCCGTTTTGGTTACTGT	60.037	20	168	231	398	TCATCGGAAAGCTCCAAACT	59.813	20	GACGCCGTTTTGGTTACTGT	60.037	20	169	230	398	CATCGGAAAGCTCCAAACTC	59.813	20	ACGGAGCTAACGGAAGTTGA	59.875	20	209	231	439
S_EST_SSR_000049	CAPS_CONTIG.928_forward_990_nt	1	p3	(AGA)6	18	117	134	TCCACTTTCCCTTACTTCCTCA	60.102	22	TTTCCCTTCCAAATAACCCC	59.992	20	250	28	277	TCCACTTTCCCTTACTTCCTCA	60.102	22	CTTCTGCATTGATCCCGTTT	60.074	20	228	28	255	TCCACTTTCCCTTACTTCCTCA	60.102	22	TCAGGTACACCAGGCCTTTC	60.111	20	278	28	305
S_EST_SSR_000050	CAPS_CONTIG.933_forward_1194_nt	1	p2	(CT)6	12	21	32	GCACGAGGCCCAATCTC	60.316	17	CGCCGATTGTATCGTCTTTT	60.096	20	202	0	201	GCACGAGGCCCAATCTC	60.316	17	GTATCGTCTTTTACGCCGGA	60.096	20	194	0	193	GCACGAGGCCCAATCTC	60.316	17	ACGGAGGAGAATGTGTGAGG	60.112	20	284	0	283
S_EST_SSR_000051	CAPS_CONTIG.966_forward_721_nt	1	p3	(CGC)5	15	313	327	GAGGATCATCATCGGGAGAA	59.971	20	AAATGCACCAAAGGCAGTTC	60.118	20	258	290	547	ATCAGATTTCCGGTGTCGTC	59.934	20	CAGACTTCGATAACGGCCTC	59.836	20	208	143	350	GAGGATCATCATCGGGAGAA	59.971	20	CTTGCGAGCAAGGTATCCAT	60.235	20	228	290	517
S_EST_SSR_000052	CAPS_CONTIG.967_forward_951_nt	1	p3	(CTT)5	15	52	66	GCCTTCTCCCATCACCAATA	59.894	20	GGATGATTCGGACCAGAAGA	60.011	20	151	28	178	GCCTTCTCCCATCACCAATA	59.894	20	CATCGTTCTCGTCGAACTCA	59.984	20	131	28	158	GCCTTCTCCCATCACCAATA	59.894	20	TCATCGAGGATGTTGTTGGA	60.048	20	114	28	141
S_EST_SSR_000053	CAPS_CONTIG.990_forward_1447_nt	1	p2	(AG)8	16	1303	1318	GACCACGTCTGCTGTTCAGA	60.03	20	TGTTGACTTCCTGGTGTTACCT	58.625	22	262	1120	1381	GACCACGTCTGCTGTTCAGA	60.03	20	TGTTGACTTCCTGGTGTTACC	57.56	21	262	1120	1381	GACCACGTCTGCTGTTCAGA	60.03	20	TGTTGACTTCCTGGTGTTACCTC	60.442	23	262	1120	1381
S_EST_SSR_000054	CAPS_CONTIG.1034_forward_2081_nt	1	p3	(AAT)5	15	269	283	AGGGTTTTGATTTTGCATCG	59.938	20	ATCGGAGTGCGTTCCATTAG	60.096	20	104	209	312	TCCAAGGGTTTTGATTTTGC	59.916	20	ATCGGAGTGCGTTCCATTAG	60.096	20	108	205	312	AGGGTTTTGATTTTGCATCG	59.938	20	ACAAGCGTGAACTGATTCCC	60.119	20	300	209	508
S_EST_SSR_000055	CAPS_CONTIG.1040_forward_1142_nt	1	p2	(CT)13	26	52	77	GCCCTCCTCAACCCTAAAAA	60.423	20	TGCGCCATATTGGTTGAATA	59.92	20	298	12	309	CTGCCCTCCTCAACCCTAA	60.195	19	TGCGCCATATTGGTTGAATA	59.92	20	300	10	309	GCCCTCCTCAACCCTAAAAA	60.423	20	CTGCGCCATATTGGTTGAAT	60.857	20	299	12	310
S_EST_SSR_000056	CAPS_CONTIG.1042_forward_476_nt	1	p3	(CGG)6	18	294	311	CGATCTCATTTGCCCTGATT	60.036	20	TGAAGAAACGTAACCGGGTC	59.971	20	225	152	376	CGATCTCATTTGCCCTGATT	60.036	20	GTTTCTCTTGCAGGGATTCG	59.813	20	183	152	334	CGATCTCATTTGCCCTGATT	60.036	20	CGTTTCTCTTGCAGGGATTC	59.813	20	184	152	335
S_EST_SSR_000057	CAPS_CONTIG.1057_forward_717_nt	1	p3	(CAG)6	18	434	451	AACAACACCAGCAGCAACAG	59.946	20	ACCTGGTCCACCTCTCCTTT	59.968	20	215	401	615	AACAACACCAGCAGCAACAG	59.946	20	TAGACCACCTGGTCCACCTC	59.962	20	221	401	621	AACAACACCAGCAGCAACAG	59.946	20	CAATCTCTGTCCTGGGCATT	60.073	20	294	401	694
S_EST_SSR_000058	CAPS_CONTIG.1061_forward_1191_nt	1	p2	(TG)6	12	124	135	ACTCAGCACGAGGGAACTGT	59.907	20	GTTTGTGCTGCTGTACCCAA	59.764	20	179	44	222	ACTCAGCACGAGGGAACTGT	59.907	20	GAACTCAGCAATACCAGCCC	59.7	20	273	44	316	ACTCAGCACGAGGGAACTGT	59.907	20	TCCTCCTTGTTTTCTGCCAT	59.67	20	116	44	159
S_EST_SSR_000059	CAPS_CONTIG.1062_forward_1022_nt	1	p3	(CTT)5	15	944	958	AATCCCGATCAATTTTTCCC	59.963	20	AGGCTGAAAGCCTCCTTAAA	58.213	20	116	903	1018	CCCGATCAATTTTTCCCTTT	60.123	20	AGGCTGAAAGCCTCCTTAAA	58.213	20	113	906	1018	AATCCCGATCAATTTTTCCC	59.963	20	GGCTGAAAGCCTCCTTAAAC	58.072	20	115	903	1017
S_EST_SSR_000060	CAPS_CONTIG.1098_forward_1400_nt	1	p2	(AT)8	16	279	294	TGGGTGGTTACAAATCATCTCA	60.227	22	CTTCCAAGTCCACCCAGAAA	60.081	20	274	91	364	TGGGTGGTTACAAATCATCTCA	60.227	22	TCCACCCAGAAAAAGACTCG	60.224	20	266	91	356	TGGGTGGTTACAAATCATCTCA	60.227	22	CCAAGTCCACCCAGAAAAAG	59.563	20	271	91	361
S_EST_SSR_000061	CAPS_CONTIG.1098_forward_1400_nt	2	p2	(AT)10	20	1269	1288	CTTCTGTCCTTGAAGGCTGC	60.134	20	AAGCAGAAGCCTACATTACATGG	59.7	23	239	1139	1377	CTTCTGTCCTTGAAGGCTGC	60.134	20	AGCAGAAGCCTACATTACATGG	58.427	22	238	1139	1376	CTTCTGTCCTTGAAGGCTGC	60.134	20	GCAGAAGCCTACATTACATGG	57.408	21	237	1139	1375
S_EST_SSR_000062	CAPS_CONTIG.1134_forward_1213_nt	1	p3	(CAT)5	15	874	888	TTCCTTCCAACAGTCTTTCCA	59.697	21	AAGCTAGGGCTCCAGAAACC	59.848	20	220	735	954	TTCCTTCCAACAGTCTTTCCA	59.697	21	TCCATGTCGAAAAGCTAGGG	60.206	20	231	735	965	TTCCTTCCAACAGTCTTTCCA	59.697	21	AGAAACCCAATTCTCCTCCG	60.434	20	207	735	941
S_EST_SSR_000063	CAPS_CONTIG.1134_forward_1213_nt	2	p3	(TAC)5	15	1034	1048	GGTTTCTGGAGCCCTAGCTT	59.848	20	AACCCACACCATGTCCAAGT	60.135	20	225	935	1159	GGTTTCTGGAGCCCTAGCTT	59.848	20	TCTAACCCACACCATGTCCA	59.806	20	228	935	1162	GGTTTCTGGAGCCCTAGCTT	59.848	20	CCACCCTTGACCCTAATGAA	59.784	20	163	935	1097
S_EST_SSR_000064	CAPS_CONTIG.1143_forward_686_nt	1	p3	(CAG)5	15	531	545	TACCAAGGGTCACTTCAGGG	59.959	20	TTCCCAAATTCTGCACATCA	60.049	20	209	454	662	TTCTCTTCAAGCCAAGCCAT	59.955	20	TTCCCAAATTCTGCACATCA	60.049	20	238	425	662	GCAGCAGGGTATTTGGATGT	59.962	20	ACCTTTTGGCAATCGATGAG	60.074	20	265	379	643
S_EST_SSR_000065	CAPS_CONTIG.1147_forward_1114_nt	1	p3	(GGT)5	15	753	767	GTGCCAAACATCCAAGAGGT	59.973	20	ACCAAAGGTAGTGGTGCTGG	60.028	20	196	612	807	GTGCCAAACATCCAAGAGGT	59.973	20	GTGAATTTTGATGTGGTGCG	59.972	20	279	612	890	GTGCCAAACATCCAAGAGGT	59.973	20	AAGGTAGTGGTGCTGGATGC	60.142	20	192	612	803
S_EST_SSR_000066	CAPS_CONTIG.1166_forward_1091_nt	1	p3	(CAG)5	15	140	154	CGGACCTCCCAATATGAGAA	59.887	20	GTTGCATCCCTCCCATGTTA	60.723	20	131	51	181	CGGACCTCCCAATATGAGAA	59.887	20	CCCTCCGCCATAGTTTTGT	59.94	19	226	51	276	CGGACCTCCCAATATGAGAA	59.887	20	CCCTCCGCCATAGTTTTGT	59.94	19	295	51	345
S_EST_SSR_000067	CAPS_CONTIG.1170_forward_1946_nt	1	p2	(GA)60	120	1636	1755	TTTAGTCCTCGTGTCCGTCC	60.111	20	TAACACCCCTCCCAACAAAA	60.198	20	286	1517	1802	TTTAGTCCTCGTGTCCGTCC	60.111	20	GATAACACCCCTCCCAACAA	59.647	20	288	1517	1804	TTAGTCCTCGTGTCCGTCCT	59.721	20	TAACACCCCTCCCAACAAAA	60.198	20	285	1518	1802
S_EST_SSR_000068	CAPS_CONTIG.1175_forward_762_nt	1	p6	(AACCCG)6	36	54	89	GGCTAGGCTTTGAACAGCAG	60.154	20	GCGTGCAGTGATTTCTTCAA	59.995	20	192	7	198	GGCTAGGCTTTGAACAGCAG	60.154	20	ACCCACGCTTGTCCTTTATG	59.993	20	267	7	273	GGCTAGGCTTTGAACAGCAG	60.154	20	AACACTACCCACGCTTGTCC	60.035	20	273	7	279
S_EST_SSR_000069	CAPS_CONTIG.1185_forward_615_nt	1	p3	(TGG)5	15	401	415	TTATGGGTTTCAGCCTGGAG	60.066	20	CAGTCTTCCTCCCATACCCA	59.92	20	134	370	503	TTATGGGTTTCAGCCTGGAG	60.066	20	CAGTCTTTCTCCCGTACCCA	60.103	20	184	370	553	TTATGGGTTTCAGCCTGGAG	60.066	20	CAGACTTTCTCCCGTACCCA	60.103	20	235	370	604
S_EST_SSR_000070	CAPS_CONTIG.1187_forward_1149_nt	1	p3	(GGC)5	15	51	65	GCACGAGGCTCAGTTCTCTT	59.751	20	TTCGGCGAGTTTTGCTAAGT	60.018	20	120	0	119	GCACGAGGCTCAGTTCTCTT	59.751	20	GTTCGGCGAGTTTTGCTAAG	60.018	20	121	0	120	GCACGAGGCTCAGTTCTCTT	59.751	20	TTCTTCGTAACGTTCCGCTT	59.883	20	141	0	140
S_EST_SSR_000071	CAPS_CONTIG.1190_forward_464_nt	1	p2	(AG)11	22	51	72	ACGAGGCGACAGTCTTTCAA	60.975	20	GAAAATCCATGGCGAAAAGA	60.016	20	102	2	103	ACGAGGCGACAGTCTTTCAA	60.975	20	GGAGCAAACACAGCAGAACA	60.032	20	164	2	165	ACGAGGCGACAGTCTTTCAA	60.975	20	TGGAGCAAACACAGCAGAAC	60.032	20	165	2	166
S_EST_SSR_000072	CAPS_CONTIG.1202_forward_683_nt	1	p3	(AGA)7	21	240	260	TTCCTCGGTATATCCGCAAC	59.923	20	TCCTGAAAATCAGCAGCAAA	59.542	20	246	72	317	TAAGCATGTGTGGTGGTGCT	60.183	20	AGGAGCGGGTTGAGAGAGTT	60.393	20	287	125	411	AAGCATGTGTGGTGGTGCTA	60.183	20	AGGAGCGGGTTGAGAGAGTT	60.393	20	286	126	411
S_EST_SSR_000073	CAPS_CONTIG.1227_forward_743_nt	1	p3	(ACC)5	15	362	376	AAGCTAATGAAAGCCCAGCA	59.982	20	TCCATGAGATGCATTCCAAA	60.009	20	249	233	481	GCCCAGGAAACAAAGACAAA	60.088	20	TCCATGAGATGCATTCCAAA	60.009	20	186	296	481	ATCACACAGCCCTCCAAGTC	60.12	20	TCCATGAGATGCATTCCAAA	60.009	20	292	190	481
S_EST_SSR_000074	CAPS_CONTIG.1228_forward_2078_nt	1	p3	(ATG)5	15	1700	1714	GTTGTCTACCTCGGCTTTCG	59.875	20	GCATTTTCCCCATCACAGTT	59.797	20	220	1524	1743	GTTGTCTACCTCGGCTTTCG	59.875	20	ATTTTCCCCATCACAGTTGC	59.797	20	218	1524	1741	AGGCATGTTGTCTACCTCGG	60.134	20	GCATTTTCCCCATCACAGTT	59.797	20	226	1518	1743
S_EST_SSR_000075	CAPS_CONTIG.1231_forward_1937_nt	1	p2	(TA)15	30	1793	1822	ATGGAGATCGCAACCTCATC	60.042	20	GCGGCAAGAAGATGAAAGTC	59.962	20	241	1625	1865	CAGGACGAGTGGACAATGTG	60.154	20	GCGGCAAGAAGATGAAAGTC	59.962	20	262	1604	1865	AAATCACCCTCCCACATCAA	60.173	20	GCGGCAAGAAGATGAAAGTC	59.962	20	123	1743	1865
S_EST_SSR_000076	CAPS_CONTIG.1232_forward_640_nt	1	p2	(AG)6	12	524	535	GAGAAATTGAGGCAGATTCACA	59.316	22	CAATTGCCTTCTGGAGATCG	60.734	20	192	397	588	GAGAAATTGAGGCAGATTCACA	59.316	22	CAAAATCAATTGCCTTCTGGA	60.06	21	198	397	594	GAGAAATTGAGGCAGATTCACA	59.316	22	GCCTTCTGGAGATCGATAGG	58.838	20	187	397	583
S_EST_SSR_000077	CAPS_CONTIG.1233_forward_619_nt	1	p3	(TCA)7	21	483	503	GCATGGGCATTCAAGAAGAT	60.043	20	CCGTTGGAGACGTCTTTTGT	60.149	20	229	315	543	AAGCTCACTAACGCCAGCAT	60.044	20	CCGTTGGAGACGTCTTTTGT	60.149	20	182	362	543	AAGCCCTCAGTTGAAGAGCA	60.134	20	CCGTTGGAGACGTCTTTTGT	60.149	20	246	298	543
S_EST_SSR_000078	CAPS_CONTIG.1236_forward_700_nt	1	p3	(AGA)5	15	23	37	GCACGAGGAAACCAACAGAG	60.833	20	CCACCAGTAGTAGGGGCAGA	60.126	20	171	0	170	GCACGAGGAAACCAACAGAG	60.833	20	GGCTTCTTCACACCACCAGT	60.159	20	183	0	182	GCACGAGGAAACCAACAGAG	60.833	20	GAGCCTTTCCTCCGGTAGAC	60.212	20	116	0	115
S_EST_SSR_000079	CAPS_CONTIG.1265_forward_1225_nt	1	p3	(AAG)5	15	768	782	GATGCTGCCATTAAGGTGGT	59.962	20	CACATTTGTAACCCCCAACC	59.948	20	294	728	1021	GATGCTGCCATTAAGGTGGT	59.962	20	GCACATTTGTAACCCCCAAC	60.096	20	295	728	1022	GATGCTGCCATTAAGGTGGT	59.962	20	TCATCCCGGCCTATAATCAA	60.247	20	254	728	981
S_EST_SSR_000080	CAPS_CONTIG.1273_forward_737_nt	1	p3	(GAG)5	15	129	143	GGTGCACCAACTCCATTACC	60.24	20	ACCAAACGTGGGGTCTGTAG	59.884	20	278	78	355	GCACGAGGGACAGGATAAAA	60.074	20	TGTGAGGAAGAAAGTGCGAA	59.566	20	191	34	224	GCACGAGGGACAGGATAAAA	60.074	20	GAGGAAGAAAGTGCGAAGGA	59.55	20	188	34	221
S_EST_SSR_000081	CAPS_CONTIG.1279_forward_1580_nt	1	p3	(TCA)5	15	874	888	CGTCGTCGTATTCCATGTTG	59.988	20	ACGTGGTTGAAGATGCAGTG	59.751	20	279	730	1008	CGTCGTCGTATTCCATGTTG	59.988	20	CACGTGGTTGAAGATGCAGT	59.751	20	280	730	1009	CGTCGTCGTATTCCATGTTG	59.988	20	CGTCTGGTTCTTGGCTTTGT	60.291	20	183	730	912
S_EST_SSR_000082	CAPS_CONTIG.1314_forward_1338_nt	1	p2	(AC)7	14	840	853	TGACAATTGAAGTGGGAGGA	59.059	20	CCATTTGGCCGAAATAACAT	59.66	20	295	717	1011	AGCATTGACAATTGAAGTGGG	59.985	21	CCATTTGGCCGAAATAACAT	59.66	20	300	712	1011	GCATTGACAATTGAAGTGGG	58.976	20	CCATTTGGCCGAAATAACAT	59.66	20	299	713	1011
S_EST_SSR_000083	CAPS_CONTIG.1341_forward_950_nt	1	p2	(TC)7	14	27	40	GCACGAGGCTTTACTTTCTCTC	59.68	22	CAGCAGAAGCACCAAATGAG	59.591	20	248	0	247	GCACGAGGCTTTACTTTCTCTC	59.68	22	TCAGCAGAAGCACCAAATGA	60.539	20	249	0	248	GCACGAGGCTTTACTTTCTCTC	59.68	22	ATCAGCAGAAGCACCAAATG	58.877	20	250	0	249
S_EST_SSR_000084	CAPS_CONTIG.1358_forward_1249_nt	1	p3	(CTG)5	15	499	513	GCTCCTACAAGCTTCCATCG	59.978	20	CGGTTTTGCCTTAGCAGAAG	60.011	20	137	465	601	GCTCCTACAAGCTTCCATCG	59.978	20	TTTGCCTTAGCAACTGGCTT	60.018	20	259	465	723	GGGAAACTGGTGAAGGTGAA	59.943	20	CGGTTTTGCCTTAGCAGAAG	60.011	20	159	443	601
S_EST_SSR_000085	CAPS_CONTIG.1361_forward_890_nt	1	p3	(TCC)6	18	254	271	GTCTTCCAGTTCGCGTTCTC	59.997	20	GCTGAGCTGATCCACATGAA	59.95	20	277	139	415	GTCTTCCAGTTCGCGTTCTC	59.997	20	GATCCACATGAATCACACGC	59.933	20	269	139	407	GTCTTCCAGTTCGCGTTCTC	59.997	20	TCTTAGACTCTGGTGGCGGT	59.867	20	206	139	344
S_EST_SSR_000086	CAPS_CONTIG.1371_forward_825_nt	1	p2	(CT)8	16	36	51	CACGAGGCACCCATAACACT	60.975	20	CCAAAACAAGTCAGCAAGCA	60.027	20	145	1	145	CACGAGGCACCCATAACAC	59.976	19	CCAAAACAAGTCAGCAAGCA	60.027	20	145	1	145	GAGGCACCCATAACACTACCA	59.867	21	CCAAAACAAGTCAGCAAGCA	60.027	20	142	4	145
S_EST_SSR_000087	CAPS_CONTIG.1381_forward_1308_nt	1	p3	(CGG)5	15	114	128	ACTCGACACAGCCCTTTTGT	59.769	20	TTCCAGATCAATCTCCGTCC	60.011	20	262	20	281	ACTCGACACAGCCCTTTTGT	59.769	20	TCAACTCAGGGGGAACAATC	59.903	20	179	20	198	ACTCGACACAGCCCTTTTGT	59.769	20	ACCAGACACAACCTCCATCC	59.817	20	232	20	251
S_EST_SSR_000088	CAPS_CONTIG.1382_forward_910_nt	1	p3	(CTT)5	15	394	408	AGAACCGCTTGCCAACTAAA	59.883	20	CATACCAAGGGAATGATGGG	60.006	20	145	365	509	AACCAGACCACAACCGAAAC	59.867	20	CATACCAAGGGAATGATGGG	60.006	20	170	340	509	AGAACCGCTTGCCAACTAAA	59.883	20	GCATTCCCAAAGGAAAACAA	59.916	20	187	365	551
S_EST_SSR_000089	CAPS_CONTIG.1387_forward_1202_nt	1	p2	(AT)8	16	84	99	GAGGCTCTCCCAAAACACAC	59.703	20	GACGACGGAAACTCTTCCAC	59.703	20	290	4	293	GAGGCTCTCCCAAAACACAC	59.703	20	CCGATTGGATTTACGGGTTA	59.655	20	219	4	222	CCCAAAACACACGTACGACA	60.463	20	GACGACGGAAACTCTTCCAC	59.703	20	282	12	293
S_EST_SSR_000090	CAPS_CONTIG.1402_forward_679_nt	1	p3	(ACA)6	18	318	335	TTCAACAACTCGGACAGCAG	60.025	20	AGTGGCAATGGTTCCTGTTC	59.973	20	248	118	365	TTCAACAACTCGGACAGCAG	60.025	20	GAGTGGCAATGGTTCCTGTT	59.973	20	249	118	366	TTCAACAACTCGGACAGCAG	60.025	20	GATGAGTGGCAATGGTTCCT	59.934	20	252	118	369
S_EST_SSR_000091	CAPS_CONTIG.1406_forward_934_nt	1	p2	(AG)9	18	74	91	ATGTGACCCTTCTCTCCCAA	59.505	20	AGCAGCGAAAAATCCAGAAA	59.96	20	256	51	306	ATGTGACCCTTCTCTCCCAA	59.505	20	TCCAGAAAACTTGGTGACCC	59.943	20	244	51	294	CACGAGGCTTTCATCACATC	59.245	20	CGTGCGTTGCAGTACACTTT	59.974	20	122	1	122
S_EST_SSR_000092	CAPS_CONTIG.1413_forward_773_nt	1	p3	(TCT)11	33	137	169	TTTACCCGTTTCACAGCTCC	60.11	20	GCCACCACTTGAGTTTCCAT	59.973	20	271	60	330	CGAATTCAACCAAATCCACC	60.17	20	GCCACCACTTGAGTTTCCAT	59.973	20	240	91	330	CCGAATTCAACCAAATCCAC	60.17	20	GCCACCACTTGAGTTTCCAT	59.973	20	241	90	330
S_EST_SSR_000093	CAPS_CONTIG.1415_forward_1632_nt	1	p2	(AG)8	16	80	95	CATTTTCGCACCAACGAATA	59.562	20	TCAACAGCGAGCACCTTATG	60.011	20	236	18	253	CATTTTCGCACCAACGAATA	59.562	20	CATCAACAGCGAGCACCTTA	60.011	20	238	18	255	CATTTTCGCACCAACGAATA	59.562	20	CTTTTCCTGCCATTTCCGTA	60.067	20	112	18	129
S_EST_SSR_000094	CAPS_CONTIG.1417_forward_1121_nt	1	p2	(CT)6	12	51	62	CACGAGGGTCTCATTCACCT	60.112	20	CAGGATTCGAGATCACCGTT	60.073	20	277	1	277	CACGAGGGTCTCATTCACCT	60.112	20	CCAATTTGAGCCCAGAAGAA	60.184	20	176	1	176	CACGAGGGTCTCATTCACCT	60.112	20	GAGCCCAGAAGAAAACGATG	59.813	20	169	1	169
S_EST_SSR_000095	CAPS_CONTIG.1423_forward_764_nt	1	p3	(TGA)8	24	568	591	GTGTGGGATGTGCTTGATTG	59.967	20	TGAAAACCTCATCAGAAATCCTT	59.123	23	108	511	618	CGTAGTGTGGGATGTGCTTG	60.175	20	TGAAAACCTCATCAGAAATCCTT	59.123	23	112	507	618	GTGTGGGATGTGCTTGATTG	59.967	20	TGAAAACCTCATCAGAAATCCT	57.786	22	108	511	618
S_EST_SSR_000096	CAPS_CONTIG.1429_forward_991_nt	1	p2	(TC)9	18	84	101	GACCAAGAATCTCGTGGGAA	60.05	20	ATTTTGACAGCCCCACAAAC	59.836	20	210	43	252	GGATAAATGGGGAAGGGAGA	60.089	20	ATTTTGACAGCCCCACAAAC	59.836	20	247	6	252	GAGGATAAATGGGGAAGGGA	60.089	20	ATTTTGACAGCCCCACAAAC	59.836	20	249	4	252
S_EST_SSR_000097	CAPS_CONTIG.1432_forward_728_nt	1	p3	(CTT)6	18	158	175	CCTTCTTTGGACACGCAGA	59.968	19	GGTCGACGCTGTTTTTAAGC	59.889	20	257	98	354	TGTTCCCTTCTTTGGACACG	61.064	20	GGTCGACGCTGTTTTTAAGC	59.889	20	262	93	354	CCTTCTTTGGACACGCAGA	59.968	19	GGGTCGACGCTGTTTTTAAG	59.747	20	258	98	355
S_EST_SSR_000098	CAPS_CONTIG.1443_forward_801_nt	1	p6	(CCCGAA)5	30	170	199	GGGATCCGAATCAGAATACG	59.344	20	TCTAGGTTTCGGGGAGGATT	59.897	20	253	141	393	CGGGATCCGAATCAGAATAC	59.344	20	TCTAGGTTTCGGGGAGGATT	59.897	20	254	140	393	GAAGAATCCGGCGAAGAGAT	60.682	20	TCTAGGTTTCGGGGAGGATT	59.897	20	288	106	393
S_EST_SSR_000099	CAPS_CONTIG.1449_forward_876_nt	1	p3	(GTC)5	15	73	87	TCTTCGTCCTCATCGGAATC	60.158	20	CTGCTGACTGCTTCACGTTC	59.776	20	233	49	281	TCTTCGTCCTCATCGGAATC	60.158	20	GAACTGCTGACTGCTTCACG	59.776	20	236	49	284	TCTTCGTCCTCATCGGAATC	60.158	20	GCTGACTGCTTCACGTTCAC	59.628	20	231	49	279
S_EST_SSR_000100	CAPS_CONTIG.1489_forward_652_nt	1	p3	(CCG)5	15	44	58	CAAAGGAGAAGTTGCTTCCG	59.986	20	TGAGATCCCCGATGTTTCTC	60.011	20	250	8	257	CAAAGGAGAAGTTGCTTCCG	59.986	20	CGTCATGGAGGATCAAGGAT	59.886	20	127	8	134	CAAAGGAGAAGTTGCTTCCG	59.986	20	CACATTCACATTCGCTGCTT	59.871	20	189	8	196
S_EST_SSR_000101	CAPS_CONTIG.1494_forward_880_nt	1	p3	(CTG)5	15	97	111	GCACGAGGTCAATTCTCAAA	58.85	20	TTGGAGGCAAATCCTTATGC	60.038	20	246	0	245	GCACGAGGTCAATTCTCAAA	58.85	20	TGAAGTTTGGAGGCAAATCC	60.051	20	252	0	251	GCACGAGGTCAATTCTCAAAA	60.242	21	TTGGAGGCAAATCCTTATGC	60.038	20	246	0	245
S_EST_SSR_000102	CAPS_CONTIG.1495_forward_958_nt	1	p3	(TTG)5	15	806	820	ACGCGATTAGTTGGAGTTGG	60.132	20	CACGAGGATTACCGACCTGA	61.055	20	235	722	956	CGCGATTAGTTGGAGTTGGT	60.132	20	CACGAGGATTACCGACCTGA	61.055	20	234	723	956	ACGCGATTAGTTGGAGTTGG	60.132	20	GCACGAGGATTACCGACCT	60.088	19	236	722	957
S_EST_SSR_000103	CAPS_CONTIG.1513_forward_1377_nt	1	p3	(ACT)5	15	930	944	CCAACAGGAAGGCACTGAAT	60.111	20	GCACACTGCCCTTAAACACA	59.764	20	276	889	1164	GAGAAGATGCCAGGAGGACA	60.349	20	GCACACTGCCCTTAAACACA	59.764	20	299	866	1164	ATGAGGGACAACAGCAGCTT	59.874	20	ATTGTTCAATGCATCCCAGG	60.723	20	262	765	1026
S_EST_SSR_000104	CAPS_CONTIG.1517_forward_1351_nt	1	p3	(CAA)6	18	256	273	CACCCACGAGGTCTCTTTTC	59.697	20	TTCAATTTCACCTTCTGGGG	59.903	20	293	41	333	ACCCACGAGGTCTCTTTTCA	59.697	20	TTCAATTTCACCTTCTGGGG	59.903	20	292	42	333	CACCCACGAGGTCTCTTTTC	59.697	20	TCAATTTCACCTTCTGGGGT	59.381	20	292	41	332
S_EST_SSR_000105	CAPS_CONTIG.1521_forward_2210_nt	1	p2	(AT)10	20	1739	1758	TCGTTGACGCTATTGCTACG	60.037	20	TTTTTGGCTATTGATTCGTCG	60.082	21	295	1525	1819	ACGCTATTGCTACGATGGCT	59.895	20	TTTTTGGCTATTGATTCGTCG	60.082	21	289	1531	1819	TGACGCTATTGCTACGATGG	59.856	20	TTTTTGGCTATTGATTCGTCG	60.082	21	291	1529	1819
S_EST_SSR_000106	CAPS_CONTIG.1528_forward_726_nt	1	p3	(CTG)7	21	290	310	CGACGTGTTGCGAGTTAAAA	59.911	20	CATTGATCCGTTTCCCATCT	59.75	20	294	203	496	CGACGTGTTGCGAGTTAAAA	59.911	20	AGCTGAAGGATCAGAAAGCG	59.717	20	190	203	392	AAGACGGAGAGGAGATCGGT	60.216	20	AGCTGAAGGATCAGAAAGCG	59.717	20	219	174	392
S_EST_SSR_000107	CAPS_CONTIG.1531_forward_835_nt	1	p3	(CAA)5	15	780	794	ACGTTAATTCCACCACCCAA	60.088	20	ACGCGGCGTTATTATTAGCA	60.611	20	246	580	825	AACGTTAATTCCACCACCCA	60.088	20	ACGCGGCGTTATTATTAGCA	60.611	20	247	579	825	ACGTTAATTCCACCACCCAA	60.088	20	CGCGGCGTTATTATTAGCAG	60.728	20	245	580	824
S_EST_SSR_000108	CAPS_CONTIG.1558_forward_895_nt	1	p2	(AT)6	12	50	61	GCACGAGGCTTCTCTCTTCT	58.92	20	AAGCGAAAGCCAAGTGATTC	59.457	20	251	0	250	GCACGAGGCTTCTCTCTTCTC	60.802	21	AAGCGAAAGCCAAGTGATTC	59.457	20	251	0	250	GCACGAGGCTTCTCTCTTCT	58.92	20	GCGAAAGCCAAGTGATTCAA	61.285	20	249	0	248
S_EST_SSR_000109	CAPS_CONTIG.1561_forward_1380_nt	1	p2	(AC)6	12	65	76	CCACCAAAATCCCATTTCAC	60.029	20	CGTCGACGAGATCCTGTGTA	59.855	20	258	29	286	CCACCAAAATCCCATTTCAC	60.029	20	ACTTATCAGGTTTCGCGTCG	60.27	20	291	29	319	AACCTCTCCACCAAAATCCC	60.169	20	CGTCGACGAGATCCTGTGTA	59.855	20	265	22	286
S_EST_SSR_000110	CAPS_CONTIG.1570_forward_1560_nt	1	p3	(AGC)7	21	582	602	GTCGAGAAAGAGCCGTCATC	59.957	20	ACGGACCAAGGGGTAAAGTC	60.225	20	133	518	650	GTCGAGAAAGAGCCGTCATC	59.957	20	TTGAAAGTAGTTGGGCGAGG	60.241	20	188	518	705	GTCGAGAAAGAGCCGTCATC	59.957	20	CTGATTGATCCGTTGGGAAT	59.75	20	235	518	752
S_EST_SSR_000111	CAPS_CONTIG.1613_forward_563_nt	1	p3	(AGA)6	18	511	528	CTGATTGGTCCCTTGACGTT	59.966	20	CCTCACTCCGCCGCTAAC	61.913	18	203	347	549	TCACCCTCTCTGATTGGTCC	60.048	20	CCTCACTCCGCCGCTAAC	61.913	18	212	338	549	ACCCTCTCTGATTGGTCCCT	59.929	20	CCTCACTCCGCCGCTAAC	61.913	18	210	340	549
S_EST_SSR_000112	CAPS_CONTIG.1615_forward_1811_nt	1	p2	(CT)6	12	101	112	TGGCTAATTTTCACCGCTTC	60.209	20	TGCACCCATGAGACCATCTA	60.072	20	225	37	261	ATTTTCACCGCTTCTGCAAG	60.386	20	TGCACCCATGAGACCATCTA	60.072	20	219	43	261	CTTCTGCAAGCACGCCTAAT	60.543	20	TGCACCCATGAGACCATCTA	60.072	20	209	53	261
S_EST_SSR_000113	CAPS_CONTIG.1619_forward_701_nt	1	p6	(GCATCA)5	30	90	119	GCACGAGGAATTTTCCCAAT	61.184	20	GGTAGTGACCCGAGTTCCAA	59.966	20	227	0	226	GCACGAGGAATTTTCCCAAT	61.184	20	GGCTAATGGTAGTGACCCGA	59.955	20	234	0	233	GCACGAGGAATTTTCCCAAT	61.184	20	TCGGGCTAATGGTAGTGACC	59.955	20	237	0	236
S_EST_SSR_000114	CAPS_CONTIG.1630_forward_696_nt	1	p2	(CT)7	14	251	264	GCGACCACTGTCTCTCTTCC	59.993	20	TCTGCTCTTCTCCCGGATTA	59.91	20	173	130	302	CTCTTCCACTCTCAAACGCC	59.989	20	TCTGCTCTTCTCCCGGATTA	59.91	20	160	143	302	GCGACCACTGTCTCTCTTCC	59.993	20	ATCTGCTCTTCTCCCGGATT	60.176	20	174	130	303
S_EST_SSR_000115	CAPS_CONTIG.1632_forward_1238_nt	1	p2	(TC)6	12	21	32	GCACGAGGCTGCCAAC	60.079	16	TGTGAGACGCAAAGATCCAG	59.984	20	221	0	220	ACGAGGCTGCCAACCA	59.9	16	TCGATGAAGTTGTGAGACGC	59.992	20	229	2	230	ACGAGGCTGCCAACCA	59.9	16	TGTGAGACGCAAAGATCCAG	59.984	20	219	2	220
S_EST_SSR_000116	CAPS_CONTIG.1640_forward_761_nt	1	p3	(ATC)5	15	560	574	CTTCAGTTTGACCCAGCTCC	59.844	20	CATGTTAAAAGCCAGCAGCA	60.014	20	222	395	616	CCTTCAGTTTGACCCAGCTC	59.844	20	CATGTTAAAAGCCAGCAGCA	60.014	20	223	394	616	GCGAAAACATGGAGCAGAAT	60.221	20	CATGTTAAAAGCCAGCAGCA	60.014	20	245	372	616
S_EST_SSR_000117	CAPS_CONTIG.1663_forward_1175_nt	2	p2	(AT)6	12	317	328	GGGTTAGGGTTTCACCAACA	59.688	20	ACCATCACCCACGGTAACAC	60.555	20	264	181	444	GGGTTAGGGTTTCACCAACA	59.688	20	CATCACCCACGGTAACACAT	59.139	20	262	181	442	GGGTTAGGGTTTCACCAACA	59.688	20	ACATGTCTTTCCAACGGCAC	60.966	20	282	181	462
S_EST_SSR_000118	CAPS_CONTIG.1692_forward_331_nt	1	p3	(TTG)6	18	231	248	ACGAAGCTGTGTGCTTTCCT	60.058	20	AGGGCAATCTGCTAACTGGA	59.836	20	261	16	276	ACGAAGCTGTGTGCTTTCCT	60.058	20	GGGCAATCTGCTAACTGGAC	59.7	20	260	16	275	CCCCACTAGGTGGGAATACA	59.665	20	AGGTCAGATATGGGAAGGGG	60.147	20	126	204	329
S_EST_SSR_000119	CAPS_CONTIG.1700_forward_724_nt	1	p3	(TTA)6	18	76	93	AACCTGAGCAAAGCAACCTC	59.478	20	GACCCAATCGCTTGAACACT	60.119	20	283	10	292	AACCTGAGCAAAGCAACCTC	59.478	20	CCAATCGCTTGAACACTTGA	59.84	20	280	10	289	AACCTGAGCAAAGCAACCTC	59.478	20	ACCCAATCGCTTGAACACTT	59.598	20	282	10	291
S_EST_SSR_000120	CAPS_CONTIG.1724_forward_1137_nt	1	p2	(AT)6	12	1062	1073	GTGCTTTGACCGACCATCTT	60.119	20	TGAACTGACCACTCACATTGC	59.742	21	203	906	1108	TGAAATGTGCTTTGACCGAC	59.697	20	TGAACTGACCACTCACATTGC	59.742	21	209	900	1108	GCTTTGACCGACCATCTTTC	59.676	20	TGAACTGACCACTCACATTGC	59.742	21	201	908	1108
S_EST_SSR_000121	CAPS_CONTIG.1730_forward_784_nt	1	p2	(TA)9	18	641	658	TAATAGAATGGGTGAGGCCG	59.916	20	TCATTTGATCGGTAAAACTGTTG	59.042	23	218	498	715	GAGAATGAAGATGCGGATGC	60.722	20	TCATTTGATCGGTAAAACTGTTG	59.042	23	199	517	715	GTGAGGCCGAGAATGAAGAT	59.243	20	TCATTTGATCGGTAAAACTGTTG	59.042	23	207	509	715
S_EST_SSR_000122	CAPS_CONTIG.1742_forward_2375_nt	1	p2	(CT)6	12	1995	2006	GCTCGAGAGTTTCCAGGTTG	59.989	20	GCCTTAGCTGAACATCCGAG	59.978	20	258	1860	2117	CCTATGTTCAGGCGCTTGTT	60.27	20	CCTTAGCTGAACATCCGAGC	59.978	20	216	1901	2116	CCTATGTTCAGGCGCTTGTT	60.27	20	GCCTTAGCTGAACATCCGAG	59.978	20	217	1901	2117
S_EST_SSR_000123	CAPS_CONTIG.1753_forward_747_nt	1	p3	(CTT)5	15	424	438	CTCTCCAATCCTTCCCTTCC	60.008	20	GTGTTGCTGGTGCTGACATT	59.758	20	297	232	528	CTCTCCAATCCTTCCCTTCC	60.008	20	TGTTGCTGGTGCTGACATTC	60.885	20	296	232	527	CTCTCCAATCCTTCCCTTCC	60.008	20	CTGGTGCTGACATTCCATTTT	59.985	21	291	232	522
S_EST_SSR_000124	CAPS_CONTIG.1763_forward_1568_nt	1	p2	(GA)7	14	419	432	ATAGGGGTGTGTGTGCATGT	58.727	20	TCATGCCAGGTCATTCATGT	59.925	20	263	334	596	TTTATATAGGGGCGTGTGTGC	59.867	21	CCTCGTGCTTGGCATACTTT	60.27	20	239	283	521	TTTATATAGGGGCGTGTGTGC	59.867	21	TAGTTACTCCCTCCGTCCCC	60.319	20	257	283	539
S_EST_SSR_000125	CAPS_CONTIG.1777_forward_1375_nt	1	p2	(AC)6	12	140	151	ATGGAATTGCAGCCATGTTT	60.339	20	ATGTGTGCCAAAATCCAACA	59.823	20	144	85	228	AGGGGAGGGTAAAGAAGGCT	60.438	20	TGCCAAAATCCAACAATTCA	59.907	20	195	29	223	TAGGGGAGGGTAAAGAAGGC	59.549	20	TGCCAAAATCCAACAATTCA	59.907	20	196	28	223
S_EST_SSR_000126	CAPS_CONTIG.1785_forward_806_nt	1	p2	(TA)14	28	434	461	ACCCCTTATTTGTGCCAACA	60.227	20	TCACACCAAATCCCTTCACA	59.935	20	236	342	577	CACCCCTTATTTGTGCCAAC	60.227	20	TCACACCAAATCCCTTCACA	59.935	20	237	341	577	CGAGAAGCACCCCTTATTTG	59.702	20	TCACACCAAATCCCTTCACA	59.935	20	244	334	577
S_EST_SSR_000127	CAPS_CONTIG.1785_forward_806_nt	2	p2	(TA)6	12	602	613	TTCTGGTCCATGGTTGGATT	60.173	20	AATTCAACACAACTTCCCGC	59.978	20	242	529	770	TTCTGGTCCATGGTTGGATT	60.173	20	TTCCCGCCTTTACAAGTCAC	60.11	20	229	529	757	TGTGAAGGGATTTGGTGTGA	59.935	20	CTTCCCGCCTTTACAAGTCA	60.241	20	201	558	758
S_EST_SSR_000128	CAPS_CONTIG.1787_forward_2372_nt	1	p2	(TC)8	16	1810	1825	CCAGCACCACTACAAGCAAA	59.904	20	GAAGGTATCCCGTGGCTTTT	60.32	20	263	1674	1936	TCACCAGCACCACTACAAGC	59.905	20	GGTGGGAGGTGGAAGGTATC	60.575	20	277	1671	1947	TCACCAGCACCACTACAAGC	59.905	20	GTGGGAGGTGGAAGGTATCC	60.575	20	276	1671	1946
S_EST_SSR_000129	CAPS_CONTIG.1796_forward_710_nt	1	p3	(CAT)7	21	133	153	TGATTTCACTGCAACCAACAA	60.142	21	TAGCCCCTTTGTGTCTGCTT	59.875	20	155	105	259	TGATTTCACTGCAACCAACAA	60.142	21	TTGCTAGCCCCTTTGTGTCT	59.875	20	159	105	263	TGATTTCACTGCAACCAACAA	60.142	21	GTTGCTAGCCCCTTTGTGTC	59.74	20	160	105	264
S_EST_SSR_000130	CAPS_CONTIG.1801_forward_1455_nt	2	p2	(CA)14	28	265	292	TGCACAGGACTTTTCTTCCC	60.232	20	CGTTAAAGCACCATTTCCGT	59.996	20	135	217	351	TGCACAGGACTTTTCTTCCC	60.232	20	GAAGCATCTGAGCAAGACCC	59.957	20	190	217	406	TGCACAGGACTTTTCTTCCC	60.232	20	TCCGTTAAAGCACCATTTCC	59.938	20	137	217	353
S_EST_SSR_000131	CAPS_CONTIG.1813_forward_1029_nt	1	p3	(TCT)7	21	297	317	CTTCCAAACCATCATCCACC	60.173	20	TGGTGTGAGGTGAAATCCAA	59.935	20	274	69	342	CACACCCTTTCTCTTCCTGG	59.691	20	TGGTGTGAGGTGAAATCCAA	59.935	20	253	90	342	CAAACCATCATCCACCACAC	59.656	20	TGGTGTGAGGTGAAATCCAA	59.935	20	270	73	342
S_EST_SSR_000132	CAPS_CONTIG.1817_forward_800_nt	1	p2	(GA)7	14	22	35	CACGAGGGCAGCTTGAGA	61.303	18	AGCATCTGTCCGTTGCTCTT	60.02	20	228	1	228	CACGAGGGCAGCTTGAGA	61.303	18	GACCTCATTGGTAGCCCAGA	60.073	20	157	1	157	CACGAGGGCAGCTTGAGA	61.303	18	TTGGATTTAGCACGGACCTC	60.074	20	171	1	171
S_EST_SSR_000133	CAPS_CONTIG.1827_forward_875_nt	1	p2	(GA)8	16	50	65	GCACGAGGCTATTATTGTTGTG	59.674	22	GGTAACGTGTCTCTGCGTCA	59.905	20	275	0	274	GCACGAGGCTATTATTGTTGTG	59.674	22	GGTCAGAGTCTTGGTCTCCG	59.835	20	295	0	294	GCACGAGGCTATTATTGTTGTG	59.674	22	TGTCTCTGCGTCATACTCGC	60.168	20	268	0	267
S_EST_SSR_000134	CAPS_CONTIG.1838_forward_1027_nt	1	p3	(GTT)5	15	831	845	CTATCGGAAACAGCCAGCTC	59.978	20	CAAGGAGATGCAACAACAACA	59.749	21	188	769	956	CTATCGGAAACAGCCAGCTC	59.978	20	CACAAGGAGATGCAACAACAA	59.749	21	190	769	958	ATTTTGCCGGAGTGTGATTC	59.939	20	CACAAGGAGATGCAACAACAA	59.749	21	297	662	958
S_EST_SSR_000135	CAPS_CONTIG.1842_forward_992_nt	1	p3	(AAG)5	15	608	622	CATGCTTAACGCTGCCATTA	59.864	20	TCAGACAGCCTTTCTTGGGT	59.844	20	263	486	748	GCCTCCTGAGAAAGAGGACA	59.53	20	TCAGACAGCCTTTCTTGGGT	59.844	20	281	468	748	TGCCTCCTGAGAAAGAGGAC	59.53	20	TCAGACAGCCTTTCTTGGGT	59.844	20	282	467	748
S_EST_SSR_000136	CAPS_CONTIG.1875_forward_2046_nt	1	p4	(TCTT)5	20	189	208	GCACGAGGGAAAGAATGAAG	59.813	20	GCGTGAAGTGAAAGGGATGT	60.119	20	237	0	236	GCACGAGGGAAAGAATGAAG	59.813	20	AGCGTGAAGTGAAAGGGATG	60.255	20	238	0	237	CACGAGGGAAAGAATGAAGG	59.665	20	GCGTGAAGTGAAAGGGATGT	60.119	20	236	1	236
S_EST_SSR_000137	CAPS_CONTIG.1882_forward_914_nt	1	p2	(AT)10	20	445	464	GGGGACCAGATCCAGTTACA	59.779	20	TTTCCGCCTATCAACAATGG	60.827	20	269	281	549	TGGGGACCAGATCCAGTTAC	59.779	20	TTTCCGCCTATCAACAATGG	60.827	20	270	280	549	CGACGATCAGAGGCAGATTT	60.362	20	TTTCCGCCTATCAACAATGG	60.827	20	148	402	549
S_EST_SSR_000138	CAPS_CONTIG.1888_forward_919_nt	1	p2	(TC)7	14	777	790	TGGAGTCGTGATCCTGCATA	60.225	20	AGTGCTGCTTTAGATTTTGATGA	58.225	23	295	579	873	TGGAGTCGTGATCCTGCATA	60.225	20	GTGCTGCTTTAGATTTTGATGA	57.222	22	294	579	872	ATGGAGTCGTGATCCTGCAT	60.507	20	AGTGCTGCTTTAGATTTTGATGA	58.225	23	296	578	873
S_EST_SSR_000139	CAPS_CONTIG.1893_forward_681_nt	1	p3	(CCG)5	15	262	276	TGGCCTGAATTTTCCAAATC	59.878	20	GCTTTGAAGCGAGGAGAGAA	59.836	20	151	207	357	AAATCTTCATGGGACCCACA	60.173	20	GCTTTGAAGCGAGGAGAGAA	59.836	20	136	222	357	AAACTTCCACACCCAACCTG	59.861	20	TCGACGGAGTTAGGGTTCTG	60.246	20	254	48	301
S_EST_SSR_000140	CAPS_CONTIG.1925_forward_1173_nt	1	p2	(TC)6	12	22	33	ACGAGGCACGAGGGCT	60.538	16	TCTCTGGCTTTCTTGCCAAT	59.955	20	126	2	127	ACGAGGCACGAGGGCT	60.538	16	TTGTGCTCCAACATCTCCAG	59.831	20	253	2	254	ACGAGGCACGAGGGCT	60.538	16	TCCGGTGTCACTGTAGGTTG	59.591	20	190	2	191
S_EST_SSR_000141	CAPS_CONTIG.1938_forward_633_nt	1	p3	(CAG)7	21	98	118	CTCCTCAGCAACAGACCCAT	60.261	20	CCAGATGCTAGCTGCCTACC	60	20	250	53	302	CTCCTCAGCAACAGACCCAT	60.261	20	TCCCAGTGGCTGAGAGAACT	59.986	20	215	53	267	CTCCTCAGCAACAGACCCAT	60.261	20	CTCCCAGTGGCTGAGAGAAC	59.986	20	216	53	268
S_EST_SSR_000142	CAPS_CONTIG.1963_forward_505_nt	1	p6	(AAGAAA)6	36	105	140	TTTTCAAGCAAATGTGTGGC	59.712	20	GTTTGCCATTATGTCGGCTT	59.967	20	155	13	167	CGCGGATTATTTGATGGAAC	60.289	20	GTTTGCCATTATGTCGGCTT	59.967	20	136	32	167	ACTGCCGAGGTGTTTCTTTG	60.291	20	GTTTGCCATTATGTCGGCTT	59.967	20	118	50	167
S_EST_SSR_000143	CAPS_CONTIG.1974_forward_1216_nt	1	p3	(TAT)5	15	974	988	ACCTTAATGGCCAAACCCTC	60.187	20	TGCCCTTTTCATTTTTCACC	59.916	20	288	808	1095	GCTCCTGCTCATTGGTCATT	60.226	20	TGCCCTTTTCATTTTTCACC	59.916	20	217	879	1095	ACCTTAATGGCCAAACCCTC	60.187	20	AAGTCCACACCTTGACCACC	59.859	20	264	808	1071
S_EST_SSR_000144	CAPS_CONTIG.1987_forward_724_nt	1	p3	(TAG)6	18	418	435	CTCTCCTCCATGGTTGTCGT	60.112	20	TCTTCAAGTTGCCAGTCGTG	60.025	20	282	372	653	CTCTCCTCCATGGTTGTCGT	60.112	20	TGTTGCAAAAATCCTCCTCC	60.051	20	127	372	498	CTCTCCTCCATGGTTGTCGT	60.112	20	TCTTCCGGCCCTTTAGTTTT	60.068	20	261	372	632
S_EST_SSR_000145	CAPS_CONTIG.1999_forward_634_nt	1	p3	(CAG)5	15	214	228	TTGCTGCATCACAACAACCT	60.31	20	AACGGATACTGTGTTTGCCC	59.859	20	278	115	392	TGCTGCATCACAACAACCTT	60.31	20	AACGGATACTGTGTTTGCCC	59.859	20	277	116	392	TTGCTGCATCACAACAACCT	60.31	20	CATGTGATGCCATTGAAACC	59.781	20	259	115	373
S_EST_SSR_000146	CAPS_CONTIG.2025_forward_1065_nt	1	p3	(CCG)5	15	247	261	CTCCCATCAATCTCCTCCAA	60.003	20	TTAGGTATTCTGCGGGGATG	59.916	20	196	164	359	GCCTCTATCAACCCTCTCCC	60.037	20	TTAGGTATTCTGCGGGGATG	59.916	20	226	134	359	CAGCAGCTCTTTCCAATTCC	59.955	20	TTAGGTATTCTGCGGGGATG	59.916	20	285	75	359
S_EST_SSR_000147	CAPS_CONTIG.2032_forward_1579_nt	1	p3	(TTC)5	15	92	106	CCACCGCTACTTTGACCATT	59.993	20	TGTTGATGGGGAGATGATGA	59.85	20	210	50	259	CCACCGCTACTTTGACCATT	59.993	20	GCAATTGTTGATGGGGAGAT	59.756	20	215	50	264	CCACCGCTACTTTGACCATT	59.993	20	TTGTTGATGGGGAGATGATG	59.296	20	211	50	260
S_EST_SSR_000148	CAPS_CONTIG.2046_forward_801_nt	1	p3	(CCT)5	15	538	552	ATGGTCAAGATGGAACGAGC	60.081	20	CACGTAGCTTGATTCGGGTT	60.132	20	212	485	696	CCTATCGTCTTGTGGCAGGT	60.134	20	CACGTAGCTTGATTCGGGTT	60.132	20	268	429	696	ACCCTATCGTCTTGTGGCAG	60.134	20	CACGTAGCTTGATTCGGGTT	60.132	20	270	427	696
S_EST_SSR_000149	CAPS_CONTIG.2047_forward_906_nt	1	p2	(AG)10	20	51	70	GCACGAGGATTTCTTTCTAGC	58.226	21	CTTCACCAGGAACAACACGA	59.72	20	142	0	141	GCACGAGGATTTCTTTCTAGC	58.226	21	ACCAGGAACAACACGACCAT	60.284	20	138	0	137	GAGGATTTCTTTCTAGCACGG	58.085	21	CTTCACCAGGAACAACACGA	59.72	20	138	4	141
S_EST_SSR_000150	CAPS_CONTIG.2069_forward_594_nt	1	p3	(TGA)5	15	221	235	CTCGGATGCCGATGATTATT	59.885	20	GAGGTAGAGAGGCAACGCAC	60.02	20	161	172	332	CTCGGATGCCGATGATTATT	59.885	20	GGGAGGGTAAGATGTACGCA	59.955	20	202	172	373	CTCGGATGCCGATGATTATT	59.885	20	TCCGAAGAGGTAGAGAGGCA	60.088	20	167	172	338
S_EST_SSR_000151	CAPS_CONTIG.2069_forward_594_nt	2	p3	(TTG)5	15	405	419	GTGCGTTGCCTCTCTACCTC	60.02	20	GAGGCTCAACAAACCAGTCA	58.854	20	254	313	566	GTGCGTTGCCTCTCTACCTC	60.02	20	TGAGGCTCAACAAACCAGTC	58.854	20	255	313	567	TGCGTACATCTTACCCTCCC	59.955	20	GAGGCTCAACAAACCAGTCA	58.854	20	213	354	566
S_EST_SSR_000152	CAPS_CONTIG.2169_forward_436_nt	1	p3	(CCG)5	15	46	60	CAAAGGAGAAGTTGCTTCCG	59.986	20	TGAGATCCCCGATGTTTCTC	60.011	20	283	10	292	CAAAGGAGAAGTTGCTTCCG	59.986	20	TCCGCACGACATTTTGATTA	60.073	20	120	10	129	CAAAGGAGAAGTTGCTTCCG	59.986	20	CGTCATGGAGGATCAAGGAT	59.886	20	160	10	169
S_EST_SSR_000153	CAPS_CONTIG.2183_forward_931_nt	1	p2	(TC)6	12	722	733	AAGCCAAGGATTTTGTCAGC	59.316	20	TAAAAGCGCAAGCAGCAGTA	59.924	20	207	668	874	AAGCCAAGGATTTTGTCAGC	59.316	20	AGCGCAAGCAGCAGTAACTT	60.355	20	203	668	870	AAGCCAAGGATTTTGTCAGC	59.316	20	TTTTTAAAAGCGCAAGCAGC	60.621	20	211	668	878
S_EST_SSR_000154	CAPS_CONTIG.2200_forward_867_nt	1	p2	(AC)6	12	679	690	CCTACCGAGCAGGAGAACTG	60.005	20	CTGTTATGCACGGAGTCCAA	59.716	20	263	584	846	CCTACCGAGCAGGAGAACTG	60.005	20	TGTTATGCACGGAGTCCAAG	59.716	20	262	584	845	CCTACCGAGCAGGAGAACTG	60.005	20	GCTCCTGTTATGCACGGAGT	60.285	20	267	584	850
S_EST_SSR_000155	CAPS_CONTIG.2225_forward_3484_nt	1	c	(TA)6tgttttctattagtttggacatgcagtttctcctcttggg(GT)10	72	1756	1827	TTCGGCTCTTTCCAGAACAT	59.813	20	AGAGCAAGGCTCTTCAGCAC	59.898	20	263	1686	1948	ATGAATAGACGATGCGGCTT	59.696	20	AGAGCAAGGCTCTTCAGCAC	59.898	20	220	1729	1948	TCGGCTCTTTCCAGAACATC	60.34	20	AGAGCAAGGCTCTTCAGCAC	59.898	20	262	1687	1948
S_EST_SSR_000156	CAPS_CONTIG.2225_forward_3484_nt	2	p3	(CTG)13	39	2192	2230	AAACCTCGGAGGAGCATTTT	60.074	20	GCAGCAGCAGTTAACCATGA	60.019	20	241	2120	2360	AACCTCGGAGGAGCATTTTT	60.074	20	GCAGCAGCAGTTAACCATGA	60.019	20	240	2121	2360	AACCTCGGAGGAGCATTTTT	60.074	20	TTCAACCTCAACAGCAGCAG	60.175	20	170	2121	2290
S_EST_SSR_000157	CAPS_CONTIG.2247_forward_679_nt	1	p2	(CT)7	14	32	45	ACGAGGCTCCTCCTGTCTCT	60.548	20	TCCATTGACTGTGACGGAGA	60.246	20	207	2	208	ACGAGGCTCCTCCTGTCTCT	60.548	20	AGCGTATGGTCCTCGTCTGT	59.751	20	270	2	271	ACGAGGCTCCTCCTGTCTCT	60.548	20	CGTATGGTCCTCGTCTGTCA	59.701	20	268	2	269
S_EST_SSR_000158	CAPS_CONTIG.2274_forward_735_nt	1	p3	(AAT)6	18	297	314	ATCCTTGAACAACCACCTGC	59.973	20	ATGTGTTCGGCTTGAGGAGT	59.727	20	255	194	448	TGGAGAGAGATTTCATGGGC	60.158	20	ATGTGTTCGGCTTGAGGAGT	59.727	20	293	156	448	ATCCTTGAACAACCACCTGC	59.973	20	TGTGCACCAATTTGAGTTCC	59.547	20	233	194	426
S_EST_SSR_000159	CAPS_CONTIG.2285_forward_713_nt	1	p2	(TC)6	12	42	53	CGCATTTTCCTTTCCCATAC	59.411	20	TTTCTTGAGTTCAGCGGGTT	59.853	20	182	10	191	CGCATTTTCCTTTCCCATAC	59.411	20	TTCTTGAGTTCAGCGGGTTT	59.853	20	181	10	190	CGCATTTTCCTTTCCCATAC	59.411	20	TTTTCTTGAGTTCAGCGGGT	59.853	20	183	10	192
S_EST_SSR_000160	CAPS_CONTIG.2306_forward_829_nt	1	p3	(AGG)5	15	565	579	GAAACGGGATCGAGACGATA	60.036	20	TATGATGGGTGGCTTTGGTT	60.192	20	166	492	657	GAAACGGGATCGAGACGATA	60.036	20	TTATGATGGGTGGCTTTGGT	60.192	20	167	492	658	GAAACGGGATCGAGACGATA	60.036	20	ATTATGATGGGTGGCTTTGG	59.645	20	168	492	659
S_EST_SSR_000161	CAPS_CONTIG.2318_forward_669_nt	1	c	(TA)11t(TA)12aa(AT)10	69	338	406	TCTCGATTTTGCGATCTTCA	59.499	20	TTCGTCCTTCCTGTTTCCAC	60.088	20	221	289	509	TCTCGATTTTGCGATCTTCA	59.499	20	GTTCGTCCTTCCTGTTTCCA	60.088	20	222	289	510	TCTCGATTTTGCGATCTTCA	59.499	20	TGTTCGTCCTTCCTGTTTCC	60.088	20	223	289	511
S_EST_SSR_000162	CAPS_CONTIG.2323_forward_1007_nt	1	p2	(TG)6	12	495	506	TACAAAATCAGCCCCTCCAC	59.933	20	GTTTGTGCTGCTGTACCCAA	59.764	20	199	395	593	TACAAAATCAGCCCCTCCAC	59.933	20	GAACTCAGCAATACCAGCCC	59.7	20	293	395	687	TACAAAATCAGCCCCTCCAC	59.933	20	TCCTCCTTGTTTTCTGCCAT	59.67	20	136	395	530
S_EST_SSR_000163	CAPS_CONTIG.2324_forward_388_nt	1	p3	(TAT)5	15	301	315	AGCTTTTGCTCGTTTCTTCG	59.769	20	TCTCAAGTTTGGAACTAAGCCT	57.322	22	229	113	341	TCGTTTCTTCGACGGCTAAC	60.386	20	TCTCAAGTTTGGAACTAAGCCT	57.322	22	220	122	341	AGCTTTTGCTCGTTTCTTCG	59.769	20	AATCTCAAGTTTGGAACTAAGCC	58.046	23	231	113	343
S_EST_SSR_000164	CAPS_CONTIG.2337_forward_1236_nt	1	p2	(AT)7	14	197	210	TCGATGAACGAGAGCTTGTG	60.136	20	TGCACAACCAAGGATTGAGT	59.139	20	229	28	256	TCGATGAACGAGAGCTTGTG	60.136	20	ACTGCACAACCAAGGATTGA	59.139	20	231	28	258	ATTGGTCGATGAACGAGAGC	60.226	20	ACTGCACAACCAAGGATTGA	59.139	20	236	23	258
S_EST_SSR_000165	CAPS_CONTIG.2339_forward_3866_nt	1	p2	(TA)15	30	2364	2393	AACAATGGCTTACAGGGCTC	59.198	20	GAAGCTATGAGGGATGCTGG	59.797	20	255	2301	2555	GCCATGGAAAATGCCAATAG	60.289	20	GCTGATGAGGAGGTTGGTTT	59.141	20	225	2210	2434	GCCATGGAAAATGCCAATAG	60.289	20	AGCTGATGAGGAGGTTGGTTT	60.125	21	226	2210	2435
S_EST_SSR_000166	CAPS_CONTIG.2356_forward_732_nt	1	p2	(TA)7	14	36	49	CACGAGGAAATTAAGCTCCCTA	59.752	22	CACCGGGATACGTAAACCAC	60.11	20	195	1	195	CACGAGGAAATTAAGCTCCCTA	59.752	22	CCAGGAGAGCAACCGAATAA	60.206	20	268	1	268	CACGAGGAAATTAAGCTCCCTA	59.752	22	AAATTCGCCATCCAAATTCA	60.268	20	130	1	130
S_EST_SSR_000167	CAPS_CONTIG.2359_forward_1002_nt	2	p3	(GTT)5	15	593	607	TGGCGAAATCATCATCGTTA	60.035	20	GAGGAGTGTCAAGGCGAGAC	59.993	20	235	500	734	AAGGCATCATCAAAATTGGC	59.907	20	GAGGAGTGTCAAGGCGAGAC	59.993	20	251	484	734	TGGCGAAATCATCATCGTTA	60.035	20	ACCTCAGCAGGAGGATGTTG	60.261	20	254	500	753
S_EST_SSR_000168	CAPS_CONTIG.2372_forward_854_nt	1	p3	(ATT)6	18	46	63	GCACGAGGCTCTCTCTAAACTC	59.801	22	CTGCTGAAGCGTGGTGAATA	60.011	20	249	0	248	GCACGAGGCTCTCTCTAAACTC	59.801	22	AGCTCGAGTTCCTGCTGAAG	59.891	20	260	0	259	GCACGAGGCTCTCTCTAAACTC	59.801	22	CAATATGTCATCACCACCGC	59.805	20	288	0	287
S_EST_SSR_000169	CAPS_CONTIG.2375_forward_1973_nt	1	p3	(TCC)5	15	776	790	ATGGCAGCAGCTATGGATTT	59.696	20	ATTTCCGTGGAAGTGGAACA	60.353	20	296	575	870	ATGGCAGCAGCTATGGATTT	59.696	20	CATTTCCGTGGAAGTGGAAC	60.353	20	297	575	871	ATGGCAGCAGCTATGGATTT	59.696	20	TTCCGTGGAAGTGGAACAAT	60.353	20	294	575	868
S_EST_SSR_000170	CAPS_CONTIG.2379_forward_1556_nt	1	p3	(CCA)5	15	429	443	GACGAACGCAGAAGACATGA	59.992	20	GGTAATGGTGATGGAGGAGG	59.213	20	292	177	468	GCAGGAGGGCAATGATGATA	60.973	20	TGGTGGTGAGCGTACACAAT	60.032	20	177	314	490	TTTGATGAGGCTTATGAACGG	60.081	21	TGGTGGTGAGCGTACACAAT	60.032	20	275	216	490
S_EST_SSR_000171	CAPS_CONTIG.2379_forward_1556_nt	2	p3	(CAC)5	15	949	963	TTACCACTACAACTCCCCGC	59.993	20	GAGGGGGAAAAGAGTTGAGG	60.045	20	265	799	1063	CACCTCCATCACCATCTCCT	59.92	20	GAGGGGGAAAAGAGTTGAGG	60.045	20	299	765	1063	CGGTCTACGAAGGTCCGTTA	60.125	20	GAGGGGGAAAAGAGTTGAGG	60.045	20	164	900	1063
S_EST_SSR_000172	CAPS_CONTIG.2388_forward_1055_nt	1	p3	(ATA)6	18	686	703	ACTGTCCACTGCCTGCTTTC	60.453	20	AGCCTGAAAAACAGCGAAAA	59.996	20	150	655	804	GACTGTCCACTGCCTGCTTT	60.453	20	AGCCTGAAAAACAGCGAAAA	59.996	20	151	654	804	ACTGTCCACTGCCTGCTTTC	60.453	20	GAAGGAAGATGAAAAGGCCC	60.017	20	293	655	947
S_EST_SSR_000173	CAPS_CONTIG.2389_forward_914_nt	2	c	(CTA)5aggatccttcatctgctgatggacctaaaaagcccaaaag(GAA)5	70	228	297	GTGAATCAGCCCACGAATTT	59.939	20	GAGACACCGGTCCAATGAGT	59.969	20	218	157	374	GTGAATCAGCCCACGAATTT	59.939	20	CAATGAGTTTTGGCCATGTG	59.964	20	206	157	362	GTGAATCAGCCCACGAATTT	59.939	20	TTCATAGGAGACACCGGTCC	59.927	20	225	157	381
S_EST_SSR_000174	CAPS_CONTIG.2400_forward_712_nt	1	c	(TC)10(AC)11	42	36	77	ACGAGGAACAAAAGCCACAC	60.156	20	TTCTTCGTCTTGGTCATCCC	60.05	20	191	2	192	ACGAGGAACAAAAGCCACAC	60.156	20	GGTCAGGAGTGGAGAAGTCG	59.835	20	255	2	256	CGAGGAACAAAAGCCACACT	60.291	20	TTCTTCGTCTTGGTCATCCC	60.05	20	190	3	192
S_EST_SSR_000175	CAPS_CONTIG.2421_forward_1072_nt	1	p6	(GGCATT)5	30	41	70	CAAGGCTCACACAGCATTCA	61.023	20	TAAATCTCCCATGGCTCCTG	60.029	20	220	18	237	CAAGGCTCACACAGCATTCA	61.023	20	TCATGCATCTCTTGTTTCGC	59.955	20	160	18	177	CAAGGCTCACACAGCATTCA	61.023	20	ACTGTCATCGTCGTCTGCAC	59.905	20	257	18	274
S_EST_SSR_000176	CAPS_CONTIG.2424_forward_2121_nt	1	p3	(CAA)5	15	588	602	ACCACAACAGCAATGGATGA	59.967	20	TAGCAGCACCGTATTGTTGC	59.902	20	116	553	668	AAGGTCAAGGTCACCCACAG	60.002	20	CCCACGAAGGTTGAAATTGT	59.83	20	294	333	626	ACCACAACAGCAATGGATGA	59.967	20	GACATGGAGCTAGGACTCGG	59.827	20	150	553	702
S_EST_SSR_000177	CAPS_CONTIG.2443_forward_1402_nt	1	p3	(GCG)7	21	83	103	GCCGCCATAAAATGAACTCT	59.186	20	TTTTCGTTGAGAGACATGCG	59.988	20	151	22	172	GCCGCCATAAAATGAACTCT	59.186	20	GAGACATGCGGATACGGAAT	59.923	20	141	22	162	CTCTACGGCACTCTCCCTTC	59.04	20	TTTTCGTTGAGAGACATGCG	59.988	20	135	38	172
S_EST_SSR_000178	CAPS_CONTIG.2520_forward_1465_nt	1	p4	(TTGT)6	24	165	188	GTAACGCCCCAAAAGATCAA	59.938	20	GTGCCCATGACCCATATTTC	60.021	20	289	81	369	GTAACGCCCCAAAAGATCAA	59.938	20	TGCCCATGACCCATATTTCT	60.155	20	288	81	368	GTAACGCCCCAAAAGATCAA	59.938	20	GTAACAAGTGCCCATGACCC	60.24	20	296	81	376
S_EST_SSR_000179	CAPS_CONTIG.2532_forward_1653_nt	1	c	(CT)12ttctctttctttctctctttcctttgcaaaccagagggtttttagtacagttttgtaccttgtt(TC)7ttccccatactgccacctcactcctctcttttcttaccattcaagtttcttttcttgatccttctctcccttcttgttttgtgggttctgggtactcg(TA)7	214	58	271	ACGCGTACTCTCTGTTTGGC	60.462	20	CCGCCATCAAAACAAACAA	60.486	19	289	18	306	ACGCGTACTCTCTGTTTGGC	60.462	20	CGCCATCAAAACAAACAAGTC	60.528	21	288	18	305	ACGCGTACTCTCTGTTTGGC	60.462	20	CCATCAAAACAAACAAGTCCC	59.322	21	286	18	303
S_EST_SSR_000180	CAPS_CONTIG.2538_forward_753_nt	1	p2	(AG)6	12	27	38	GAGGGTTTTGTGGTCTGCAC	60.555	20	GAGAAAAATGCAGGTCAGGC	59.82	20	135	4	138	GAGGGTTTTGTGGTCTGCAC	60.555	20	AAAATGCAGGTCAGGCTTGT	59.74	20	131	4	134	GAGGGTTTTGTGGTCTGCAC	60.555	20	GCAGGTCAGGCTTGTGATTT	60.263	20	126	4	129
S_EST_SSR_000181	CAPS_CONTIG.2545_forward_1286_nt	1	p2	(GT)11	22	604	625	CGATGCGGCTTCTGTTTTAT	60.23	20	AGAGCAAGGCTCTTCAGCAC	59.898	20	217	534	750	ATGAATAGACGATGCGGCTT	59.696	20	AGAGCAAGGCTCTTCAGCAC	59.898	20	226	525	750	TGAATGAATAGACGATGCGG	59.646	20	AGAGCAAGGCTCTTCAGCAC	59.898	20	229	522	750
S_EST_SSR_000182	CAPS_CONTIG.2545_forward_1286_nt	2	p3	(CTG)6	18	994	1011	AACCTCGGAGGAGCATTTCT	60.212	20	AAGAGGGAAACCATGAGCCT	60.074	20	288	923	1210	AACCTCGGAGGAGCATTTCT	60.212	20	CCATGAGGCCATCAAATCTT	59.894	20	205	923	1127	AGTCCTTGCCGATGTTGAAG	60.255	20	AAGAGGGAAACCATGAGCCT	60.074	20	252	959	1210
S_EST_SSR_000183	CAPS_CONTIG.2557_forward_815_nt	1	p3	(TGC)5	15	688	702	ACGAGGAGACGGAGAGTTCA	59.986	20	TGATAGTAGCCGGAAAGCCA	60.732	20	267	489	755	GTTCGGGTTCGATACAAGGA	59.933	20	TGATAGTAGCCGGAAAGCCA	60.732	20	175	581	755	ATGCAAGGTAGTGGTGGAGC	60.142	20	TGATAGTAGCCGGAAAGCCA	60.732	20	215	541	755
S_EST_SSR_000184	CAPS_CONTIG.2571_forward_693_nt	1	p3	(CAG)5	15	448	462	AGCTGAAGCAAAAACCGAAA	59.996	20	TTGGTGCCTCTGTTTCCTCT	59.844	20	113	403	515	AAGCTGAAGCAAAAACCGAA	59.996	20	TTGGTGCCTCTGTTTCCTCT	59.844	20	114	402	515	AGAGGCCGTTACTGACGAGA	60.012	20	TTGGTGCCTCTGTTTCCTCT	59.844	20	176	340	515
S_EST_SSR_000185	CAPS_CONTIG.2581_forward_1335_nt	1	p3	(AAG)5	15	36	50	GCCTTGGATCATCAGGAAAA	60.014	20	TCTAGCGACAGCAGGTCCTT	60.156	20	209	9	217	GCCTTGGATCATCAGGAAAA	60.014	20	CGTCTTCACGTCTAGCGACA	60.199	20	219	9	227	GCCTTGGATCATCAGGAAAA	60.014	20	TGGAGTAGTCAACGCCTTCC	60.255	20	256	9	264
S_EST_SSR_000186	CAPS_CONTIG.2581_forward_1335_nt	2	p2	(GA)6	12	639	650	GATGCAGTGCAAGCACAAGT	60.064	20	AACCAGGATAGCACTCCGAA	59.694	20	292	417	708	AGCTGGCTTATCCTGAGCAA	60.118	20	AACCAGGATAGCACTCCGAA	59.694	20	222	487	708	CAAGAGGGATGATCAGAGGC	59.761	20	AAACTGGAATGCAGCTTTGG	60.249	20	274	608	881
S_EST_SSR_000187	CAPS_CONTIG.2583_forward_753_nt	1	p3	(ACA)5	15	143	157	CCTAATGGCCTTTCGATTCA	60.031	20	TCCACCTAATAATGCGACCA	58.991	20	299	15	313	AACCAAATTGAAACCCCTCC	60.032	20	TCCACCTAATAATGCGACCA	58.991	20	235	79	313	CCTAATGGCCTTTCGATTCA	60.031	20	TTTTAAGAATGGCCACCACTG	59.982	21	240	15	254
S_EST_SSR_000188	CAPS_CONTIG.2593_forward_1838_nt	1	p3	(CTT)5	15	1638	1652	GCAACACAAGCCTAACAGCA	60.058	20	CTGCTGAGAAGAAGCCCAAG	60.269	20	294	1417	1710	CCCATTGATTTGCTGGAGAT	59.894	20	TCTCTCAACAATGGCACCAA	60.24	20	249	1545	1793	CCCATTGATTTGCTGGAGAT	59.894	20	CCAGCTGAGAAGAAGCCAGT	59.745	20	212	1545	1756
S_EST_SSR_000189	CAPS_CONTIG.2601_forward_1028_nt	1	p2	(TA)6	12	809	820	CTGCCTGCCAGAAGACAAAT	60.397	20	CCTGCTGTACTTGATGCCAA	59.864	20	248	729	976	TGCCTGCCAGAAGACAAATA	59.42	20	CCTGCTGTACTTGATGCCAA	59.864	20	247	730	976	CTGCCTGCCAGAAGACAAAT	60.397	20	TCCTGCTGTACTTGATGCCA	60.413	20	249	729	977
S_EST_SSR_000190	CAPS_CONTIG.2608_forward_453_nt	1	p3	(TCT)7	21	166	186	CAAAACGAAGCAGCAAACAA	60.029	20	AAAATGAATAGCGCGTTTGG	60.095	20	242	67	308	TCTTCCCATGGAGAACCAAG	60.042	20	AAAATGAATAGCGCGTTTGG	60.095	20	262	47	308	CAAAACGAAGCAGCAAACAA	60.029	20	CTCGTTTTTAGCCAACTCGG	59.876	20	266	67	332
S_EST_SSR_000191	CAPS_CONTIG.2636_forward_1034_nt	1	p3	(AGG)6	18	520	537	GGAATTCTGCAGGGAAATGA	60.014	20	CCTACGGCCCACAATAAGAA	59.953	20	216	460	675	GGAATTCTGCAGGGAAATGA	60.014	20	GCCCACAATAAGAAAAGCCA	60.074	20	210	460	669	GGAATTCTGCAGGGAAATGA	60.014	20	GGCACCTTCCACCACACTAT	59.851	20	116	460	575
S_EST_SSR_000192	CAPS_CONTIG.2649_forward_736_nt	1	p3	(TCT)5	15	361	375	CAAATGGGGTTGGTCAAACT	59.688	20	CCGCTTCCTTCCTCTTTCTT	59.955	20	271	289	559	CAAATGGGGTTGGTCAAACT	59.688	20	TAACCTCCGTTAACGCCTTG	60.124	20	294	289	582	CAAATGGGGTTGGTCAAACT	59.688	20	TCTTCTTCACACCACCACCA	60.129	20	255	289	543
S_EST_SSR_000193	CAPS_CONTIG.2666_forward_804_nt	1	p2	(TC)7	14	659	672	AGGCCCTTTGGTTTTCATGT	60.723	20	TGCGATCGAATCATCTTCAG	59.907	20	241	540	780	GCCCTTTGGTTTTCATGTTT	58.928	20	TGCGATCGAATCATCTTCAG	59.907	20	239	542	780	GGCCCTTTGGTTTTCATGTT	61.08	20	TGCGATCGAATCATCTTCAG	59.907	20	240	541	780
S_EST_SSR_000194	CAPS_CONTIG.2678_forward_1953_nt	1	p4	(TTTA)8	32	1711	1742	TCCTTGAAGTGGCTAAGGGA	59.807	20	GTCGACCCTGTCCGAATCTA	60.073	20	254	1647	1900	TCCTTGAAGTGGCTAAGGGA	59.807	20	CCTTTTTGGCTCGATTTTCA	60.181	20	184	1647	1830	TTCCTTGCATTACACAACGG	59.585	20	CCTTTTTGGCTCGATTTTCA	60.181	20	272	1559	1830
S_EST_SSR_000195	CAPS_CONTIG.2684_forward_566_nt	1	p4	(TCTT)5	20	182	201	AGGGAATGAAGGGAGCTGTT	60.074	20	GCGTGAAGTGAAAGGGATGT	60.119	20	226	4	229	GGAATGAAGGGAGCTGTTGA	60.195	20	GCGTGAAGTGAAAGGGATGT	60.119	20	224	6	229	AGGGAATGAAGGGAGCTGTT	60.074	20	AGCGTGAAGTGAAAGGGATG	60.255	20	227	4	230
S_EST_SSR_000196	CAPS_CONTIG.2689_forward_817_nt	1	p3	(GAA)5	15	628	642	ACGAGCTGTGCCAGAGAAAT	60.02	20	GGGACAAGAAAAAGGAAAAACA	59.497	22	200	530	729	ACGAGCTGTGCCAGAGAAAT	60.02	20	TCCAAAATCTTTTGTTGTTCCA	59.469	22	260	530	789	ACGAGCTGTGCCAGAGAAAT	60.02	20	CCAAAATCTTTTGTTGTTCCAA	59.007	22	259	530	788
S_EST_SSR_000197	CAPS_CONTIG.2692_forward_1275_nt	1	p3	(TCT)6	18	202	219	GAGGCATCAACAAAACCACA	59.547	20	CTGGCAACCCAAGTCTTAGC	59.875	20	264	4	267	GAGGCATCAACAAAACCACA	59.547	20	ACCTGGCAACCCAAGTCTTA	59.592	20	266	4	269	GAGGCATCAACAAAACCACA	59.547	20	AGACTCAGAACCTGGCAACC	59.305	20	275	4	278
S_EST_SSR_000198	CAPS_CONTIG.2704_forward_837_nt	1	p3	(TGC)5	15	716	730	GTTGCTTTTCTGGCATGGTT	60.118	20	CCCAAAAATGCTGCCATTAC	60.323	20	265	507	771	TTCACTCCGGTTGCTTTTCT	59.853	20	CCCAAAAATGCTGCCATTAC	60.323	20	274	498	771	GCTGTTCAACCAAGCATTCA	59.847	20	CCCAAAAATGCTGCCATTAC	60.323	20	215	557	771
S_EST_SSR_000199	CAPS_CONTIG.2711_forward_836_nt	1	p3	(GTA)5	15	127	141	CGGGTTTCGGGAACTTTAAT	60.177	20	CTCCCCCATCTACTTGTCCA	59.92	20	300	36	335	TTCGGGAACTTTAATGCAGC	60.209	20	CTCCCCCATCTACTTGTCCA	59.92	20	295	41	335	CGGGTTTCGGGAACTTTAAT	60.177	20	CAACTCTTGTGCTGCCTTCA	60.175	20	149	36	184
S_EST_SSR_000200	CAPS_CONTIG.2724_forward_705_nt	1	p3	(CAA)9	27	314	340	TACAGTGAAATCAATGGCGG	59.542	20	CCTTTTCCCAAACCCAAAAT	60.027	20	187	267	453	TACAGTGAAATCAATGGCGG	59.542	20	CAAATGCTCCTTTTCCCAAA	60.046	20	195	267	461	TACAGTGAAATCAATGGCGG	59.542	20	TTTTCCCAAACCCAAAATCA	60.138	20	185	267	451
S_EST_SSR_000201	CAPS_CONTIG.2729_forward_1010_nt	1	p2	(AG)6	12	59	70	GCTGGACCGTCTTTTTGTTC	59.717	20	GCACCTTGAACAACCCACTT	60.012	20	208	9	216	GCTGGACCGTCTTTTTGTTC	59.717	20	AACAGCACCTTGAACAACCC	60.012	20	212	9	220	GCTGGACCGTCTTTTTGTTC	59.717	20	GAACAACCCACTTCCCTTGA	59.943	20	201	9	209
S_EST_SSR_000202	CAPS_CONTIG.2732_forward_1443_nt	1	p2	(CT)6	12	71	82	GAGGAAAATACCCTCGCCTC	60.039	20	CGGTAAACCCACCAGAAGAA	59.964	20	117	4	120	GAGGAAAATACCCTCGCCTC	60.039	20	GATCGGAAGTGGGTTTTTGA	59.91	20	184	4	187	GAGGAAAATACCCTCGCCTC	60.039	20	AACCCACCAGAAGAAGCTGA	59.844	20	112	4	115
S_EST_SSR_000203	CAPS_CONTIG.2733_forward_1767_nt	1	p2	(TA)10	20	1559	1578	CAACGTTTCCCATGGATTTC	60.17	20	AAGCATTTTTGGGGGACTTT	59.814	20	228	1485	1712	ACGTTTCCCATGGATTTCTG	59.79	20	AAGCATTTTTGGGGGACTTT	59.814	20	226	1487	1712	CAACGTTTCCCATGGATTTC	60.17	20	TGATTAAGCATTTTTGGGGG	59.767	20	233	1485	1717
S_EST_SSR_000204	CAPS_CONTIG.2780_forward_1071_nt	1	p2	(TC)6	12	48	59	CCTTTTTCTTCCCGCTGTTT	60.584	20	TGGGTTGAAGCAAATTAGGG	59.931	20	231	8	238	CACGAGGCCTTTTTCTTCC	59.799	19	TGGGTTGAAGCAAATTAGGG	59.931	20	238	1	238	CCTTTTTCTTCCCGCTGTTT	60.584	20	CAGCAATTTCTAACAACCCCA	59.982	21	289	8	296
S_EST_SSR_000205	CAPS_CONTIG.2780_forward_1071_nt	2	p3	(GAA)7	21	849	869	ACTGGAGTTGCTAAGCAGGC	59.644	20	TTGCTGGAGTGATCTTCACG	59.984	20	289	704	992	ACTGGAGTTGCTAAGCAGGC	59.644	20	ATCACCACAAGCTCCACACA	60.162	20	204	704	907	ACTGGAGTTGCTAAGCAGGC	59.644	20	TCCAGAATTCATCAGTGGCA	60.201	20	229	704	932
S_EST_SSR_000206	CAPS_CONTIG.2796_forward_1218_nt	1	p2	(TC)8	16	50	65	CGAGGCACAAACACTCACAC	60.357	20	AACACAACGCATTTTCCACA	60.011	20	154	3	156	ACGAGGCACAAACACTCACA	60.357	20	AACACAACGCATTTTCCACA	60.011	20	155	2	156	CACGAGGCACAAACACTCAC	60.357	20	AACACAACGCATTTTCCACA	60.011	20	156	1	156
S_EST_SSR_000207	CAPS_CONTIG.2798_forward_694_nt	1	p2	(CT)6	12	28	39	CGAGGGTGCAACATTTACTG	59.195	20	GAGTGCACAAAATGCACGAT	59.728	20	113	3	115	CACGAGGGTGCAACATTTAC	59.05	20	GAGTGCACAAAATGCACGAT	59.728	20	115	1	115	CGAGGGTGCAACATTTACTG	59.195	20	AGAGTGCACAAAATGCACGA	60.459	20	114	3	116
S_EST_SSR_000208	CAPS_CONTIG.2808_forward_736_nt	1	p2	(AT)6	12	387	398	AAGCAAACTTGCCCTTGCTA	60.018	20	TACACGCCACTTGAACCAGA	60.301	20	150	318	467	TAAGCAAACTTGCCCTTGCT	60.018	20	TACACGCCACTTGAACCAGA	60.301	20	151	317	467	TGCCCTTGCTACAACAACTG	59.904	20	TACACGCCACTTGAACCAGA	60.301	20	141	327	467
S_EST_SSR_000209	CAPS_CONTIG.2808_forward_736_nt	2	p3	(ATT)5	15	617	631	TCTGGTTCAAGTGGCGTGTA	60.301	20	AGAAGAAGGGGTACGCCAAT	59.962	20	219	448	666	TGGTTCAAGTGGCGTGTATT	59.05	20	AGAAGAAGGGGTACGCCAAT	59.962	20	217	450	666	CTGGTTCAAGTGGCGTGTATT	60.045	21	AGAAGAAGGGGTACGCCAAT	59.962	20	218	449	666
S_EST_SSR_000210	CAPS_CONTIG.2834_forward_860_nt	1	p3	(TTC)7	21	68	88	GCACGAGGGTTGAAATGAGA	61.188	20	CAGACGTCACCGCTAGTTGA	60.049	20	297	15	311	GCACGAGGGTTGAAATGAGA	61.188	20	TCAGACGTCACCGCTAGTTG	60.049	20	298	15	312	GCACGAGGGTTGAAATGAGA	61.188	20	GGGTTGTACGATTTGGGATG	60.051	20	174	15	188
S_EST_SSR_000211	CAPS_CONTIG.2836_forward_878_nt	1	p3	(CAA)5	15	207	221	AGCCCGTCCAATATGTTCAG	59.955	20	TTTGATGGTTGCTTCTGCTG	59.988	20	250	147	396	AGCCCGTCCAATATGTTCAG	59.955	20	GCTGACGTGTTGCTGTTGTT	59.953	20	161	147	307	AGCCCGTCCAATATGTTCAG	59.955	20	CTGATTGCTGACGTGTTGCT	60.056	20	167	147	313
S_EST_SSR_000212	CAPS_CONTIG.2851_forward_661_nt	1	p2	(CT)6	12	34	45	GAAACATCCCGCGAAGG	60.145	17	AGGGAGCCAAATTACGAGGT	59.962	20	205	7	211	AGGAAACATCCCGCGAA	60.145	17	AGGGAGCCAAATTACGAGGT	59.962	20	207	5	211	GAAACATCCCGCGAAGG	60.145	17	GTGGAAAGTTGTGGGGAAGA	59.943	20	187	7	193
S_EST_SSR_000213	CAPS_CONTIG.2893_forward_543_nt	1	p2	(AT)16	32	377	408	AAGCAAACTTGCCCTTGCTA	60.018	20	TACGCCACTTGAACCAGATG	59.716	20	168	308	475	AAGCAAACTTGCCCTTGCTA	60.018	20	CTGATACGCCACTTGAACCA	59.716	20	172	308	479	AAGCAAACTTGCCCTTGCTA	60.018	20	TGATACGCCACTTGAACCAG	59.716	20	171	308	478
S_EST_SSR_000214	CAPS_CONTIG.2928_forward_1302_nt	1	p3	(TCC)6	18	238	255	CCCTTACCCTTCCCATCAAT	60.011	20	AGGGAAGTGGGTGGTTTTCT	59.834	20	204	90	293	CCCTTACCCTTCCCATCAAT	60.011	20	GGGAAGTGGGTGGTTTTCTT	60.204	20	203	90	292	CCTCCTTTCTTCACCACCAA	60.081	20	AGGGAAGTGGGTGGTTTTCT	59.834	20	120	174	293
S_EST_SSR_000215	CAPS_CONTIG.2937_forward_1653_nt	1	p2	(AT)7	14	97	110	ACGAGGACTGATTGAAGTGC	57.869	20	GGGGACCAAAGAACTTGTGA	59.943	20	300	2	301	GCACGAGGACTGATTGAAGTG	60.849	21	AGCGTTAGCCTCATGAATCG	60.374	20	139	0	138	GCACGAGGACTGATTGAAGTG	60.849	21	CGAGCGTTAGCCTCATGAAT	60.374	20	141	0	140
S_EST_SSR_000216	CAPS_CONTIG.2956_forward_473_nt	1	p2	(AG)6	12	120	131	GATCTCACACACAAACACCCA	59.43	21	ATTTTGGTTAGAAACGGGGG	60.048	20	225	48	272	TGATCTCACACACAAACACCC	59.43	21	ATTTTGGTTAGAAACGGGGG	60.048	20	226	47	272	ATCAAGGGGAGGCCATTTT	60.647	19	ATTTTGGTTAGAAACGGGGG	60.048	20	265	8	272
S_EST_SSR_000217	CAPS_CONTIG.2984_forward_505_nt	1	p2	(TG)7	14	74	87	CGAGGGAACTGTCCACTCTAA	59.338	21	GTTTGTGCTGCTGTACCCAA	59.764	20	172	3	174	CGAGGGAACTGTCCACTCTAA	59.338	21	GAACTCAGCAATACCAGCCC	59.7	20	266	3	268	CGAGGGAACTGTCCACTCTAA	59.338	21	TGCTGTACCCAATGGTTGTG	60.427	20	164	3	166
S_EST_SSR_000218	CAPS_CONTIG.3000_forward_731_nt	1	p2	(AT)24	48	625	672	TGGATAAGGTGGCTAATGGG	59.778	20	CAAAAATCCCAACATATTCACA	57.431	22	221	480	700	TGGATAAGGTGGCTAATGGG	59.778	20	CAAAAATCCCAACATATTCACAG	58.421	23	221	480	700	TAATGGGTCGCTTGGTTCAT	60.331	20	CAAAAATCCCAACATATTCACA	57.431	22	208	493	700
S_EST_SSR_000219	CAPS_CONTIG.3015_forward_2189_nt	1	p3	(CCA)5	15	668	682	ACCTGTTGTGCCAAATCCTC	59.973	20	ATGGGACAAGTTGGTTGAGC	59.973	20	156	567	722	ACCTGTTGTGCCAAATCCTC	59.973	20	ACAACACGTCTGCTTTGCAC	59.953	20	244	567	810	TCCTATGTGCCAAGTCCTCC	60.073	20	ATGGGACAAGTTGGTTGAGC	59.973	20	119	604	722
S_EST_SSR_000220	CAPS_CONTIG.3022_forward_1624_nt	1	p3	(AGC)5	15	118	132	TTGCCCCAATCCCATAATAA	59.976	20	ACTGCGGCTGTTAGGTGTTT	59.803	20	170	50	219	TTGCCCCAATCCCATAATAA	59.976	20	CGGAAAACCACTAGACGAGG	59.728	20	241	50	290	TTGCCCCAATCCCATAATAA	59.976	20	CTGCGGCTGTTAGGTGTTTT	60.305	20	169	50	218
S_EST_SSR_000221	CAPS_CONTIG.3029_forward_1650_nt	1	c	(AAG)5cagcttcag(AGC)5	39	55	93	AACAGTGAATGAATGGGGGA	60.173	20	ACTGAATAACTGGCCAACGG	59.993	20	163	32	194	AACAGTGAATGAATGGGGGA	60.173	20	CTGAATAACTGGCCAACGGT	59.993	20	162	32	193	AACAGTGAATGAATGGGGGA	60.173	20	TCGATATGGGGGAACATCAT	59.975	20	183	32	214
S_EST_SSR_000222	CAPS_CONTIG.3036_forward_688_nt	1	p3	(CCA)6	18	339	356	AAACCCTACCACAACCACCA	60.126	20	TTGCACAGAAATCGAAGACG	59.988	20	229	181	409	CGCCATAGTTCAACAGCAAA	59.872	20	TTGCACAGAAATCGAAGACG	59.988	20	169	241	409	GTCGCCATAGTTCAACAGCA	59.871	20	TTGCACAGAAATCGAAGACG	59.988	20	171	239	409
S_EST_SSR_000223	CAPS_CONTIG.3036_forward_688_nt	2	p3	(TCA)5	15	464	478	CGTCTTCGATTTCTGTGCAA	59.988	20	CTATCATTCCCATCCCATGC	60.118	20	177	390	566	GGCTTCGTCTTCGATTTCTG	59.955	20	CTATCATTCCCATCCCATGC	60.118	20	182	385	566	CGATTTCTGTGCAAAACCCT	60.11	20	CTATCATTCCCATCCCATGC	60.118	20	171	396	566
S_EST_SSR_000224	CAPS_CONTIG.3069_forward_897_nt	1	p3	(GAA)5	15	457	471	ACTCCCTTGCCACCTCCTAT	59.957	20	CCTTGTTGCCTTGTTGGAAT	59.971	20	194	408	601	TTCTCCGCTCGATTTTCCTA	59.916	20	CCTTGTTGCCTTGTTGGAAT	59.971	20	279	323	601	TCAGTCCCATGAAAACTCCC	59.903	20	CCTTGTTGCCTTGTTGGAAT	59.971	20	208	394	601
S_EST_SSR_000225	CAPS_CONTIG.3071_forward_920_nt	1	p2	(AT)8	16	82	97	ATGCCATCTGCATCAACAAA	60.08	20	GCGAGTAGCGACAGACAACTT	59.699	21	299	39	337	ATGCCATCTGCATCAACAAA	60.08	20	AGCGAGTAGCGACAGACAACT	59.32	21	300	39	338	ATGCCATCTGCATCAACAAA	60.08	20	AGCGAGTAGCGACAGACAAC	58.272	20	300	39	338
S_EST_SSR_000226	CAPS_CONTIG.3094_forward_734_nt	1	p2	(GT)7	14	211	224	TCTTTCCAGTCACACAGGGA	59.23	20	GACAGGGTCTTAATTGCCCA	59.933	20	266	186	451	TCTTTCCAGTCACACAGGGA	59.23	20	GCCCATGGCTACTGGTCTAA	60.096	20	251	186	436	TCTTTCCAGTCACACAGGGA	59.23	20	GGTGCCACAGGAGCTTTTAG	59.875	20	285	186	470
S_EST_SSR_000227	CAPS_CONTIG.3094_forward_734_nt	2	p3	(TTG)5	15	352	366	TCCAGTCACACAGGGAAACA	60.129	20	GACAGGGTCTTAATTGCCCA	59.933	20	262	190	451	TGTGTGTGTGTGAGTGCGTT	59.818	20	TACAGCAAGCATTGCTCCAC	60.019	20	297	213	509	TGACTGAGCCATCTTGCTTG	60.136	20	GACAGGGTCTTAATTGCCCA	59.933	20	135	317	451
S_EST_SSR_000228	CAPS_CONTIG.3110_forward_737_nt	1	p3	(CCA)5	15	46	60	CCCAAAATCTCCAAAATCTCC	59.764	21	TGCTCAACCAAATGGTCAAA	60.088	20	183	17	199	CCCAAAATCTCCAAAATCTCC	59.764	21	TCCTCCTTCAAAGAACCGAA	59.784	20	236	17	252	CCCAAAATCTCCAAAATCTCC	59.764	21	TTCCTCCTTCAAAGAACCGA	59.784	20	237	17	253
S_EST_SSR_000229	CAPS_CONTIG.3117_forward_733_nt	1	p3	(CCT)6	18	132	149	TTAGCACTTATCTCCGGCGT	59.867	20	TTTGCTGAACCGACATCAAG	59.84	20	262	35	296	TTAGCACTTATCTCCGGCGT	59.867	20	CTTTGCTGAACCGACATCAA	59.84	20	263	35	297	ATACACGGCGGAGACACTTC	60.142	20	TTTGCTGAACCGACATCAAG	59.84	20	240	57	296
S_EST_SSR_000230	CAPS_CONTIG.3122_forward_910_nt	1	p3	(TGG)5	15	41	55	GCACGAGGGAGATGTTAAGG	59.694	20	GCAAGCTTTTGGAGTTGAGG	59.993	20	265	0	264	GCACGAGGGAGATGTTAAGG	59.694	20	GCCTGAACAACAGCAACAGA	60.032	20	127	0	126	GCACGAGGGAGATGTTAAGG	59.694	20	CTTCAAGCAAAGAATTCGCC	59.96	20	144	0	143
S_EST_SSR_000231	CAPS_CONTIG.3134_forward_799_nt	1	p3	(TGC)5	15	486	500	ATTCGGTGGCGATTACTACG	59.982	20	AACACCGCGAATAGCATAGC	60.259	20	273	368	640	CGATTACTACGGTGGAGGGA	59.948	20	AACACCGCGAATAGCATAGC	60.259	20	264	377	640	TTACTACGGTGGAGGGATCG	59.948	20	AACACCGCGAATAGCATAGC	60.259	20	261	380	640
S_EST_SSR_000232	CAPS_CONTIG.3149_forward_1433_nt	1	p3	(TGA)5	15	682	696	CGTGATGAAGAAGCGTTGAA	59.988	20	TGGCATTCTTTGACCCTTTC	60.051	20	262	541	802	AGAGCGTGATGAAGAAGCGT	60.164	20	TGGCATTCTTTGACCCTTTC	60.051	20	266	537	802	CGTGATGAAGAAGCGTTGAA	59.988	20	GCATTTATTCGGATGCCATT	59.763	20	210	541	750
S_EST_SSR_000233	CAPS_CONTIG.3149_forward_1433_nt	2	p3	(GAC)6	18	1049	1066	GCTGAAGGGGATGAATTTGA	60.014	20	GCTTTGGCACTCTTCTTTCG	60.132	20	167	1000	1166	GCTGAAGGGGATGAATTTGA	60.014	20	ATATCAACACAGCCAACGCA	60.142	20	298	1000	1297	GCTGAAGGGGATGAATTTGA	60.014	20	CATATCAACACAGCCAACGC	60.142	20	299	1000	1298
S_EST_SSR_000234	CAPS_CONTIG.3157_forward_738_nt	1	p3	(TAT)9	27	367	393	TCAACATTACGTCGTGGAACTC	60.037	22	TCATTCTTTTGCGCTTCCTT	59.96	20	290	235	524	TCAACATTACGTCGTGGAACTC	60.037	22	TCTTTTGCGCTTCCTTTGAT	59.96	20	286	235	520	TCAACATTACGTCGTGGAACTC	60.037	22	GCGCTTCCTTTGATCCATTA	60.175	20	280	235	514
S_EST_SSR_000235	CAPS_CONTIG.3159_forward_726_nt	1	p3	(GAG)6	18	439	456	GGAGTTGGATATTCGCGTGT	59.962	20	AGTGCTGCAGTTCCCAGAAT	59.874	20	122	398	519	GGAGTTGGATATTCGCGTGT	59.962	20	GTTTTCTGTAGGACCTGGCG	59.734	20	157	398	554	GGAGTTGGATATTCGCGTGT	59.962	20	TTTCTGTAGGACCTGGCGAT	59.694	20	155	398	552
S_EST_SSR_000236	CAPS_CONTIG.3160_forward_1270_nt	1	p3	(AAC)5	15	201	215	TTCCACTCTTCGAAGCACCT	59.989	20	GGTAGGGTTTAACACCGCCT	60.242	20	262	166	427	CTTCCACTCTTCGAAGCACC	59.989	20	GGTAGGGTTTAACACCGCCT	60.242	20	263	165	427	CACGAGGGCCTTATACCTCA	60.088	20	CCTCGAAGGACAGAATTGGA	60.187	20	260	3	262
S_EST_SSR_000237	CAPS_CONTIG.3167_forward_1094_nt	1	c	(TCA)5c(CAT)9	43	168	210	GCATCAGAATCAGTTGAGGAGA	59.434	22	TTCCAATTCCGTGGTTGAAT	60.17	20	274	131	404	GCATCAGAATCAGTTGAGGAGA	59.434	22	ATTCCAATTCCGTGGTTGAA	60.17	20	275	131	405	GCATCAGAATCAGTTGAGGAGA	59.434	22	ACATGGTTCAATGCCAACAA	59.823	20	146	131	276
S_EST_SSR_000238	CAPS_CONTIG.3167_forward_1094_nt	2	p3	(TAT)9	27	915	941	GCTCCTCATTAGTAGCCCCC	60.06	20	TGGACTTGGACAACCAATCA	59.935	20	199	850	1048	CCCCCTTTATTTTTCAACCC	59.524	20	TGGACTTGGACAACCAATCA	59.935	20	183	866	1048	GCTCCTCATTAGTAGCCCCC	60.06	20	TTTTTGGACTTGGACAACCA	58.995	20	203	850	1052
S_EST_SSR_000239	CAPS_CONTIG.3176_forward_675_nt	1	p3	(GCT)5	15	430	444	TTCAAGGTCAGTTGTCGTGC	59.88	20	TTACCAGCACAGCCTTGACA	60.449	20	300	284	583	TTCAAGGTCAGTTGTCGTGC	59.88	20	ACCAGCACAGCCTTGACAAT	60.721	20	298	284	581	TTCAAGGTCAGTTGTCGTGC	59.88	20	CCAGCACAGCCTTGACAAT	59.846	19	297	284	580
S_EST_SSR_000240	CAPS_CONTIG.3216_forward_1186_nt	1	p3	(AAG)6	18	163	180	CAAGAAAATTCAACAACCCCA	59.825	21	AAAAGACTCTGCAACAACACCA	59.819	22	225	37	261	CAAGAAAATTCAACAACCCCA	59.825	21	CAAAAGACTCTGCAACAACACC	59.819	22	226	37	262	TCCCATCTTTTTACAGCTTTTTG	59.667	23	TTGTTCCATCAGATTTGCCA	60.049	20	278	120	397
S_EST_SSR_000241	CAPS_CONTIG.3256_forward_1120_nt	1	p3	(CCT)6	18	553	570	TGGTTCTGTTCTTGCTGGTG	59.873	20	CAGGATGAAGTGGGGATGAT	59.737	20	165	442	606	TGGTACAGTTGGTGGTGGAA	59.848	20	CAGGATGAAGTGGGGATGAT	59.737	20	288	319	606	TTGGTACAGTTGGTGGTGGA	59.848	20	CAGGATGAAGTGGGGATGAT	59.737	20	289	318	606
S_EST_SSR_000242	CAPS_CONTIG.3257_forward_1588_nt	1	p3	(CAA)6	18	189	206	GAAAATTCCGTGCAAGAAGC	59.829	20	GTTCTGCTGGGGTTTAGCTG	59.875	20	297	113	409	GAAAATTCCGTGCAAGAAGC	59.829	20	AATTGGACCACGACGAAATC	59.797	20	240	113	352	CTTTTTGCCCTTTTGTTCCA	60.081	20	CAGCAACATCAGCAACAACC	60.31	20	257	19	275
S_EST_SSR_000243	CAPS_CONTIG.3266_forward_1348_nt	1	p2	(TA)6	12	1286	1297	GCTGTTGCTGGTGACAAAGA	60.032	20	GCACGAGGAAACTTTATTAGTTG	57.265	23	287	1061	1347	TGCTGGTGACAAAGATTGGA	60.24	20	GCACGAGGAAACTTTATTAGTTG	57.265	23	282	1066	1347	CCTTTGCCAAATCCACTAGC	59.708	20	GCACGAGGAAACTTTATTAGTTG	57.265	23	194	1154	1347
S_EST_SSR_000244	CAPS_CONTIG.3292_forward_790_nt	1	p2	(TC)6	12	65	76	TGACACAAATGCCATGAACC	60.376	20	AGAGTCGGCGAGAAATGAGA	60.096	20	101	26	126	TGACACAAATGCCATGAACC	60.376	20	GAGAGTCGGCGAGAAATGAG	60.096	20	102	26	127	TGACACAAATGCCATGAACC	60.376	20	CGAGCTTGGAGTGAAGAAGG	60.126	20	269	26	294
S_EST_SSR_000245	CAPS_CONTIG.3311_forward_761_nt	1	p3	(GAA)5	15	256	270	CACTCAGAGCGGGAAAAATC	59.813	20	TCCCAGCCTACTTGATCGTC	60.218	20	294	224	517	GAGCGGGAAAAATCTTCACA	60.192	20	TCCCAGCCTACTTGATCGTC	60.218	20	288	230	517	CACTCAGAGCGGGAAAAATC	59.813	20	TCGTCTAGGAGTGTCCCCTG	60.252	20	279	224	502
S_EST_SSR_000246	CAPS_CONTIG.3328_forward_751_nt	1	p3	(AAG)6	18	44	61	CCCAAGAAAGAAGTTGGGAA	59.143	20	TTCCAGGGAAGTGCAAAATC	60.051	20	164	16	179	CCCAAGAAAGAAGTTGGGAA	59.143	20	GATTCCAGGGAAGTGCAAAA	60.051	20	166	16	181	CCCAAGAAAGAAGTTGGGAA	59.143	20	TGGAAGGTGATAAGAACCCG	59.926	20	238	16	253
S_EST_SSR_000247	CAPS_CONTIG.3373_forward_726_nt	1	p3	(ATC)6	18	131	148	TCCCAAAAGACTCAGAACAAGA	58.955	22	CAGACCGGCTTCGAAATAAA	60.202	20	273	2	274	TCCCAAAAGACTCAGAACAAGA	58.955	22	CGGCTTCGAAATAAAACGTC	59.72	20	268	2	269	CATTCGAAATCTTTCTCTCATCG	60.21	23	ACCCGGTTCTTACCCCTCTA	59.821	20	281	99	379
S_EST_SSR_000248	CAPS_CONTIG.3414_forward_1502_nt	1	p3	(GCA)5	15	225	239	TCCAAATTGGCTGCAACATA	60.073	20	TTGGTTGCAATGGTTGTTGT	59.864	20	223	45	267	TTTAATGCCAATTCATGCCA	59.898	20	TTGGTTGCAATGGTTGTTGT	59.864	20	156	112	267	GCAACCTTGGCTAGGTGAAC	59.74	20	TTGGTTGCAATGGTTGTTGT	59.864	20	268	0	267
S_EST_SSR_000249	CAPS_CONTIG.3414_forward_1502_nt	2	p3	(AAT)7	21	408	428	ACAACAACCATTGCAACCAA	59.864	20	TTCTGCTGTTGCTCTCCTGA	59.855	20	297	248	544	ACAACAACCATTGCAACCAA	59.864	20	CCTGAGGCACTGAGTCCATT	60.261	20	282	248	529	ACAACAACCATTGCAACCAA	59.864	20	AGGCACTGAGTCCATTTTGC	60.263	20	278	248	525
S_EST_SSR_000250	CAPS_CONTIG.3437_forward_809_nt	1	p3	(GGT)5	15	448	462	GGCATTGAGTGGAAGGTTGT	59.973	20	AATGGCCAAAACTTCACCAG	59.971	20	169	413	581	ATCATGTGGCATTGAGTGGA	59.925	20	AATGGCCAAAACTTCACCAG	59.971	20	176	406	581	GATCATGTGGCATTGAGTGG	59.925	20	AATGGCCAAAACTTCACCAG	59.971	20	177	405	581
S_EST_SSR_000251	CAPS_CONTIG.3490_forward_719_nt	1	p2	(CA)6	12	58	69	TCCATGGTTCCAATTTTCCT	59.22	20	AAATTTCGCCAGAAAACACG	60.11	20	236	7	242	CTCCATGGTTCCAATTTTCC	59.22	20	AAATTTCGCCAGAAAACACG	60.11	20	237	6	242	TCCATGGTTCCAATTTTCCT	59.22	20	AATTTGAACCGATTATGGCG	59.795	20	257	7	263
S_EST_SSR_000252	CAPS_CONTIG.3534_forward_774_nt	1	p2	(TA)6	12	491	502	CCTTTTGCCTTGATTAGCCA	60.202	20	AATGTTGCACCAGACCTTCC	59.973	20	293	451	743	CCTTTTGCCTTGATTAGCCA	60.202	20	CAGACCTTCCGCATGAATTT	60.074	20	283	451	733	CCCTGAAGAGGAGTTGTTCG	59.837	20	TTTCAGAAATCGCAAACACG	59.849	20	269	396	664
S_EST_SSR_000253	CAPS_CONTIG.3535_forward_1497_nt	1	p3	(GCT)5	15	507	521	CTCTCGTCCTCATCCTCGTC	59.945	20	TCAGCATACGTGAAAGTCGG	59.864	20	295	282	576	CTCTCGTCCTCATCCTCGTC	59.945	20	CAGCATACGTGAAAGTCGGA	59.864	20	294	282	575	TATATTCGTAACCGGGGTGC	59.682	20	AACCGGGCAAGTTACATGAG	59.993	20	297	440	736
S_EST_SSR_000254	CAPS_CONTIG.3542_forward_1121_nt	1	p3	(GAA)5	15	72	86	GCTGCAGGTTTTTCTTGGTT	59.359	20	AGGCTCCTGTACCTGCTGAA	60.012	20	174	5	178	GCTGCAGGTTTTTCTTGGTT	59.359	20	AGGAGGAGGAGGACTCCAAG	59.801	20	267	5	271	GCTGCAGGTTTTTCTTGGTT	59.359	20	TGTACCTGCTGAATTTGCCA	60.257	20	167	5	171
S_EST_SSR_000255	CAPS_CONTIG.3542_forward_1121_nt	2	p3	(TCC)5	15	260	274	TGGCAAATTCAGCAGGTACA	60.257	20	ATAAATTCTTCCGCCGCTTT	60.062	20	221	152	372	CCTGATTCAACTTGTTGGCA	59.691	20	ATAAATTCTTCCGCCGCTTT	60.062	20	236	137	372	TGGCAAATTCAGCAGGTACA	60.257	20	CCGCTTTGTTGATAGCTTCC	59.845	20	208	152	359
S_EST_SSR_000256	CAPS_CONTIG.3544_forward_1453_nt	1	c	(AAC)5aagagtcttaaagctat(TTC)5	47	212	258	TGATGAATCACAGGGCAAAA	60.049	20	CAACTTTTCCAAAAAGCCTCC	60.095	21	268	183	450	TTGATGAATCACAGGGCAAA	60.049	20	CAACTTTTCCAAAAAGCCTCC	60.095	21	269	182	450	ATCACAGGGCAAAATTGTCA	58.976	20	CAACTTTTCCAAAAAGCCTCC	60.095	21	262	189	450
S_EST_SSR_000257	CAPS_CONTIG.3578_forward_830_nt	1	p4	(CTTT)7	28	212	239	ATTTTGATGCGTTGCTTTCC	60.081	20	CCACAAAAAGGGTGTTTGCT	60.008	20	181	102	282	ATTTTGATGCGTTGCTTTCC	60.081	20	CTTTTAGGATCAGGCACGGA	60.206	20	250	102	351	AAAAGGTGCCCAAAACAAAA	59.469	20	CCACAAAAAGGGTGTTTGCT	60.008	20	114	169	282
S_EST_SSR_000258	CAPS_CONTIG.3643_forward_823_nt	1	c	(TC)6catcttcatattctctttctacaactcacaccacgttctc(CT)10	72	43	114	CACATTTCCACGTTCCCTTC	60.353	20	CTGCCTCAGAGTATGCCACA	60.008	20	273	14	286	CACATTTCCACGTTCCCTTC	60.353	20	CTCTTTGCATTTTGCGTTCA	59.992	20	162	14	175	CACATTTCCACGTTCCCTTC	60.353	20	GCAGGCTTCTCTTCAACCTG	60.134	20	136	14	149
S_EST_SSR_000259	CAPS_CONTIG.3676_forward_947_nt	1	p2	(TC)19	38	285	322	GCAGCAGCCTTATCCTTCAC	59.985	20	AGGGCATCCAGATACACCAG	59.95	20	297	229	525	GCAGCAGCCTTATCCTTCAC	59.985	20	TGGTGAGTATGACAGCAGCC	59.862	20	179	229	407	GAAATCAGCTTCGCCTTCAC	59.962	20	TGGTGAGTATGACAGCAGCC	59.862	20	293	115	407
S_EST_SSR_000260	CAPS_CONTIG.3690_forward_523_nt	1	p3	(AAC)5	15	457	471	TTGTCAATCATGAAGCCTGC	59.805	20	CGCCCACCACTATGAACTGT	60.975	20	107	396	502	TTGTCAATCATGAAGCCTGC	59.805	20	GCCCACCACTATGAACTGTG	59.01	20	106	396	501	TTGTCAATCATGAAGCCTGC	59.805	20	GCCCACCACTATGAACTGTGT	59.906	21	106	396	501
S_EST_SSR_000261	CAPS_CONTIG.3729_forward_836_nt	1	p2	(TA)6	12	157	168	AAAGCCAAACAAAGAGTCGC	59.499	20	GTTTGAGGGGTGGAAGTTGA	59.943	20	157	91	247	AAAGCCAAACAAAGAGTCGC	59.499	20	TGATGGGAAAAGTTTGAGGG	59.903	20	168	91	258	AGCCAAACAAAGAGTCGCTG	60.571	20	GTTTGAGGGGTGGAAGTTGA	59.943	20	155	93	247
S_EST_SSR_000262	CAPS_CONTIG.3766_forward_995_nt	1	p2	(TC)8	16	797	812	AGCTCATGCGAGTGTGAATG	60.016	20	TCATTCCATAAATCCCACCAA	60.002	21	253	589	841	AGAGCTCATGCGAGTGTGAA	59.733	20	TCATTCCATAAATCCCACCAA	60.002	21	255	587	841	AAGAGCTCATGCGAGTGTGA	59.733	20	TCATTCCATAAATCCCACCAA	60.002	21	256	586	841
S_EST_SSR_000263	CAPS_CONTIG.3773_forward_789_nt	1	p3	(TTC)5	15	95	109	TCTGGGACTTTGTGCTTCCT	59.844	20	CGCGAACCTGATCTTTGATT	60.214	20	215	62	276	TCTGGGACTTTGTGCTTCCT	59.844	20	TCTGAAGTGCTGGCTTTTGA	59.716	20	179	62	240	TGGGACTTTGTGCTTCCTTC	60.232	20	CGCGAACCTGATCTTTGATT	60.214	20	213	64	276
S_EST_SSR_000264	CAPS_CONTIG.3787_forward_1870_nt	1	p3	(CAA)6	18	580	597	ACACAAAATGGTGTGGCAGA	60.008	20	GGCCATACTTCCTCCACTGA	60.073	20	289	484	772	ACAGCAACAGCAACGTCAAC	59.953	20	TCTGGCCATACTTCCTCCAC	60.073	20	219	557	775	ACAGCAACAGCAACGTCAAC	59.953	20	GGCCATACTTCCTCCACTGA	60.073	20	216	557	772
S_EST_SSR_000265	CAPS_CONTIG.3791_forward_1222_nt	1	p2	(TG)6	12	573	584	AAGTTCCCAGCATGCATTTC	60.081	20	GCTCATGTCGGGGTACATCT	59.957	20	291	411	701	AAGTTCCCAGCATGCATTTC	60.081	20	AGCTCATGTCGGGGTACATC	59.957	20	292	411	702	AGGCAGTAAAGTTCCCAGCA	59.875	20	GCTCATGTCGGGGTACATCT	59.957	20	299	403	701
S_EST_SSR_000266	CAPS_CONTIG.3796_forward_843_nt	1	p2	(GT)7	14	656	669	TAAAGTCAAGGATGGTGCCC	59.933	20	CAACAACATACAACTCTTGCCA	58.75	22	102	610	711	CTTTGCCAATTGTTTTGGCT	60.11	20	CAACAACATACAACTCTTGCCA	58.75	22	239	473	711	TAAAGTCAAGGATGGTGCCC	59.933	20	TTGGTACGTTCTCTTCAACAACA	59.702	23	117	610	726
S_EST_SSR_000267	CAPS_CONTIG.3798_forward_995_nt	1	p2	(TA)11	22	189	210	GGCGCTCTTTCTTGATTTTG	59.96	20	CACAATCGGAGCCAGAATTT	60.074	20	280	7	286	CGAACCCCTTCATCAGAAAA	60.044	20	CACAATCGGAGCCAGAATTT	60.074	20	149	138	286	CGAACCCCTTCATCAGAAAA	60.044	20	TCGTTGAACAAGACACCTCG	59.873	20	276	138	413
S_EST_SSR_000268	CAPS_CONTIG.3798_forward_995_nt	2	p3	(ATG)6	18	370	387	AAATTCTGGCTCCGATTGTG	60.074	20	TCTGGGAATTTTGGAACTGC	60.051	20	199	267	465	CGAACCCCTTCATCAGAAAA	60.044	20	TCGTTGAACAAGACACCTCG	59.873	20	276	138	413	AAATTCTGGCTCCGATTGTG	60.074	20	TCGTTGAACAAGACACCTCG	59.873	20	147	267	413
S_EST_SSR_000269	CAPS_CONTIG.3813_forward_2212_nt	1	p4	(TATG)5	20	112	131	ATTGCGTAGCTAGTTTGCCG	60.417	20	AAAGGCGGCTATAGATGGGT	59.951	20	126	45	170	GCACGGGTTTTCTTTCTTGT	59.218	20	AAAGGCGGCTATAGATGGGT	59.951	20	171	0	170	ATTGCGTAGCTAGTTTGCCG	60.417	20	TCAACAAAAAGGCCTGTCAA	59.293	20	284	45	328
S_EST_SSR_000270	CAPS_CONTIG.3817_forward_2038_nt	1	p3	(AGA)5	15	73	87	TTACCCAATTTGGTTTGCATC	59.69	21	TTACAAATGACACCGTGGGA	59.816	20	274	49	322	TTACCCAATTTGGTTTGCATC	59.69	21	TCTCTCCCTCGTGCCATTAC	60.218	20	180	49	228	TTACCCAATTTGGTTTGCATC	59.69	21	GTCTCTCCCTCGTGCCATTA	60.218	20	181	49	229
S_EST_SSR_000271	CAPS_CONTIG.3821_forward_2085_nt	1	p2	(GA)7	14	1788	1801	CTGGTGGTAGTTGGTTGGCT	60.028	20	TTGAAATTCATCGGCACAAA	60.051	20	269	1722	1990	GCTTTCCCTTCTCTCTCGGT	59.957	20	TTGAAATTCATCGGCACAAA	60.051	20	242	1749	1990	GCTTTCCCTTCTCTCTCGGT	59.957	20	TGTTATTTTGCCATCAGCCA	60.073	20	175	1749	1923
S_EST_SSR_000272	CAPS_CONTIG.3835_forward_772_nt	1	p3	(GGT)5	15	573	587	TTGCATCATCCTTTGGTGAA	60.049	20	ACCTGCATTCTCTTGCCACT	59.874	20	184	549	732	TTTGCATCATCCTTTGGTGA	60.049	20	ACCTGCATTCTCTTGCCACT	59.874	20	185	548	732	GAAGGCGCTACTCCATTCAG	59.978	20	TTGGTGGCACCCTTGTAAAT	60.227	20	269	410	678
S_EST_SSR_000273	CAPS_CONTIG.3855_forward_1817_nt	1	p2	(GA)9	18	1737	1754	TACCATTTGGCGATTTAGGC	59.928	20	TGATGACGATAAACAAGTGTGC	58.703	22	155	1631	1785	CCCGAGTCTCTTGTTGTGGT	60.151	20	TGATGACGATAAACAAGTGTGC	58.703	22	182	1604	1785	ATCCTCTCGCACAGAACACC	60.269	20	TGATGACGATAAACAAGTGTGC	58.703	22	224	1562	1785
S_EST_SSR_000274	CAPS_CONTIG.3876_forward_1121_nt	1	p2	(CT)6	12	327	338	AATCCACCAGCACCATAAGC	59.962	20	GCCTTAGCTGAACATCCGAG	59.978	20	181	269	449	AATCCACCAGCACCATAAGC	59.962	20	CCTTAGCTGAACATCCGAGC	59.978	20	180	269	448	CACCAGCACCATAAGCAAGA	59.864	20	CCTTAGCTGAACATCCGAGC	59.978	20	176	273	448
S_EST_SSR_000275	CAPS_CONTIG.3911_forward_1006_nt	1	p2	(AG)7	14	45	58	GCACGAGGAAAATACCCAAA	59.938	20	TTGCTTCCACCATTTCATCA	60.049	20	129	16	144	GCACGAGGAAAATACCCAAA	59.938	20	TCATTGCTTCCACCATTTCA	60.049	20	132	16	147	GCACGAGGAAAATACCCAAA	59.938	20	CCTTCATTGCTTCCACCATT	59.933	20	135	16	150
S_EST_SSR_000276	CAPS_CONTIG.3948_forward_1312_nt	1	p3	(TTA)10	30	1186	1215	CGAGCCTAAATCGGTCTTCA	60.344	20	TAATTAATTGAGGTGCGCGA	59.309	20	261	992	1252	TCGAGCCTAAATCGGTCTTC	59.41	20	TAATTAATTGAGGTGCGCGA	59.309	20	262	991	1252	TTTTCGAGCCTAAATCGGTC	59.297	20	TAATTAATTGAGGTGCGCGA	59.309	20	265	988	1252
S_EST_SSR_000277	CAPS_CONTIG.3960_forward_699_nt	1	p3	(TTA)6	18	582	599	TGAAGCAGCGAAGAGACTCA	60.008	20	TTTGGCATTTGTGGTCTGAA	60.088	20	104	551	654	ACGTTTGCTCGAGGTTCTGT	59.914	20	TTTGGCATTTGTGGTCTGAA	60.088	20	288	367	654	GTCCAAAGGGACTCTTTCCC	59.912	20	TTTGGCATTTGTGGTCTGAA	60.088	20	253	402	654
S_EST_SSR_000278	CAPS_CONTIG.4024_forward_665_nt	1	p2	(TC)7	14	35	48	CACGAGGCACAACTTTCCTA	58.923	20	ATTTTGGGGTTTTGCAATCA	60.167	20	204	1	204	CACGAGGCACAACTTTCCTA	58.923	20	TTTTGGGGTTTTGCAATCAT	60.167	20	203	1	203	CACGAGGCACAACTTTCCTA	58.923	20	AGGAGATTTTGGGGTTTTGC	60.299	20	209	1	209
S_EST_SSR_000279	CAPS_CONTIG.4057_forward_886_nt	1	p2	(AT)7	14	181	194	CACCTGTTGTGTTTCTCCCC	60.399	20	ATGAAGCGTTGTCAGCAGTG	60.056	20	243	54	296	ACCTGTTGTGTTTCTCCCCA	60.399	20	ATGAAGCGTTGTCAGCAGTG	60.056	20	242	55	296	ACCTGTTGTGTTTCTCCCCA	60.399	20	GAGTCCCTCCAAGGCACATA	60.073	20	163	55	217
S_EST_SSR_000280	CAPS_CONTIG.4085_forward_1082_nt	1	p3	(TCT)5	15	272	286	ACATGATCAATCAGCAGCCA	60.233	20	TGCACTCACCCTCTTCACAG	60.022	20	267	102	368	CACATGATCAATCAGCAGCC	60.233	20	TGCACTCACCCTCTTCACAG	60.022	20	268	101	368	ACATGATCAATCAGCAGCCA	60.233	20	AAGCATGCACTCACCCTCTT	59.874	20	272	102	373
S_EST_SSR_000281	CAPS_CONTIG.4119_forward_1266_nt	1	p3	(AAG)5	15	1041	1055	TGGAGGAGTTTGTGCATGAG	59.831	20	GGCGTTCATGATTTGCACTA	59.694	20	221	971	1191	CATGGGTGTTTGTCATGGAG	59.806	20	GGCGTTCATGATTTGCACTA	59.694	20	236	956	1191	AGCAGCTGGAAGAGGATCAG	59.703	20	GGCGTTCATGATTTGCACTA	59.694	20	298	894	1191
S_EST_SSR_000282	CAPS_CONTIG.4164_forward_761_nt	1	p3	(GGC)5	15	97	111	CGAGGCATCTCTAATCCTGC	59.939	20	ATGGCGAGAAGGTGACTTTG	60.255	20	260	3	262	CGAGGCATCTCTAATCCTGC	59.939	20	TCGGGACAAACTGTGAACTG	59.72	20	133	3	135	CGAGGCATCTCTAATCCTGC	59.939	20	GAAAATGGCGAGAAGGTGAC	59.676	20	264	3	266
S_EST_SSR_000283	CAPS_CONTIG.4217_forward_691_nt	1	p4	(AAAT)6	24	166	189	CCTTTTACGCCAAATTCCAA	59.937	20	AATTAAGCTGGCCACACAGC	60.278	20	231	70	300	CCTTTTACGCCAAATTCCAA	59.937	20	AGGTATCCGGCGGAATTAAG	60.292	20	244	70	313	CAACTTCCCTTTTACGCCAA	60.103	20	AATTAAGCTGGCCACACAGC	60.278	20	238	63	300
S_EST_SSR_000284	CAPS_CONTIG.4233_forward_774_nt	1	p2	(GA)6	12	95	106	TGAAACAACCTTCATTGCCA	60.088	20	TGCAAGAAGCAAGAAAGCAA	59.872	20	188	72	259	TGAAACAACCTTCATTGCCA	60.088	20	CGTCAAGTTGGAGGACATCA	59.676	20	246	72	317	TGAAACAACCTTCATTGCCA	60.088	20	GGCCATGTGTCCTTTTTCAC	60.362	20	289	72	360
S_EST_SSR_000285	CAPS_CONTIG.4235_forward_677_nt	1	p2	(TG)6	12	57	68	GGATCATGATTTGTTTTGTTCC	58.278	22	TGATGAGGTCCGGGACTTAG	60.065	20	185	32	216	AGGATCATGATTTGTTTTGTTCC	59.236	23	TGATGAGGTCCGGGACTTAG	60.065	20	186	31	216	GGATCATGATTTGTTTTGTTCC	58.278	22	GCTTGCAGACGAACTCTCCT	59.751	20	143	32	174
S_EST_SSR_000286	CAPS_CONTIG.4269_forward_706_nt	1	p3	(AAG)5	15	30	44	ACGAGGCACACACCAAAAA	60.144	19	GACCTCGTGGGAGTGATTGT	59.969	20	257	2	258	ACGAGGCACACACCAAAAA	60.144	19	CCGTCCTCTGTTTCAACCAT	59.966	20	227	2	228	ACGAGGCACACACCAAAAA	60.144	19	CCCGATACCTCCTGATGAAA	59.887	20	183	2	184
S_EST_SSR_000287	CAPS_CONTIG.4286_forward_707_nt	1	p3	(TAA)7	21	471	491	GATGCCGACAACAAAATTGA	59.523	20	AACACATCAAGATTTTCCCCA	59.278	21	144	399	542	GATGCCGACAACAAAATTGA	59.523	20	AACACATCAAGATTTTCCCCAC	60.096	22	144	399	542	GATGCCGACAACAAAATTGA	59.523	20	CACATCAAGATTTTCCCCACT	58.898	21	142	399	540
S_EST_SSR_000288	CAPS_CONTIG.4301_forward_1301_nt	1	p3	(GGT)5	15	881	895	CACCGAAACTATCTCCCGAA	60.066	20	AAACCAAAGCCCAACTGATG	59.971	20	298	725	1022	CAATTGGCAGAAAAGGGAGA	60.184	20	AAACCAAAGCCCAACTGATG	59.971	20	243	780	1022	TTTCCTCGGTTTGACAGGAG	60.224	20	AAACCAAAGCCCAACTGATG	59.971	20	210	813	1022
S_EST_SSR_000289	CAPS_CONTIG.4311_forward_695_nt	1	p3	(AAG)5	15	171	185	CACACAGTTTCCAATGGCAC	60.008	20	CCATCGCCTTGCTAGAAATC	59.807	20	245	31	275	AGTTTCCAATGGCACCAAAG	59.971	20	CCATCGCCTTGCTAGAAATC	59.807	20	240	36	275	CACACAGTTTCCAATGGCAC	60.008	20	CTGTTCATAATCCCCATCGC	60.296	20	258	31	288
S_EST_SSR_000290	CAPS_CONTIG.4337_forward_661_nt	1	p3	(CGG)5	15	588	602	TGGAAGCTTCTCAAGCCATT	59.955	20	TCCGAAACCCATCAATTCTT	59.363	20	290	348	637	TTTCACGTTTATGGCCTTCC	59.938	20	TCCGAAACCCATCAATTCTT	59.363	20	144	494	637	ATTCCTGAGCAATGTGGACC	59.934	20	TCCGAAACCCATCAATTCTT	59.363	20	273	365	637
S_EST_SSR_000291	CAPS_CONTIG.4375_forward_1125_nt	1	p2	(CA)6	12	166	177	ACAAAGGCACACCCTTGAAC	60.012	20	CAGGGCCTCATGATTCAGAT	60.034	20	215	116	330	ACAAAGGCACACCCTTGAAC	60.012	20	TCGCATTGTTTCTCGTTTTG	59.849	20	128	116	243	ACAAAGGCACACCCTTGAAC	60.012	20	TTTGAATGACGGAAGCTGTG	59.84	20	295	116	410
S_EST_SSR_000292	CAPS_CONTIG.4376_forward_1205_nt	1	c	(CAT)5actcctcataatactccctccctcttaacaaaccctttttccctactccaccataacccaccggcggaggcaagggcagatgc(TGA)5	113	649	761	ATCCATATCCACCACCCTCA	60.011	20	AATTGGGCCTAGACATCACG	59.955	20	248	576	823	ATCCATATCCACCACCCTCA	60.011	20	TCCAATTGGGCCTAGACATC	59.894	20	251	576	826	CCATCCCCTCTCCTCATCTT	60.412	20	AATTGGGCCTAGACATCACG	59.955	20	222	602	823
S_EST_SSR_000293	CAPS_CONTIG.4380_forward_834_nt	1	p3	(GGT)5	15	432	446	GCTGTAGGCTGAGGGTTGAG	60.012	20	CAAGAAGCGGAAGATGGAAG	59.948	20	178	345	522	CTGTAGGCTGAGGGTTGAGC	60.012	20	CAAGAAGCGGAAGATGGAAG	59.948	20	177	346	522	TTGAAGATTCCACCTCGTCC	60.05	20	CAAGAAGCGGAAGATGGAAG	59.948	20	281	242	522
S_EST_SSR_000294	CAPS_CONTIG.4388_forward_1448_nt	1	p2	(TC)7	14	735	748	TCTGGCATGTATGGTGTGTG	58.95	20	ATGCAAGAAAATGGAGGTCG	60.074	20	255	546	800	TCTGGCATGTATGGTGTGTG	58.95	20	ATTCTCCGCACGACATTTTC	60.081	20	295	546	840	TCTGGCATGTATGGTGTGTGT	59.896	21	ATGCAAGAAAATGGAGGTCG	60.074	20	255	546	800
S_EST_SSR_000295	CAPS_CONTIG.4417_forward_658_nt	1	p3	(CAT)5	15	263	277	ACACGCACCACTCCATTTTT	60.419	20	CTGAACTGACTGGTCACCGA	59.864	20	235	150	384	AACACGCACCACTCCATTTT	60.419	20	CTGAACTGACTGGTCACCGA	59.864	20	236	149	384	AAACACGCACCACTCCATTT	60.419	20	CTGAACTGACTGGTCACCGA	59.864	20	237	148	384
S_EST_SSR_000296	CAPS_CONTIG.4419_forward_1288_nt	1	p2	(GA)6	12	1057	1068	GTTCTCTCTCTCCTCGTGCC	59.131	20	TGTCTGGGTTCCCAAGAACT	59.549	20	256	1021	1276	AGTTCTCTCTCTCCTCGTGCC	60.148	21	TGTCTGGGTTCCCAAGAACT	59.549	20	257	1020	1276	CTCTCTCCTCGTGCCGAAT	60.504	19	TGTCTGGGTTCCCAAGAACT	59.549	20	251	1026	1276
S_EST_SSR_000297	CAPS_CONTIG.4438_forward_762_nt	1	p3	(TTC)7	21	439	459	TCACCATAGGGACGTTTTCC	59.79	20	GATTGAACTCCTTTGGCAGC	59.82	20	230	280	509	TCACCATAGGGACGTTTTCC	59.79	20	GCCAATTTGAAATCACCGTT	59.807	20	293	280	572	CGAAGGCCAGTTGTTGTTCT	60.291	20	GATTGAACTCCTTTGGCAGC	59.82	20	256	254	509
S_EST_SSR_000298	CAPS_CONTIG.4441_forward_855_nt	1	p2	(AG)7	14	148	161	GTGACAGCTTTGCTTGCTTG	59.788	20	TACAAGTCTTGCCAACAGCG	60.05	20	150	123	272	GTGACAGCTTTGCTTGCTTG	59.788	20	CTTCTTGGCCTGCAGTATCC	59.836	20	282	123	404	GTGACAGCTTTGCTTGCTTG	59.788	20	GCCTGCAGTATCCCAAAGAC	59.7	20	275	123	397
S_EST_SSR_000299	CAPS_CONTIG.4447_forward_692_nt	1	p3	(TAA)6	18	425	442	TCCAAGGTGCAATTCAACAA	60.088	20	CCGAAATGCCTTTCTGGATA	60.031	20	300	256	555	ACATTCCTGTTGGTGGTGGT	60.135	20	TCCCAAATTGAGATCTTGGC	60.014	20	278	375	652	ACATTCCTGTTGGTGGTGGT	60.135	20	CCGAAATGCCTTTCTGGATA	60.031	20	181	375	555
S_EST_SSR_000300	CAPS_CONTIG.4467_forward_682_nt	1	p2	(AG)6	12	245	256	CATTCTTGCTTCTGTTGGCA	59.988	20	ATTTCGATGAATGACTCGCC	60.043	20	266	44	309	CATTCTTGCTTCTGTTGGCA	59.988	20	AAACCCCCAAAAATAGTCGG	60.048	20	244	44	287	CATTCTTGCTTCTGTTGGCA	59.988	20	CGGAAACCCCCAAAAATAGT	60.048	20	247	44	290
S_EST_SSR_000301	CAPS_CONTIG.4485_forward_702_nt	1	p3	(TTC)5	15	590	604	CTAGCGTTGCTGATGATCCA	59.972	20	GCTAGAGTTGCATGACGAAAA	58.187	21	133	560	692	CTAGCGTTGCTGATGATCCA	59.972	20	AGCTAGAGTTGCATGACGAAAA	59.181	22	134	560	693	CGTTGCTGATGATCCACTTG	60.263	20	GCTAGAGTTGCATGACGAAAA	58.187	21	129	564	692
S_EST_SSR_000302	CAPS_CONTIG.4487_forward_1210_nt	1	c	(TA)6tgtg(TA)8	32	448	479	TCAGTTGCCCATGTACTCTCA	59.303	21	GTCCCACAAAGGCACTTCAT	59.973	20	298	420	717	TTGCCCATGTACTCTCATTCA	59.138	21	GTCCCACAAAGGCACTTCAT	59.973	20	294	424	717	TCAGTTGCCCATGTACTCTCA	59.303	21	GCCTGTGCGTCTGAACCTAT	60.285	20	201	420	620
S_EST_SSR_000303	CAPS_CONTIG.4491_forward_961_nt	1	p2	(TC)7	14	900	913	CCCGGCTAAAAAGACAGTCA	60.241	20	AAAAGGGAGTTGGGAGTGCT	60.11	20	274	667	940	CCCGGCTAAAAAGACAGTCA	60.241	20	TTAGGGAAAAGGGAGTTGGG	60.284	20	280	667	946	TCAACTTGTGCTATCCCCCT	59.55	20	AAAAGGGAGTTGGGAGTGCT	60.11	20	164	777	940
S_EST_SSR_000304	CAPS_CONTIG.4500_forward_1033_nt	1	p3	(CAG)5	15	343	357	CAAAAGATCGCCTTTGAACC	59.685	20	ACGGCTTTGTTTCAGCTGTT	59.92	20	208	302	509	AAAAGATCGCCTTTGAACCA	59.685	20	ACGGCTTTGTTTCAGCTGTT	59.92	20	207	303	509	ATCATCAGTAAGGCCTCCCC	60.293	20	CGTGGAGTAGGAGTTCTGGC	59.867	20	288	161	448
S_EST_SSR_000305	CAPS_CONTIG.4506_forward_768_nt	1	p3	(TGG)5	15	470	484	TGAGAGCTGCTGCACAAAAG	60.472	20	AGTCCAACGCCAATGGTAAG	59.993	20	289	429	717	TGAGAGCTGCTGCACAAAAG	60.472	20	AGCCATTTCAATGATCCAGC	60.043	20	195	429	623	GAGAGCTGCTGCACAAAAGA	59.47	20	AGTCCAACGCCAATGGTAAG	59.993	20	288	430	717
S_EST_SSR_000306	CAPS_CONTIG.4513_forward_2631_nt	1	p2	(AT)7	14	2281	2294	TGTCACAATCCGTCGTGAAT	59.967	20	TGCCATTTTCTAGGCCAAAC	60.074	20	278	2212	2489	ATGTCACAATCCGTCGTGAA	59.967	20	TGCCATTTTCTAGGCCAAAC	60.074	20	279	2211	2489	ATGTCACAATCCGTCGTGAA	59.967	20	AAACTCAATTGCCAGCAAGG	60.249	20	263	2211	2473
S_EST_SSR_000307	CAPS_CONTIG.4539_forward_664_nt	1	p3	(ACA)6	18	427	444	ATCCCACAACAGTAGCCCAC	59.851	20	CCAGGGGTCTATCGAAAACA	59.926	20	155	394	548	AATGTCCAACCGCTACCTTG	59.993	20	CCCTCCTCAGACCCCACTAT	60.328	20	294	188	481	AGGGCGCAATAGGCATAGTA	59.726	20	CCAGGGGTCTATCGAAAACA	59.926	20	277	272	548
S_EST_SSR_000308	CAPS_CONTIG.4575_forward_793_nt	1	p2	(CT)13	26	26	51	ACGAGGGGTCACTCCTTTTC	60.489	20	GCGCCTGCCATATATTTTGT	59.956	20	200	2	201	ACGAGGGGTCACTCCTTTTC	60.489	20	CCTCGAGAAACTCACGAACC	59.844	20	273	2	274	CGAGGGGTCACTCCTTTTCT	60.619	20	GCGCCTGCCATATATTTTGT	59.956	20	199	3	201
S_EST_SSR_000309	CAPS_CONTIG.4588_forward_735_nt	1	p2	(AT)7	14	670	683	CAATCTCCCTCAGTTCCTCG	59.797	20	GTGGCCGTTGGAAGTAGTGT	60.035	20	299	412	710	GATTGGAGTTGTTGTTGGCA	59.547	20	GTGGCCGTTGGAAGTAGTGT	60.035	20	212	499	710	AATCTCCCTCAGTTCCTCGG	60.586	20	GTGGCCGTTGGAAGTAGTGT	60.035	20	298	413	710
S_EST_SSR_000310	CAPS_CONTIG.4636_forward_1182_nt	1	p3	(TAT)6	18	1038	1055	GCTCATCCTCTTTCACCTCC	58.818	20	CCGAAGGGAGAACAAGAAAA	59.284	20	247	922	1168	GCTCATCCTCTTTCACCTCC	58.818	20	ACCGAAGGGAGAACAAGAAAA	60.096	21	248	922	1169	GCTCATCCTCTTTCACCTCC	58.818	20	ACCGAAGGGAGAACAAGAAA	58.764	20	248	922	1169
S_EST_SSR_000311	CAPS_CONTIG.4640_forward_717_nt	1	p2	(TG)6	12	511	522	GCCCTTTCACATCACCAAAA	60.874	20	TAGAAGGTTGCCAAACCTGG	60.103	20	289	281	569	TTTTGCCCTTTCACATCACC	60.874	20	TAGAAGGTTGCCAAACCTGG	60.103	20	293	277	569	AGCTTCCCATTTGAGCAATC	59.273	20	CCTGGGACTTGGCTACACTC	59.721	20	234	321	554
S_EST_SSR_000312	CAPS_CONTIG.4673_forward_717_nt	1	p3	(GAG)5	15	365	379	CCAGAAGCTGAGAGGAATGG	59.943	20	TTGAACAAGCGCCATTACAG	59.872	20	236	279	514	TGGATACTTCCGTCGGTCTC	60.073	20	CTCCAACTGCCTTATCCTCG	59.83	20	265	195	459	CTCCACCGGAGTTCTGTGTT	60.151	20	CTCCAACTGCCTTATCCTCG	59.83	20	246	214	459
S_EST_SSR_000313	CAPS_CONTIG.4675_forward_696_nt	1	p3	(AAC)6	18	189	206	GCCATGGATGAAGACGAAAT	59.9	20	TTGGTAATGTCGGGGTCAAT	60.051	20	158	83	240	GCCATGGATGAAGACGAAAT	59.9	20	TATAAGCCCATGACCGAAGC	60.06	20	241	83	323	GCCATGGATGAAGACGAAAT	59.9	20	TCTTCTTGGTATCGTTCGGG	60.066	20	212	83	294
S_EST_SSR_000314	CAPS_CONTIG.4684_forward_881_nt	1	p2	(AG)11	22	48	69	GCACGAGGCAGTCTTTCAA	60.128	19	GAAAATCCATGGCGAAAAGA	60.016	20	101	0	100	GCACGAGGCAGTCTTTCAA	60.128	19	GGAGCAAACACAGCAGAACA	60.032	20	163	0	162	GCACGAGGCAGTCTTTCAA	60.128	19	TGGAGCAAACACAGCAGAAC	60.032	20	164	0	163
S_EST_SSR_000315	CAPS_CONTIG.4741_forward_1309_nt	1	p3	(TGA)5	15	808	822	GGGATAACCTTGAAGCCACA	59.933	20	GGGAGCAAAGCACAAACTTC	59.859	20	139	728	866	GAGGGGGATAACCTTGAAGC	59.903	20	GGGAGCAAAGCACAAACTTC	59.859	20	143	724	866	TGGTTCCGAAGCACATAACA	60.111	20	GGGAGCAAAGCACAAACTTC	59.859	20	250	617	866
S_EST_SSR_000316	CAPS_CONTIG.4766_forward_671_nt	1	c	(ATTTTT)5tttaactaatatttttggtttttggtaaatggatgtttgtaggatatagtttaatttggttttttgt(TA)6	109	428	536	AATGCAAAGTGGATCTTCGG	60.074	20	TGCTGCTACTCCCAATTCTAA	57.677	21	254	327	580	CCGATGTGAAATGCAAAGTG	60.111	20	TGCTGCTACTCCCAATTCTAA	57.677	21	263	318	580	CGATGTGAAATGCAAAGTGG	60.111	20	TGCTGCTACTCCCAATTCTAA	57.677	21	262	319	580
S_EST_SSR_000317	CAPS_CONTIG.4781_forward_2447_nt	1	p2	(TC)6	12	83	94	TGTATCCCACCTCTTCCAGG	59.92	20	CCTGAACGTTTGTCCCATCT	59.966	20	225	59	283	TGTATCCCACCTCTTCCAGG	59.92	20	GGCAACAGAGGTGTCACAGA	59.872	20	262	59	320	AGGCTCTATTTGCCCTCGTT	60.228	20	CCTGAACGTTTGTCCCATCT	59.966	20	279	5	283
S_EST_SSR_000318	CAPS_CONTIG.4815_forward_726_nt	1	p3	(ACC)6	18	599	616	CATTGAAGGAGCCAAGCATT	60.214	20	CGGCAAATTGGTGGATTTAG	60.315	20	277	390	666	AGCCAAGCATTCACTTCCAG	60.397	20	CGGCAAATTGGTGGATTTAG	60.315	20	268	399	666	AGCATTCACTTCCAGCTTCC	59.434	20	CGGCAAATTGGTGGATTTAG	60.315	20	263	404	666
S_EST_SSR_000319	CAPS_CONTIG.4818_forward_1436_nt	1	p3	(AGG)5	15	537	551	TACCTCCAACCGTAGCCAAC	59.993	20	ATCTGAATCACCAACCCCAC	59.636	20	233	347	579	AGCATGCCATCCAATACCTC	59.923	20	ATCTGAATCACCAACCCCAC	59.636	20	247	333	579	GTAGCCAACAGCACACCAGA	59.905	20	ATCTGAATCACCAACCCCAC	59.636	20	222	358	579
S_EST_SSR_000320	CAPS_CONTIG.4842_forward_1204_nt	1	p2	(TA)7	14	138	151	GCCAATACAATTCACACCCC	60.059	20	AAGATCAGCCCTTCCACTGA	59.803	20	234	52	285	GCCAATACAATTCACACCCC	60.059	20	TCCACGAATCAATTTCAGCA	60.197	20	298	52	349	GCCAATACAATTCACACCCC	60.059	20	ATCAGCCCTTCCACTGACTG	60.261	20	231	52	282
S_EST_SSR_000321	CAPS_CONTIG.4847_forward_758_nt	1	p3	(TCA)7	21	638	658	CAATCTTGACGCCTCCTTTC	59.813	20	CCGGATGACCTAAATCAGGA	59.887	20	291	435	725	GTTCTCCCACGCTCAGATTC	59.81	20	CCGGATGACCTAAATCAGGA	59.887	20	233	493	725	GTTCTCCCACGCTCAGATTC	59.81	20	GGGTGCAGATGTCACTGATG	60.121	20	258	493	750
S_EST_SSR_000322	CAPS_CONTIG.4885_forward_727_nt	1	p2	(CA)6	12	653	664	ATCCTGGCTTCTCACAATCG	60.218	20	TTTCCTTGGAAGTTGGCTACA	59.733	21	211	493	703	ATCCTGGCTTCTCACAATCG	60.218	20	TTCCTTGGAAGTTGGCTACA	58.352	20	210	493	702	CCGACTCTGGGAATGTGAAG	60.646	20	TTTCCTTGGAAGTTGGCTACA	59.733	21	184	520	703
S_EST_SSR_000323	CAPS_CONTIG.4895_forward_1121_nt	1	p2	(TC)7	14	1070	1083	CTGGGATTCAGCACCAAGAT	60.073	20	TAAAGCCCTTGCTGCTCCTA	60.11	20	278	841	1118	TGGCATGGTGGGTACTCATA	59.799	20	TAAAGCCCTTGCTGCTCCTA	60.11	20	131	988	1118	CTGGGATTCAGCACCAAGAT	60.073	20	AAAGCCCTTGCTGCTCCTAT	60.36	20	277	841	1117
S_EST_SSR_000324	CAPS_CONTIG.4899_forward_1951_nt	1	p3	(ACT)5	15	1738	1752	AACAAAACGCGCTAAAATGG	60.13	20	ACAAGTCATGGGAGAATGGC	59.934	20	253	1643	1895	AACAAAACGCGCTAAAATGG	60.13	20	CAAGTCATGGGAGAATGGCT	60.073	20	252	1643	1894	ACCAACATCACCACAACGAA	59.855	20	ACAAGTCATGGGAGAATGGC	59.934	20	198	1698	1895
S_EST_SSR_000325	CAPS_CONTIG.4948_forward_1526_nt	1	p2	(AT)8	16	1472	1487	AGGTTATGCCAACAACCTCG	59.993	20	GCATGCCTCAACAGTCAGAA	59.992	20	283	1230	1512	GGTTATGCCAACAACCTCGT	59.859	20	GCATGCCTCAACAGTCAGAA	59.992	20	282	1231	1512	TGGCTAGAGGGCAAGAACAT	59.836	20	GCATGCCTCAACAGTCAGAA	59.992	20	186	1327	1512
S_EST_SSR_000326	CAPS_CONTIG.4973_forward_1264_nt	1	p3	(ATA)5	15	1000	1014	ACCGGAGAGTTACGGTGATG	59.989	20	CGACAGCTGTGGATCTTCAA	59.984	20	206	924	1129	CGGAGCTGTAACAACAACGA	59.904	20	CGACAGCTGTGGATCTTCAA	59.984	20	258	872	1129	AAACTGTATTCCACGCGCTC	60.278	20	CGACAGCTGTGGATCTTCAA	59.984	20	279	851	1129
S_EST_SSR_000327	CAPS_CONTIG.4994_forward_2706_nt	1	p3	(TCC)5	15	2550	2564	ATCCCAAATTCCCCACTTTC	59.996	20	GATTATCGGGTGTGGGAATG	60.014	20	190	2514	2703	CACCCGATTCAATCAACTCC	60.317	20	GATTATCGGGTGTGGGAATG	60.014	20	214	2490	2703	CAGCCTGTCTGCTAGACCCT	59.622	20	GATTATCGGGTGTGGGAATG	60.014	20	287	2417	2703
S_EST_SSR_000328	CAPS_CONTIG.4997_forward_883_nt	1	p3	(ACA)5	15	337	351	ACGCGTCATTAACCCAATTC	59.829	20	AAATTCCCGAAATTCAACCC	59.999	20	157	312	468	CCAAATCCTCTGCACTCTCC	59.803	20	AAATTCCCGAAATTCAACCC	59.999	20	252	217	468	ACGCGTCATTAACCCAATTC	59.829	20	CAACCCGTGATAATATGCCC	60.038	20	143	312	454
S_EST_SSR_000329	CAPS_CONTIG.5031_forward_1749_nt	1	p3	(ACA)5	15	191	205	GCACGAGGGTTCTACATGTATTT	59.45	23	TGAGGTAGTGGCATGGACTG	59.701	20	275	0	274	GCACGAGGGTTCTACATGTATTT	59.45	23	TACACTTCACCCTCCCCAGA	60.501	20	253	0	252	GCACGAGGGTTCTACATGTATTT	59.45	23	CATACACTTCACCCTCCCCA	60.769	20	255	0	254
S_EST_SSR_000330	CAPS_CONTIG.5036_forward_844_nt	1	c	(TAA)5tag(TAA)8	42	311	352	CAGAAGAAGCAGCAAGAGCA	59.615	20	CGTTTTTGCCAAACTCCAAT	59.975	20	298	219	516	GCAGAAGAAGCAGCAAGAGC	60.569	20	CGTTTTTGCCAAACTCCAAT	59.975	20	299	218	516	TGTTGCAGGAAGAGAAGGGT	59.844	20	TTTTCTCAGCTTGGCATGAA	59.542	20	261	176	436
S_EST_SSR_000331	CAPS_CONTIG.5036_forward_844_nt	2	p3	(AAT)8	24	606	629	ATTGGAGTTTGGCAAAAACG	59.975	20	GCCGGTCGCTATTTCATTTA	60.061	20	294	497	790	GAGTTTGGCAAAAACGTGCT	60.292	20	GCCGGTCGCTATTTCATTTA	60.061	20	290	501	790	ACGTGCTGGTCCTTCTTCTG	60.444	20	GCCGGTCGCTATTTCATTTA	60.061	20	277	514	790
S_EST_SSR_000332	CAPS_CONTIG.5064_forward_1239_nt	1	p2	(AG)7	14	1153	1166	GGTCTTATGAGGGGGTGGAT	60.015	20	TCAATCTCCCACAGCAGGTA	59.241	20	260	979	1238	AATGCTTTTCCATGCTCCTG	60.214	20	TCAATCTCCCACAGCAGGTA	59.241	20	234	1005	1238	TTCTTCCAAGAGCACAACCC	60.232	20	TCAATCTCCCACAGCAGGTA	59.241	20	173	1066	1238
S_EST_SSR_000333	CAPS_CONTIG.5091_forward_706_nt	1	p2	(TA)7	14	206	219	TTACATAGCCCCTTCCCTCC	60.278	20	TGTACACATCAGACAGCGCA	60.054	20	173	130	302	TTACATAGCCCCTTCCCTCC	60.278	20	ACACATCAGACAGCGCAAAG	60.056	20	170	130	299	TTACATAGCCCCTTCCCTCC	60.278	20	TCTGCCTCATTTTCGAGGTT	59.813	20	136	130	265
S_EST_SSR_000334	CAPS_CONTIG.5098_forward_1393_nt	1	p2	(AT)8	16	1186	1201	TATGCACTCCACAGTCCACG	60.745	20	AAAACCGGAAAACGATTTGA	59.429	20	267	1032	1298	ACTCCACAGTCCACGCTGAT	60.746	20	AAAACCGGAAAACGATTTGA	59.429	20	262	1037	1298	GAATCACAACCTGGTGAGGAA	59.958	21	CAAAGAGCACGCCAGAAAAT	60.386	20	300	1080	1379
S_EST_SSR_000335	CAPS_CONTIG.5109_forward_1336_nt	1	p3	(AGC)5	15	218	232	CCTCAAGATCCCCTCATCAA	60.003	20	CGGATTTGCCTTCATAGCAT	60.06	20	251	114	364	CAGTCCCTCCCAATCTTTCA	60.042	20	CGGATTTGCCTTCATAGCAT	60.06	20	280	85	364	TCACTCAGTCCCTCCCAATC	60.048	20	CGGATTTGCCTTCATAGCAT	60.06	20	285	80	364
S_EST_SSR_000336	CAPS_CONTIG.5111_forward_727_nt	1	p4	(ATTC)5	20	44	63	CAGCTGCTCCTGTTACCCTG	60.984	20	GACGATAGGTTGGAGCTGGA	60.218	20	234	10	243	AGCTGCTCCTGTTACCCTGT	58.968	20	GACGATAGGTTGGAGCTGGA	60.218	20	233	11	243	CAGCTGCTCCTGTTACCCTG	60.984	20	TCCTCATCCGTATCCCAAAA	60.266	20	265	10	274
S_EST_SSR_000337	CAPS_CONTIG.5130_forward_971_nt	1	p3	(TGA)7	21	573	593	ATCCAAACACCAATGGAAGC	59.797	20	GGTGGCTGAATTGCTTCTTC	59.82	20	286	442	727	ACACCAATGGAAGCAACTCC	59.973	20	CCTCTTCTTTGGTGGCTGAA	60.366	20	290	448	737	ACACCAATGGAAGCAACTCC	59.973	20	TTCCTCTTCTTTGGTGGCTG	60.366	20	292	448	739
S_EST_SSR_000338	CAPS_CONTIG.5132_forward_752_nt	1	c	(GA)6ttaagagtgaagagaaagagagatcaagcttgggagagggagagagaaaaagagatcgagctcgg(GA)6	89	222	310	CCAGTGAAAGAAAACAGGGG	59.563	20	CTTGTGGTTCTCCCCTCTCC	61.021	20	295	111	405	CCAGTGAAAGAAAACAGGGG	59.563	20	TTGTGGTTCTCCCCTCTCC	60.032	19	294	111	404	GAAATGGCATGACAGTAGGGA	59.947	21	TTCGCTGGAACAGTCAAACA	60.427	20	241	195	435
S_EST_SSR_000339	CAPS_CONTIG.5137_forward_1817_nt	1	c	(CT)6(AT)6	24	236	259	CGGCGAGATATGGACTTGAT	60.059	20	CCCACGTTATACCATCCAGG	60.066	20	261	99	359	CAAACGGCGAGATATGGACT	60.096	20	CCCACGTTATACCATCCAGG	60.066	20	265	95	359	AACGGCGAGATATGGACTTG	60.096	20	CCCACGTTATACCATCCAGG	60.066	20	263	97	359
S_EST_SSR_000340	CAPS_CONTIG.5143_forward_961_nt	1	c	(AT)19gctttttctctcaacct(AG)12	79	62	140	AAGGACCATCACCAGCATTC	59.934	20	GCCCTCTTCTTCGTTGTCTG	59.989	20	257	7	263	AAGGACCATCACCAGCATTC	59.934	20	TTCCCACCAGGAGTTTTGAC	59.943	20	227	7	233	AAGGACCATCACCAGCATTC	59.934	20	CTTCCCACCAGGAGTTTTGA	60.081	20	228	7	234
S_EST_SSR_000341	CAPS_CONTIG.5153_forward_808_nt	1	p4	(AAAT)5	20	176	195	CACTGCCCACTCGTGTTTTA	59.758	20	AAATGACATGGGCCTTCTTG	59.933	20	298	150	447	CACTGCCCACTCGTGTTTTA	59.758	20	GCGGAAATGCATAAGGGATA	59.892	20	271	150	420	GGTTTGCTTGCTTGCATTTT	60.251	20	GCGGAAATGCATAAGGGATA	59.892	20	298	123	420
S_EST_SSR_000342	CAPS_CONTIG.5163_forward_742_nt	1	p3	(GAG)8	24	333	356	GGATTCCGAAACTTCCAACA	59.91	20	ACTCCTTATCACCGACACGG	59.989	20	281	109	389	TGGATTCCGAAACTTCCAAC	59.91	20	ACTCCTTATCACCGACACGG	59.989	20	282	108	389	CAAATGCGGAGGAAGAAGAG	59.948	20	TCGACACCAGAGTTTTTCCC	60.088	20	171	309	479
S_EST_SSR_000343	CAPS_CONTIG.5175_forward_2139_nt	2	p2	(TA)10	20	1628	1647	TTTTAACGCTTTTCGCGTTT	59.896	20	GCCTCCATTGTTAGCTTCTTG	58.986	21	204	1532	1735	TTTTAACGCTTTTCGCGTTT	59.896	20	AGCCTCCATTGTTAGCTTCTTG	59.913	22	205	1532	1736	TTTTAACGCTTTTCGCGTTT	59.896	20	GCCTCCATTGTTAGCTTCTTGT	59.789	22	204	1532	1735
S_EST_SSR_000344	CAPS_CONTIG.5180_forward_1204_nt	1	p2	(CT)6	12	73	84	AGCTGGCAATCCTTAGAGCA	60.118	20	AACCGATGAAAGTGAAACGC	60.118	20	177	25	201	CAGCTGGCAATCCTTAGAGC	60.118	20	AACCGATGAAAGTGAAACGC	60.118	20	178	24	201	AGCTGGCAATCCTTAGAGCA	60.118	20	CTTTCGGTTCCTTCGAACAC	59.711	20	205	25	229
S_EST_SSR_000345	CAPS_CONTIG.5187_forward_2134_nt	1	p2	(CA)21	42	51	92	AGGTTCAGCAAAATTGCCTC	59.316	20	AATTTCTGTCCCTGCAATCG	60.074	20	213	5	217	AGGTTCAGCAAAATTGCCTC	59.316	20	ATTCCTGCTCCTCAAACCCT	60.074	20	187	5	191	AGGTTCAGCAAAATTGCCTC	59.316	20	TTCTTTGAACCCTTGTTGCC	60.088	20	234	5	238
S_EST_SSR_000346	CAPS_CONTIG.5189_forward_701_nt	1	p3	(CAA)5	15	145	159	CACTCTGCTAAAACCTCCGC	60.015	20	AAATGATGGCTGTGAGTCCC	59.934	20	240	24	263	CACTCTGCTAAAACCTCCGC	60.015	20	TTCTTTAAGGCAATGGTGGC	60.074	20	265	24	288	CACTCTGCTAAAACCTCCGC	60.015	20	GCAATGGTGGCTGAGAAAAT	60.081	20	256	24	279
S_EST_SSR_000347	CAPS_CONTIG.5194_forward_1476_nt	1	p3	(TAT)7	21	1401	1421	ATTGGGATGTCTTGCTGGAG	60.073	20	GCACGAGGGTTACATGAAGAG	59.749	21	212	1264	1475	ATTGGGATGTCTTGCTGGAG	60.073	20	GCACGAGGGTTACATGAAGA	58.724	20	212	1264	1475	CTCGGCCTAAACAAAGTTGC	59.883	20	GCACGAGGGTTACATGAAGAG	59.749	21	283	1193	1475
S_EST_SSR_000348	CAPS_CONTIG.5228_forward_763_nt	1	p3	(AGT)5	15	594	608	TGTTTTTGTTGGTCCCTTTTG	59.862	21	TGTGGGCACTTCTAGTTGGC	61.236	20	130	564	693	GAAAAATGGGAAATTTGGAGC	59.78	21	TGTGGGCACTTCTAGTTGGC	61.236	20	209	485	693	TGTTTTTGTTGGTCCCTTTTG	59.862	21	GGCACTTCTAGTTGGCCCAT	61.401	20	126	564	689
S_EST_SSR_000349	CAPS_CONTIG.5231_forward_957_nt	1	c	(ATT)8ttgctatcatcacttccatttctttgttccaatccattc(AAG)6	81	158	238	TGCTTCTAAGAAACCCCACAA	59.733	21	AAAGGGGTTGGGATTGAGAT	59.629	20	221	115	335	TTGCTTCTAAGAAACCCCACA	59.733	21	AAAGGGGTTGGGATTGAGAT	59.629	20	222	114	335	TGCTTCTAAGAAACCCCACAA	59.733	21	CATAAAGGGGTTGGGATTGA	59.617	20	224	115	338
S_EST_SSR_000350	CAPS_CONTIG.5245_forward_1283_nt	1	p3	(CCG)6	18	139	156	GCATTCAAAGCCACACAAAA	59.712	20	ACAGTTGACAGGATACCGCC	59.997	20	203	58	260	GCATTCAAAGCCACACAAAA	59.712	20	ACGAAGTCATCGGAAACACC	59.973	20	247	58	304	GCATTCAAAGCCACACAAAA	59.712	20	GACGGATAAGGAGGTGGTGA	59.927	20	141	58	198
S_EST_SSR_000351	CAPS_CONTIG.5274_forward_1599_nt	1	p3	(TGA)5	15	982	996	GCTTTAGAAGAGTGGTGGCG	60.015	20	AAACGGCTCCATTGTGGTAG	59.993	20	290	841	1130	GGTGGCGTAATGAGCAATTT	59.967	20	AAACGGCTCCATTGTGGTAG	59.993	20	277	854	1130	CAAGTGGTCCGGTATTGCTT	59.993	20	ATTGTCCGGCTTACACCAAC	59.859	20	276	825	1100
S_EST_SSR_000352	CAPS_CONTIG.5278_forward_1156_nt	1	p2	(AT)9	18	230	247	TTTCTTCGTACACGCAAAGG	58.964	20	CGCCGTAACTACCACCATCT	60.015	20	282	146	427	TTTCTTCGTACACGCAAAGG	58.964	20	TAACTACCACCATCTCCGCC	59.955	20	277	146	422	TTTCTTCGTACACGCAAAGGT	59.799	21	CGCCGTAACTACCACCATCT	60.015	20	282	146	427
S_EST_SSR_000353	CAPS_CONTIG.5281_forward_941_nt	1	p3	(CAT)5	15	140	154	CACCTTCAATGGCTGCAATA	59.688	20	AAGGGAACTTTTGGTGTGGA	59.425	20	190	34	223	TGAATCACCTTCAATGGCTG	59.648	20	AAGGGAACTTTTGGTGTGGA	59.425	20	195	29	223	GAATCACCTTCAATGGCTGC	60.613	20	AAGGGAACTTTTGGTGTGGA	59.425	20	194	30	223
S_EST_SSR_000354	CAPS_CONTIG.5282_forward_1005_nt	1	p3	(CTT)5	15	41	55	CACTCATTGTTACATCCGCA	58.129	20	TGGGATTGTTCTTCTCCTCAA	59.656	21	202	18	219	CACTCATTGTTACATCCGCA	58.129	20	GAACTGAAAGAACCCCTTGG	58.618	20	141	18	158	CACTCATTGTTACATCCGCA	58.129	20	TGTTGTTTCTCAGGGTCACCT	59.607	21	168	18	185
S_EST_SSR_000355	CAPS_CONTIG.5284_forward_1196_nt	1	p3	(CAA)5	15	685	699	AGCACCAAAAACAGCACCTT	59.78	20	CCATCATGTTCCTGTTGTGC	59.967	20	283	639	921	GCACCTTGCTGGTGAAGAAT	60.263	20	CCATCATGTTCCTGTTGTGC	59.967	20	270	652	921	AGCACCAAAAACAGCACCTT	59.78	20	GCTGATCTGGGACCATCATT	59.893	20	262	639	900
S_EST_SSR_000356	CAPS_CONTIG.5294_forward_1531_nt	1	p2	(CA)6	12	99	110	GCACGAGGATTCAATACCCA	60.864	20	GAGGAGTTGTGTTGCTTTTGC	59.912	21	209	0	208	GCACGAGGATTCAATACCCA	60.864	20	GGGTACCCAAAACTCCTTGA	58.884	20	296	0	295	GCACGAGGATTCAATACCCA	60.864	20	GGGTACCCAAAACTCCTTGAA	60.207	21	296	0	295
S_EST_SSR_000357	CAPS_CONTIG.5294_forward_1531_nt	2	p4	(TAAT)5	20	1153	1172	ATGGGACCATACAACAAGGC	59.676	20	AATCTTGCTTCCACAAACCC	59.031	20	135	1070	1204	ATGGGACCATACAACAAGGC	59.676	20	AATCTTGCTTCCACAAACCCT	59.99	21	135	1070	1204	TGGGACCATACAACAAGGCT	60.375	20	AATCTTGCTTCCACAAACCC	59.031	20	134	1071	1204
S_EST_SSR_000358	CAPS_CONTIG.5332_forward_1125_nt	1	p2	(CT)7	14	50	63	CACGAGGATCATCCACCTCT	60.072	20	CTGCAATTGTTGTTGCTGCT	60.058	20	294	1	294	CACGAGGATCATCCACCTCT	60.072	20	AATTGTTGTTGCTGCTGCTG	60.058	20	290	1	290	CACGAGGATCATCCACCTCT	60.072	20	CAATTGTTGTTGCTGCTGCT	60.058	20	291	1	291
S_EST_SSR_000359	CAPS_CONTIG.5337_forward_854_nt	1	p2	(AG)9	18	69	86	TCATCTTTCATCCCTTTGTGG	59.918	21	TTCGCCTCTGTTTCGATTCT	59.955	20	116	45	160	TCATCTTTCATCCCTTTGTGG	59.918	21	CTTCGCCTCTGTTTCGATTC	59.955	20	117	45	161	TCATCTTTCATCCCTTTGTGG	59.918	21	CGAAAGATTTTGCTGCATGA	59.953	20	212	45	256
S_EST_SSR_000360	CAPS_CONTIG.5341_forward_1480_nt	1	p3	(CAG)5	15	429	443	AAATCAACAATCTCAGGCCG	60.074	20	CCATAGCCAGCAGTAGAGCC	60	20	273	373	645	AAATCAACAATCTCAGGCCG	60.074	20	CCCATAGCCAGCAGTAGAGC	60	20	274	373	646	AAATCAACAATCTCAGGCCG	60.074	20	GCCAGCAGTAGAGCCGTAAC	60.044	20	268	373	640
S_EST_SSR_000361	CAPS_CONTIG.5365_forward_691_nt	1	p2	(AG)6	12	276	287	TTGGGAGCTTTTAACATGGC	60.074	20	AAAAGCACCGACACAATCAA	59.174	20	194	122	315	AGCTTTTAACATGGCGGATG	60.096	20	AAAAGCACCGACACAATCAA	59.174	20	189	127	315	TTGGGAGCTTTTAACATGGC	60.074	20	GCACCGACACAATCAATCCT	60.935	20	190	122	311
S_EST_SSR_000362	CAPS_CONTIG.5379_forward_1322_nt	1	c	(TCC)6ttaatatctccatctccat(TCC)6	55	159	213	TAATCCGACGCAAACACCTT	60.502	20	GGGTGTCGAGGAGTTCGATA	60.073	20	230	88	317	CTTAATCCGACGCAAACACC	60.502	20	GGGTGTCGAGGAGTTCGATA	60.073	20	232	86	317	TTAATCCGACGCAAACACCT	60.502	20	GGGTGTCGAGGAGTTCGATA	60.073	20	231	87	317
S_EST_SSR_000363	CAPS_CONTIG.5382_forward_1941_nt	1	p3	(AGA)9	27	1222	1248	GATGTTGGAACCGAACCCTA	59.79	20	CGCGAATCTCATCTGATCCT	60.326	20	262	1125	1386	GATGTTGGAACCGAACCCTA	59.79	20	CATCTGATCCTTCTCGTCCC	59.612	20	253	1125	1377	TGGAACCGAACCCTAATTCA	60.301	20	CGCGAATCTCATCTGATCCT	60.326	20	257	1130	1386
S_EST_SSR_000364	CAPS_CONTIG.5382_forward_1941_nt	2	p2	(GT)8	16	1855	1870	TGCATTAAAGGACATTGTTTGG	59.868	22	CAAAAGAAACATCACAACAAACC	58.575	23	274	1629	1902	TGCAGCAAAGAACTTAGACCTG	59.693	22	CAAAAGAAACATCACAACAAACC	58.575	23	294	1609	1902	TGCAGCAAAGAACTTAGACCTG	59.693	22	AAAAGAAACATCACAACAAACCA	58.575	23	293	1609	1901
S_EST_SSR_000365	CAPS_CONTIG.5395_forward_721_nt	1	p2	(CT)6	12	20	31	CACGAGGGTCGTCGGA	60.355	16	GCGGGGCAAAAATATCATAA	59.768	20	170	1	170	CACGAGGGTCGTCGGA	60.355	16	TTCTTTGCACGAAAAATCCA	59.277	20	256	1	256	CACGAGGGTCGTCGGA	60.355	16	GCACGAAAAATCCATTTCCA	60.817	20	250	1	250
S_EST_SSR_000366	CAPS_CONTIG.5395_forward_721_nt	2	p2	(CT)7	14	182	195	TTATGATATTTTTGCCCCGC	59.768	20	CTTCCTTCAAGCCATTGAGC	59.955	20	282	151	432	TTATGATATTTTTGCCCCGC	59.768	20	AAGCCATTGAGCAAAACCAG	60.249	20	274	151	424	TTATGATATTTTTGCCCCGC	59.768	20	CGGCTCTCCAGGTATCTCAA	60.353	20	160	151	310
S_EST_SSR_000367	CAPS_CONTIG.5396_forward_820_nt	1	p2	(AC)7	14	66	79	ACGAGGCTCCAAGTCTGTCT	59.053	20	AGAGCCTCACTGAACGAACC	59.455	20	278	2	279	CACGAGGCTCCAAGTCTGTC	61.009	20	AGAGCCTCACTGAACGAACC	59.455	20	279	1	279	ACGAGGCTCCAAGTCTGTCT	59.053	20	AGCCTCACTGAACGAACCAA	60.833	20	276	2	277
S_EST_SSR_000368	CAPS_CONTIG.5417_forward_906_nt	1	p3	(AAT)5	15	142	156	GCACGAGGCTCCTACTCTCTT	60.168	21	ATACGAAACAAGTCGGGTGC	60	20	201	0	200	GCACGAGGCTCCTACTCTCT	58.797	20	ATACGAAACAAGTCGGGTGC	60	20	201	0	200	GCACGAGGCTCCTACTCTCTT	60.168	21	GAAACAAGTCGGGTGCAGAT	60.119	20	197	0	196
S_EST_SSR_000369	CAPS_CONTIG.5434_forward_811_nt	1	c	(TA)8g(AT)9	35	218	252	TCTAAAGCCGCCTCTCTTTTT	59.638	21	ATCCTTTTCCCCATGCTTCT	59.903	20	290	75	364	TCTAAAGCCGCCTCTCTTTTT	59.638	21	AATCCTTTTCCCCATGCTTC	60.265	20	291	75	365	TCTAAAGCCGCCTCTCTTTT	58.353	20	ATCCTTTTCCCCATGCTTCT	59.903	20	290	75	364
S_EST_SSR_000370	CAPS_CONTIG.5434_forward_811_nt	2	p2	(CT)7	14	563	576	TGCACTAAAACCAACCAACAA	59.118	21	AGCACGTGAATCGGACTCTT	59.874	20	237	527	763	TTGTGCACTAAAACCAACCAA	59.118	21	AGCACGTGAATCGGACTCTT	59.874	20	240	524	763	TTTGTGCACTAAAACCAACCA	59.118	21	AGCACGTGAATCGGACTCTT	59.874	20	241	523	763
S_EST_SSR_000371	CAPS_CONTIG.5446_forward_811_nt	1	p2	(AT)10	20	76	95	ATACCCACACTTCTCCCCCT	59.676	20	TCACCAGGAAGATTTCCGAC	60.05	20	177	46	222	ATACCCACACTTCTCCCCCT	59.676	20	TCACGGGGATCTTCAAACTC	60.05	20	297	46	342	ATACCCACACTTCTCCCCCT	59.676	20	CCAGGAAGATTTCCGACGTA	60.066	20	174	46	219
S_EST_SSR_000372	CAPS_CONTIG.5451_forward_1270_nt	1	p2	(TC)7	14	30	43	AACTCCAAAACTACTTTTCTCCG	58.094	23	GTACTTTCGCGCTTGGATTC	59.851	20	296	3	298	AACTCCAAAACTACTTTTCTCCG	58.094	23	GTCTCACCTTCTGGCTGTCC	59.841	20	188	3	190	AACTCCAAAACTACTTTTCTCCG	58.094	23	ATCCATGTTCTTGCCCGTTA	60.331	20	259	3	261
S_EST_SSR_000373	CAPS_CONTIG.5459_forward_727_nt	1	p3	(AGA)5	15	417	431	GATGTTGGAACCGAACCCTA	59.79	20	CGCGAATCTCATCTGATCCT	60.326	20	250	320	569	GATGTTGGAACCGAACCCTA	59.79	20	CATCTGATCCTTCTCGTCCC	59.612	20	241	320	560	TGGAACCGAACCCTAATTCA	60.301	20	CGCGAATCTCATCTGATCCT	60.326	20	245	325	569
S_EST_SSR_000374	CAPS_CONTIG.5460_forward_1458_nt	1	p3	(CAA)5	15	936	950	TGATGGCCCAAGTATCAACA	59.924	20	ACCCATCAACCACAGTGTCA	59.846	20	273	760	1032	AGATGATTTGATGGCCCAAG	59.894	20	ACCCATCAACCACAGTGTCA	59.846	20	281	752	1032	TGATGGCCCAAGTATCAACA	59.924	20	CATGTTGAACCCATCAACCA	60.216	20	281	760	1040
S_EST_SSR_000375	CAPS_CONTIG.5472_forward_706_nt	1	p3	(CAA)8	24	204	227	ACATCAGCATCAGCAGCATC	59.982	20	CGATAGCAAGAGAAGCGTCC	60.118	20	290	130	419	ACATCAGCATCAGCAGCATC	59.982	20	GTGGCGATAGCAAGAGAAGC	60.125	20	294	130	423	ATCAGCATCAGCAGCATCAG	60.128	20	CGATAGCAAGAGAAGCGTCC	60.118	20	288	132	419
S_EST_SSR_000376	CAPS_CONTIG.5472_forward_706_nt	2	p3	(CAG)5	15	372	386	ACATCAGCATCAGCAGCATC	59.982	20	CGATAGCAAGAGAAGCGTCC	60.118	20	290	130	419	ACATCAGCATCAGCAGCATC	59.982	20	GTGGCGATAGCAAGAGAAGC	60.125	20	294	130	423	ATCAGCATCAGCAGCATCAG	60.128	20	CGATAGCAAGAGAAGCGTCC	60.118	20	288	132	419
S_EST_SSR_000377	CAPS_CONTIG.5488_forward_1229_nt	1	p4	(AATA)7	28	881	908	TTTGAGACCCGTGCACATAA	60.111	20	ATGCAGTCACAAGCATCACC	59.714	20	265	676	940	AGGTCACTTTGAGACCCGTG	60.151	20	ATGCAGTCACAAGCATCACC	59.714	20	272	669	940	TTTGAGACCCGTGCACATAA	60.111	20	GCAGTCACAAGCATCACCAC	60.328	20	263	676	938
S_EST_SSR_000378	CAPS_CONTIG.5499_forward_1346_nt	1	p3	(ACC)5	15	930	944	AAGTTGGCTGAGGACATGGT	59.579	20	CTCCTGGGACAGTGATGGTT	59.962	20	169	836	1004	TGTGGAAGCATTAAGAGCCA	59.42	20	CTCCTGGGACAGTGATGGTT	59.962	20	194	811	1004	GAAGTTGGCTGAGGACATGG	60.656	20	CTCCTGGGACAGTGATGGTT	59.962	20	170	835	1004
S_EST_SSR_000379	CAPS_CONTIG.5501_forward_1686_nt	1	p3	(CTT)5	15	32	46	GCACGAGGAAAAATAAGAATCAA	59.637	23	GGGAGTGAAGAATGAACGGA	60.05	20	110	0	109	GCACGAGGAAAAATAAGAATCAA	59.637	23	GAAAATTGTGGGGTTTGGTG	60.066	20	133	0	132	GCACGAGGAAAAATAAGAATCAA	59.637	23	AAAATTGTGGGGTTTGGTGA	60.066	20	132	0	131
S_EST_SSR_000380	CAPS_CONTIG.5517_forward_711_nt	1	p3	(AGC)6	18	94	111	TCCCCAGAATCCATTATCCA	60.088	20	CGGAGAACGTGCTACTCACA	60.049	20	194	24	217	CTGCTCTCTGCATTTCCTCC	60.096	20	CGGAGAACGTGCTACTCACA	60.049	20	211	7	217	TCCCCAGAATCCATTATCCA	60.088	20	GCCATATCCATCTTCGTCGT	59.923	20	220	24	243
S_EST_SSR_000381	CAPS_CONTIG.5529_forward_829_nt	1	p3	(AAT)7	21	496	516	GCAACCACTGGAAGGAACAT	59.973	20	TGCATGCTGGATCCAAATTA	60.035	20	300	270	569	AAGGAACATGGACGAAGTGG	59.966	20	TGCATGCTGGATCCAAATTA	60.035	20	289	281	569	TCACCCAATGTCTCCACTGA	60.088	20	TGCATGCTGGATCCAAATTA	60.035	20	183	387	569
S_EST_SSR_000382	CAPS_CONTIG.5548_forward_1008_nt	1	p3	(AAC)7	21	74	94	TCAACCCACCTTCATCAACA	59.935	20	CGAGTAGGGAAGAGCATTGG	59.83	20	184	48	231	TCAACCCACCTTCATCAACA	59.935	20	CCGAGTAGGGAAGAGCATTG	59.83	20	185	48	232	GCTCATCAACCCACCTTCAT	59.934	20	CGAGTAGGGAAGAGCATTGG	59.83	20	189	43	231
S_EST_SSR_000383	CAPS_CONTIG.5555_forward_1191_nt	1	p2	(TC)21	42	451	492	ATGCTGCACAAAATAAGCCC	60.103	20	GAGAGCACCAGCCAGGATAG	59.973	20	223	363	585	GCTGCACAAAATAAGCCCAT	60.103	20	GAGAGCACCAGCCAGGATAG	59.973	20	221	365	585	GAACTGAAGGCTGCAAAACC	59.859	20	GAGAGCACCAGCCAGGATAG	59.973	20	262	324	585
S_EST_SSR_000384	CAPS_CONTIG.5566_forward_904_nt	1	p3	(CCA)5	15	427	441	GGAATCATGAAGCAAAGGGA	60.014	20	GCCAGTTTCCTGCCAAGTAG	59.875	20	119	354	472	GGAATCATGAAGCAAAGGGA	60.014	20	CCTGCCAAGTAGAAACCTCG	59.869	20	111	354	464	GGAATCATGAAGCAAAGGGA	60.014	20	CCTGTTTGGTCAGGCTTTGT	60.149	20	142	354	495
S_EST_SSR_000385	CAPS_CONTIG.5603_forward_781_nt	1	p2	(CA)8	16	54	69	TGGAGATGACAGCTAAGCACA	59.606	21	CCATCGAGAGCTTGCCTTAC	59.978	20	280	25	304	TGGAGATGACAGCTAAGCACA	59.606	21	CCGTTCACGACAAAGCTGTA	59.904	20	251	25	275	TGGAGATGACAGCTAAGCACA	59.606	21	AGATGTCGCCCTGTATGAGC	60.249	20	134	25	158
S_EST_SSR_000386	CAPS_CONTIG.5613_forward_650_nt	1	p4	(AAAT)5	20	45	64	GCACGAGGCTTCATGTCAAT	61.22	20	TTGATGATGCCATAGGCAAA	60.035	20	119	0	118	GCACGAGGCTTCATGTCAAT	61.22	20	GCCAGAAAACTTGAGGGATG	59.67	20	154	0	153	GCACGAGGCTTCATGTCAAT	61.22	20	TGAGCCAGAAAACTTGAGGG	60.366	20	157	0	156
S_EST_SSR_000387	CAPS_CONTIG.5619_forward_705_nt	1	p3	(GCA)6	18	206	223	ATGCACTTCGTTTTCCCATC	59.939	20	TGGTGGTGTTATTGGTGGTG	60.128	20	137	178	314	CCAATTCCACTTTCCTCCAA	59.903	20	AGTTGTGCTGTTGTTGCTGC	60.104	20	114	144	257	ATGCTCTCTAGCTGCCCAAA	60.118	20	AGTTGTGCTGTTGTTGCTGC	60.104	20	150	108	257
S_EST_SSR_000388	CAPS_CONTIG.5626_forward_677_nt	1	p3	(GAA)5	15	427	441	TGGATTCCTACCAGCTCCAC	60.073	20	ACATCCGCCAATAGTTCCAG	59.955	20	211	388	598	TCCACTGGATTCCTACCAGC	60.073	20	ACATCCGCCAATAGTTCCAG	59.955	20	216	383	598	TGGATTCCTACCAGCTCCAC	60.073	20	CGCAAAGAGAAACAACAGCA	60.172	20	257	388	644
S_EST_SSR_000389	CAPS_CONTIG.5642_forward_1265_nt	1	p3	(TTC)6	18	33	50	CGAGGCATCTCTGCTCTTTC	60.24	20	GGTGAATAACCAGGTGGTGG	60.088	20	147	3	149	CGAGGCATCTCTGCTCTTTC	60.24	20	GGAAAACACCGAGACATTCG	60.495	20	123	3	125	CGAGGCATCTCTGCTCTTTC	60.24	20	ACGGAAAACACCGAGACATT	59.454	20	125	3	127
S_EST_SSR_000390	CAPS_CONTIG.5648_forward_2069_nt	1	p3	(CTT)6	18	1881	1898	ACTGGCTGCAACTCACTCCT	60.057	20	TTGACAAATAATGGTGCATGA	57.493	21	184	1810	1993	ACTGGCTGCAACTCACTCCT	60.057	20	GTTGACAAATAATGGTGCATGA	58.414	22	185	1810	1994	ACTGGCTGCAACTCACTCCT	60.057	20	AGTTGACAAATAATGGTGCATGA	59.397	23	186	1810	1995
S_EST_SSR_000391	CAPS_CONTIG.5649_forward_942_nt	1	p2	(TA)20	40	824	863	AAGTGCCGAGATTAGAGCCA	59.978	20	TTTTTAGCTCCTCAACTGCCTT	59.561	22	132	781	912	AAGTGCCGAGATTAGAGCCA	59.978	20	TTTAGCTCCTCAACTGCCTTTT	59.561	22	130	781	910	AAGTGCCGAGATTAGAGCCA	59.978	20	TTTTAGCTCCTCAACTGCCTTT	59.561	22	131	781	911
S_EST_SSR_000392	CAPS_CONTIG.5684_forward_2030_nt	1	p3	(CTA)5	15	34	48	CACGAGGGTTAACCATGACC	60.232	20	CGAGTGATTGGGTGGAAGAT	59.927	20	244	1	244	CACGAGGGTTAACCATGACC	60.232	20	GTCAACAAGGCCGAGTGATT	60.119	20	255	1	255	CACGAGGGTTAACCATGACC	60.232	20	GCTTGACCCTTCTTTCTCCC	60.19	20	184	1	184
S_EST_SSR_000393	CAPS_CONTIG.5684_forward_2030_nt	2	p3	(GGC)6	18	347	364	TTATGTCCTTGCTGCACCTG	59.864	20	TGGAATTGCTGCTGTTGAAG	59.988	20	297	310	606	TTATGTCCTTGCTGCACCTG	59.864	20	CTGGAATTGCTGCTGTTGAA	59.988	20	298	310	607	TTATGTCCTTGCTGCACCTG	59.864	20	GGCTTGAAACGGATTTTGAA	60.053	20	259	310	568
S_EST_SSR_000394	CAPS_CONTIG.5706_forward_3184_nt	1	p2	(TA)6	12	39	50	GCACGAGGGGTATGTCTTTA	57.698	20	ATGCTGACCAGCGGAATTTA	60.606	20	122	0	121	GCACGAGGGGTATGTCTTTA	57.698	20	TATGCTGACCAGCGGAATTT	60.606	20	123	0	122	GCACGAGGGGTATGTCTTTAT	58.085	21	ATGCTGACCAGCGGAATTTA	60.606	20	122	0	121
S_EST_SSR_000395	CAPS_CONTIG.5709_forward_996_nt	1	p2	(TC)9	18	67	84	GAGGATTTGTTCACTTGCCC	59.532	20	ACCAGTCCACGAAGTCCAAC	60.009	20	181	4	184	GCCCTATAAAAGCGCAGAAA	59.477	20	ACCAGTCCACGAAGTCCAAC	60.009	20	165	20	184	GAGGATTTGTTCACTTGCCC	59.532	20	GAGGGCATTGAAGATGGTGT	59.934	20	234	4	237
S_EST_SSR_000396	CAPS_CONTIG.5716_forward_877_nt	1	p2	(TC)10	20	80	99	ATCCACTTCCCCATTATCCC	59.843	20	CATTAACAGCAGCCACTTCG	59.488	20	273	56	328	ATCCACTTCCCCATTATCCC	59.843	20	GGGAACGATTTTGGATGAAG	59.363	20	212	56	267	ATCCACTTCCCCATTATCCC	59.843	20	GAAGGAATAACCGGCAGCTA	59.32	20	110	56	165
S_EST_SSR_000397	CAPS_CONTIG.5722_forward_792_nt	1	p3	(TTC)11	33	109	141	ACGAGGCTGACTTGTTTGGT	59.769	20	TTTGCAATTAAATCCTCGGC	60.04	20	212	2	213	CGAGGCTGACTTGTTTGGTT	60.291	20	TTTGCAATTAAATCCTCGGC	60.04	20	211	3	213	ACGAGGCTGACTTGTTTGGT	59.769	20	GTACTCATCGCATGGGCTCT	60.249	20	280	2	281
S_EST_SSR_000398	CAPS_CONTIG.5731_forward_1064_nt	1	p3	(CAA)5	15	492	506	CCTTTGCCAGCATCCATTAT	59.923	20	TGCAACCATGTGGTGATTTT	59.823	20	271	293	563	GGGATTTGCCAGGTGATATG	60.155	20	TGCAACCATGTGGTGATTTT	59.823	20	219	345	563	GGATTTGCCAGGTGATATGG	60.155	20	TGCAACCATGTGGTGATTTT	59.823	20	218	346	563
S_EST_SSR_000399	CAPS_CONTIG.5731_forward_1064_nt	2	p3	(AGA)6	18	733	750	AGGAGGAGAATGCGAGGAAT	60.176	20	TGATGAGGTTGTCGTTGCTG	60.873	20	137	684	820	AGGAGGAGAATGCGAGGAAT	60.176	20	GATGATGAGGTTGTCGTTGC	59.093	20	139	684	822	AAATGAGGAGGAGAATGCGA	59.773	20	TGATGAGGTTGTCGTTGCTG	60.873	20	142	679	820
S_EST_SSR_000400	CAPS_CONTIG.5734_forward_894_nt	1	c	(CT)6(AT)6	24	471	494	CATGGACCTGCGGAAAGTAT	59.955	20	CGAAGACTGCACTCACAGGA	60.178	20	103	424	526	CGGCGAGATATGGACTTGAT	60.059	20	CGAAGACTGCACTCACAGGA	60.178	20	276	251	526	AACGGCGAGATATGGACTTG	60.096	20	CGAAGACTGCACTCACAGGA	60.178	20	278	249	526
S_EST_SSR_000401	CAPS_CONTIG.5740_forward_678_nt	1	p3	(CCA)5	15	25	39	GCACGAGGGTTAGCAGTAAAA	59.415	21	AAACCTTTAGGCCTTTGCGT	60.129	20	276	0	275	GCACGAGGGTTAGCAGTAAAA	59.415	21	CGCCAAAAGGTGAAAAGAGA	60.357	20	221	0	220	GCACGAGGGTTAGCAGTAAAA	59.415	21	TTTAGGCCTTTGCGTTCTTG	60.368	20	271	0	270
S_EST_SSR_000402	CAPS_CONTIG.5741_forward_1181_nt	1	p2	(AT)7	14	135	148	CCAAAATCTTGAAAACCCCA	59.772	20	TGCACCATCTTTTGGTTGAA	60.088	20	171	91	261	CCAAAATCTTGAAAACCCCA	59.772	20	TCCCTTTTCCCATTACACCA	60.162	20	251	91	341	CCAAAATCTTGAAAACCCCA	59.772	20	CTGCACCATCTTTTGGTTGA	59.691	20	172	91	262
S_EST_SSR_000403	CAPS_CONTIG.5741_forward_1181_nt	2	p3	(ACA)5	15	718	732	AGACACCACAATCCGATTCC	59.786	20	CTGGGGTCTAACGGAAACAA	59.964	20	182	617	798	AGACACCACAATCCGATTCC	59.786	20	TGTACTTTCTTTGCCTGGGG	60.103	20	196	617	812	AGACACCACAATCCGATTCC	59.786	20	ACTTTCTTTGCCTGGGGTCT	60.11	20	193	617	809
S_EST_SSR_000404	CAPS_CONTIG.5743_forward_781_nt	1	p3	(GAG)5	15	507	521	CGCAAGACCTTCAACATCAA	59.84	20	TCTCATTGAACAACCCACCA	59.935	20	228	470	697	GAGATCCGCAAGACCTTCAA	60.34	20	TCTCATTGAACAACCCACCA	59.935	20	234	464	697	AGAGGAGATCCGCAAGACCT	60.358	20	TCTCATTGAACAACCCACCA	59.935	20	238	460	697
S_EST_SSR_000405	CAPS_CONTIG.5744_forward_862_nt	1	p3	(TGT)5	15	645	659	CTACCCAGATTCCACTGCGT	60.134	20	GGTTTGATCTCCCTTGTGCT	59.141	20	215	605	819	ATTCCACTGCGTGGGAATAC	59.82	20	GGTTTGATCTCCCTTGTGCT	59.141	20	207	613	819	CTACCCAGATTCCACTGCGT	60.134	20	AGGGTTTGATCTCCCTTGTG	58.989	20	217	605	821
S_EST_SSR_000406	CAPS_CONTIG.5750_forward_1693_nt	1	p2	(TA)8	16	1593	1608	CCTGGATGGATGCTTTGAAT	59.894	20	GGGCCATGCTCCTCTAGTAT	58.241	20	292	1340	1631	ACCTGGATGGATGCTTTGAA	60.461	20	GGGCCATGCTCCTCTAGTAT	58.241	20	293	1339	1631	CCTGGATGGATGCTTTGAAT	59.894	20	CGGGCCATGCTCCTCTAGTA	62.557	20	293	1340	1632
S_EST_SSR_000407	CAPS_CONTIG.5756_forward_697_nt	1	p2	(AG)9	18	38	55	GCCCTCTCCATCTCTGTTGT	59.258	20	ATTGCGCTAACCCATGAATC	59.929	20	136	8	143	GCCCTCTCCATCTCTGTTGT	59.258	20	GATTGCGCTAACCCATGAAT	59.929	20	137	8	144	GCCCTCTCCATCTCTGTTGT	59.258	20	CCCATGAATCGTTATCGGTC	60.155	20	126	8	133
S_EST_SSR_000408	CAPS_CONTIG.5761_forward_1131_nt	1	p2	(TA)10	20	1036	1055	CTCAGCAAATTGTTCCAGCA	59.988	20	TCGGTCATTTCTATCCGACC	59.894	20	266	816	1081	TCAGCAAATTGTTCCAGCAG	59.988	20	GGTCATTTCTATCCGACCGA	59.894	20	263	817	1079	TCAGCAAATTGTTCCAGCAG	59.988	20	TCGGTCATTTCTATCCGACC	59.894	20	265	817	1081
S_EST_SSR_000409	CAPS_CONTIG.5769_forward_617_nt	1	p3	(ATT)6	18	331	348	TGGAATTCACATGGTGAAAAA	58.855	21	TGAAACTTTGTGGGCTATGG	58.623	20	279	191	469	TGGAATTCACATGGTGAAAAA	58.855	21	TGAAACTTTGTGGGCTATGGT	59.485	21	279	191	469	TGGAATTCACATGGTGAAAAA	58.855	21	GAAACTTTGTGGGCTATGGTG	59.485	21	278	191	468
S_EST_SSR_000410	CAPS_CONTIG.5792_forward_665_nt	1	p2	(TC)6	12	31	42	GCACGAGGTACTGTTCTTCTTTT	59.015	23	TGGCAGCAGATTTAGGGTCT	59.836	20	242	0	241	GCACGAGGTACTGTTCTTCTTTT	59.015	23	GGGACGATAACCACAAGGAA	59.79	20	115	0	114	GCACGAGGTACTGTTCTTCTTTT	59.015	23	TCTTCTCCGTCTTCAATGCC	60.34	20	225	0	224
S_EST_SSR_000411	CAPS_CONTIG.5804_forward_677_nt	1	p2	(TA)6	12	471	482	GATGAAGCTGTTACCCGAGC	59.843	20	AAATCCCGAATTCGCTTGTA	59.547	20	267	242	508	GATGAAGCTGTTACCCGAGC	59.843	20	AATCCCGAATTCGCTTGTAA	59.547	20	266	242	507	AGCAAAGAATGGCAGATTCG	60.352	20	AATCCCGAATTCGCTTGTAA	59.547	20	174	334	507
S_EST_SSR_000412	CAPS_CONTIG.5813_forward_824_nt	1	p3	(TCT)5	15	38	52	CACGAGGCTCTTACTTGCACT	59.694	21	GGGGCAATTAAAATGACAGC	59.415	20	101	1	101	CACGAGGCTCTTACTTGCAC	58.677	20	GGGGCAATTAAAATGACAGC	59.415	20	101	1	101	CACGAGGCTCTTACTTGCACT	59.694	21	AGGGGCAATTAAAATGACAGC	60.326	21	102	1	102
S_EST_SSR_000413	CAPS_CONTIG.5816_forward_643_nt	1	p5	(CACCC)6	30	417	446	ATGGTGGACTTCGGAACAAG	59.966	20	ACCGTCTGAAGGGCTATTCC	60.464	20	171	389	559	TTTAGGTGGGAAATGGTGGA	60.162	20	ACCGTCTGAAGGGCTATTCC	60.464	20	183	377	559	AGGGGCTCACCTGAAGTTCT	60.252	20	ACCGTCTGAAGGGCTATTCC	60.464	20	219	341	559
S_EST_SSR_000414	CAPS_CONTIG.5849_forward_799_nt	1	p3	(TTC)6	18	276	293	TTTCATTTTCCTTCCACATATCC	59.22	23	AGGGACAGAATCAATGGCTG	60.073	20	239	198	436	TTCATTTTCCTTCCACATATCC	57.923	22	AGGGACAGAATCAATGGCTG	60.073	20	238	199	436	TCATTTTCCTTCCACATATCCTT	58.876	23	AGGGACAGAATCAATGGCTG	60.073	20	237	200	436
S_EST_SSR_000415	CAPS_CONTIG.5869_forward_845_nt	1	p2	(TA)6	12	746	757	TTCTTAGGCAGTTGCCTCGT	60.015	20	TTTTGCCTTTGGTTATTCGT	57.314	20	129	658	786	ACTCAAGATCCTTTGGCCCT	60.074	20	TTTTGCCTTTGGTTATTCGT	57.314	20	293	494	786	TGGACTCAAGATCCTTTGGC	60.195	20	TTTTGCCTTTGGTTATTCGT	57.314	20	296	491	786
S_EST_SSR_000416	CAPS_CONTIG.5885_forward_2530_nt	1	p2	(TC)7	14	163	176	TGCCTTTCCACAACACAAAA	60.127	20	GAAAATGGGACAAATGAGCAA	59.93	21	102	103	204	TTGCCTTTCCACAACACAAA	60.127	20	GAAAATGGGACAAATGAGCAA	59.93	21	103	102	204	CTTGCCTTTCCACAACACAA	59.734	20	GAAAATGGGACAAATGAGCAA	59.93	21	104	101	204
S_EST_SSR_000417	CAPS_CONTIG.5885_forward_2530_nt	2	p3	(TTG)5	15	805	819	TGGATTTTGAGTTTGAGGGG	59.903	20	GCTTAAACTTCCCACCCACA	59.971	20	215	656	870	TGGATTTTGAGTTTGAGGGG	59.903	20	CACTCCCAATCTTCCTTCCA	60.042	20	236	656	891	TGGATTTTGAGTTTGAGGGG	59.903	20	TCACCAAAAGAACCACTCCC	59.943	20	249	656	904
S_EST_SSR_000418	CAPS_CONTIG.5910_forward_2025_nt	1	p2	(TC)7	14	1467	1480	ACCCTCGTCGTGCATAGAGT	59.751	20	TGGGTACAGCGATGTCATTT	59.002	20	283	1360	1642	ACCCTCGTCGTGCATAGAGT	59.751	20	TTGGGTACAGCGATGTCATT	59.002	20	284	1360	1643	ACCCTCGTCGTGCATAGAGT	59.751	20	TTATCTGTTTGACCCTCGTGC	60.125	21	157	1360	1516
S_EST_SSR_000419	CAPS_CONTIG.5916_forward_1292_nt	1	p2	(AT)9	18	1208	1225	TGTACGAGTTGGTGGCACAT	60.032	20	ATTGGAATGTGCTTGCTTTT	57.364	20	296	996	1291	TTGGTGGCACATTTACCTGA	59.964	20	ATTGGAATGTGCTTGCTTTT	57.364	20	288	1004	1291	AATACATGATCGTGCCTCCC	59.78	20	ATTGGAATGTGCTTGCTTTT	57.364	20	222	1070	1291
S_EST_SSR_000420	CAPS_CONTIG.5940_forward_665_nt	1	p3	(ACC)5	15	186	200	AGATAATCATGGCGGCTCAG	60.199	20	CTGACGACAGTCTGGATGGA	59.82	20	264	70	333	CGGCTCAGCAGAAGAGAGAG	60.567	20	CTGACGACAGTCTGGATGGA	59.82	20	252	82	333	TAGATAATCATGGCGGCTCA	59.236	20	CTGACGACAGTCTGGATGGA	59.82	20	265	69	333
S_EST_SSR_000421	CAPS_CONTIG.5946_forward_1572_nt	1	p3	(TCA)5	15	471	485	ACCAGCAGTTCATCCCAATC	59.934	20	GAAGCTGGGGTTGTTGATGT	59.973	20	146	425	570	ACCAGCAGTTCATCCCAATC	59.934	20	ATTTGAAGCTGGGGTTGTTG	59.971	20	150	425	574	CATTCCTCCTCACATGGCTT	60.073	20	GAAGCTGGGGTTGTTGATGT	59.973	20	249	322	570
S_EST_SSR_000422	CAPS_CONTIG.5948_forward_651_nt	1	c	(CAC)5caacgaagccataccatcctacaccagtttacaagtcac(CAA)5	69	44	112	GGGCCATACTATCCTCCACA	59.773	20	GGTATGGCTTCACTGGTGGT	59.851	20	214	6	219	GGGCCATACTATCCTCCACA	59.773	20	AGGATGGTACGGAGTTGGTG	59.844	20	240	6	245	GGGCCATACTATCCTCCACA	59.773	20	TTGGTGGTGGTGAAGACTTG	59.565	20	271	6	276
S_EST_SSR_000423	CAPS_CONTIG.5956_forward_604_nt	1	p2	(CT)6	12	50	61	CCCTCAAGCTCCCTCTCTCT	60.088	20	CGCGCTTGTACTGTGGTAGA	60.073	20	235	19	253	CTCCCTCAAGCTCCCTCTCT	60.088	20	CGCGCTTGTACTGTGGTAGA	60.073	20	237	17	253	CCCTCAAGCTCCCTCTCTCT	60.088	20	GGGAGGTTGACAGTTCTGGA	60.088	20	289	19	307
S_EST_SSR_000424	CAPS_CONTIG.5964_forward_1241_nt	1	p3	(ATC)7	21	125	145	CACTTTGCCCTTTCCACATT	59.971	20	CAACCCAAGAAAACCCATTG	60.198	20	230	44	273	CACTTTGCCCTTTCCACATT	59.971	20	AGGACAACCCAAGAAAACCC	60.204	20	234	44	277	CACTTTGCCCTTTCCACATT	59.971	20	CACCCAAAAGGGTCGATAAA	59.795	20	283	44	326
S_EST_SSR_000425	CAPS_CONTIG.5971_forward_692_nt	1	p3	(CAT)6	18	240	257	CTCCGGTACTCCCACACCTA	59.982	20	TGTCGAAACAGATGAGCCAA	60.39	20	186	139	324	CTCCGGTACTCCCACACCTA	59.982	20	TGAATGGGTTCTCGTCGAAT	60.461	20	251	139	389	TCCGGTACTCCCACACCTAC	59.844	20	TGTCGAAACAGATGAGCCAA	60.39	20	185	140	324
S_EST_SSR_000426	CAPS_CONTIG.5977_forward_1813_nt	1	p3	(CCA)5	15	46	60	CTCCGTTTCCGCCTTAAAAT	60.432	20	GGGAAAGATGGGCCATAAAT	59.984	20	262	21	282	CTCCGTTTCCGCCTTAAAAT	60.432	20	AAAGGGTACGGGAAAGATGG	60.18	20	271	21	291	CTCCGTTTCCGCCTTAAAAT	60.432	20	TTTTGTCGTGAGGACGTTGA	60.278	20	169	21	189
S_EST_SSR_000427	CAPS_CONTIG.5990_forward_937_nt	1	c	(CTT)5catcatcatcttcctcttc(TCA)5	49	174	222	ATTCAAGCAGAGATCGGGAA	59.773	20	TTTAGAGAAAGTCTCGCGGC	59.73	20	149	98	246	AATTCAAGCAGAGATCGGGA	59.773	20	TTTAGAGAAAGTCTCGCGGC	59.73	20	150	97	246	CGGGAACTTCTAATTCCGGT	60.312	20	TTTAGAGAAAGTCTCGCGGC	59.73	20	135	112	246
S_EST_SSR_000428	CAPS_CONTIG.6012_forward_1207_nt	1	p2	(CT)6	12	93	104	GCACGAGGGTCACTGGTATT	59.997	20	ACCATTTCGTTCGTCCACTC	59.973	20	253	0	252	GCACGAGGGTCACTGGTATT	59.997	20	AACTGCCAAGCTTGAAGAGG	59.615	20	207	0	206	GCACGAGGGTCACTGGTATT	59.997	20	ATTTCGTTCGTCCACTCCAA	60.495	20	250	0	249
S_EST_SSR_000429	CAPS_CONTIG.6051_forward_1939_nt	1	p3	(TCC)5	15	320	334	ATCGACGACTTTGTTGACCC	59.973	20	TTCATCCCATTCCTCAAAGG	59.864	20	204	209	412	GCCGATGATATCGACGACTT	60.066	20	TTCATCCCATTCCTCAAAGG	59.864	20	213	200	412	ATCGACGACTTTGTTGACCC	59.973	20	TTGAGGAATGCCTTCGAACT	59.813	20	228	209	436
S_EST_SSR_000430	CAPS_CONTIG.6057_forward_694_nt	1	p3	(TAA)6	18	113	130	ACGAGGAAATAATCCCCCAC	60.017	20	AAGCGGCAAAACAGAGAAAA	59.996	20	180	2	181	CGAGGAAATAATCCCCCACT	60.145	20	AAGCGGCAAAACAGAGAAAA	59.996	20	179	3	181	ACGAGGAAATAATCCCCCAC	60.017	20	AAAATCTTCAAGCGGCAAAA	59.832	20	189	2	190
S_EST_SSR_000431	CAPS_CONTIG.6062_forward_818_nt	1	p2	(CT)6	12	50	61	CGAGGGAAAGAGGACCAAAT	60.434	20	TCGGATACCGAGAGAGATGG	60.173	20	208	3	210	CGAGGGAAAGAGGACCAAAT	60.434	20	GTTGTGGTAGTAGCCGGAGC	59.763	20	102	3	104	CGAGGGAAAGAGGACCAAAT	60.434	20	GCAGCTTTACCGGAGAGAGA	59.717	20	237	3	239
S_EST_SSR_000432	CAPS_CONTIG.6065_forward_1018_nt	1	p2	(TA)6	12	684	695	TTCAACAAGAAAAGCCCATTG	60.096	21	CCGAAAGACCTTCGACTCAA	60.366	20	277	566	842	CAACAAGAAAAGCCCATTGAA	60.096	21	CCGAAAGACCTTCGACTCAA	60.366	20	275	568	842	TTGGCCATTTTCTTCAACAAG	60.096	21	CCGAAAGACCTTCGACTCAA	60.366	20	289	554	842
S_EST_SSR_000433	CAPS_CONTIG.6072_forward_2331_nt	1	p2	(TC)6	12	35	46	GCGTTTTCTCCACGGTACAC	60.559	20	TCCAGCAACACCTGAGACAG	60.022	20	170	7	176	GCGTTTTCTCCACGGTACAC	60.559	20	TGTTTGGTGCAGAACCCATA	59.964	20	102	7	108	GCGTTTTCTCCACGGTACAC	60.559	20	TCTCCTGGTACTTTGGTGCC	60.111	20	216	7	222
S_EST_SSR_000434	CAPS_CONTIG.6115_forward_1173_nt	1	p3	(CAG)7	21	43	63	GCACGAGGCTCAACTTCACT	60.599	20	CACCTCTACCACCACGTCCT	60.026	20	159	0	158	GCACGAGGCTCAACTTCACT	60.599	20	CCCACTTCCTCCACTACCAA	59.959	20	203	0	202	GCACGAGGCTCAACTTCACT	60.599	20	TCTACCACCACGTCCTCCTC	60.112	20	155	0	154
S_EST_SSR_000435	CAPS_CONTIG.6131_forward_947_nt	1	p3	(TAG)6	18	125	142	GCACGAGGCTTTCACTAAATC	58.989	21	CTTGGTGCACCTCCATACCT	59.989	20	244	0	243	GCACGAGGCTTTCACTAAATCT	59.919	22	CTTGGTGCACCTCCATACCT	59.989	20	244	0	243	GCACGAGGCTTTCACTAAATC	58.989	21	ACTTGGTGCACCTCCATACC	59.851	20	245	0	244
S_EST_SSR_000436	CAPS_CONTIG.6137_forward_888_nt	1	p3	(CAA)5	15	741	755	CGAAACGATCATCTTCAGCA	59.948	20	ACCAAATGGCTCTGGTTTTG	59.971	20	119	698	816	CGAAACGATCATCTTCAGCA	59.948	20	CAAAAGACGGAATTGCAGGT	60.11	20	141	698	838	CAGTTGGTGGAGGTTCTCGT	60.151	20	ACCAAATGGCTCTGGTTTTG	59.971	20	146	671	816
S_EST_SSR_000437	CAPS_CONTIG.6138_forward_1266_nt	1	p3	(CGG)6	18	345	362	AATTACTTCGACGTGGTGGC	60	20	GGTCCCACAAAATGCTGACT	59.973	20	293	277	569	AATTACTTCGACGTGGTGGC	60	20	AACCATGAAAGCAGTGACCC	59.973	20	243	277	519	AATTACTTCGACGTGGTGGC	60	20	TTCATTGGGTCCCACAAAAT	60.029	20	300	277	576
S_EST_SSR_000438	CAPS_CONTIG.6147_forward_1442_nt	1	p2	(AC)9	18	21	38	GCACGAGGCACAACTCCA	62.113	18	TTCCTCTGGCTCGTCTTGAT	59.95	20	232	0	231	GCACGAGGCACAACTCC	58.831	17	TTCCTCTGGCTCGTCTTGAT	59.95	20	232	0	231	GCACGAGGCACAACTCCA	62.113	18	GGCTCGTCTTGATCCAACTC	59.81	20	225	0	224
S_EST_SSR_000439	CAPS_CONTIG.6160_forward_862_nt	1	p2	(CT)6	12	19	30	GCACGAGGCTCAAGCG	60.405	16	AGCTTGGTGAATGTCAACCC	59.973	20	116	0	115	GCACGAGGCTCAAGCG	60.405	16	GGTCGTCTTACCAGCTGCAT	60.285	20	189	0	188	GCACGAGGCTCAAGCG	60.405	16	CATCGAGTCCAACCATGAGA	59.631	20	172	0	171
S_EST_SSR_000440	CAPS_CONTIG.6166_forward_881_nt	1	p2	(CT)6	12	34	45	GCACGAGGCACTCTTTTATTC	58.989	21	GAACTAGAGCTCCCTGGCCT	59.979	20	271	0	270	GCACGAGGCACTCTTTTATTCT	59.919	22	GAACTAGAGCTCCCTGGCCT	59.979	20	271	0	270	GCACGAGGCACTCTTTTATTC	58.989	21	GCAGCTTGCAGTGTCTGGTA	60.207	20	296	0	295
S_EST_SSR_000441	CAPS_CONTIG.6170_forward_1319_nt	1	p3	(CAA)6	18	150	167	CCCAACCACCAAGAAAACCT	61.131	20	TGGGGTTGAAATCTGACCAT	60.173	20	153	71	223	TGGCTCTTCCTCATCATCATC	60.173	21	TGGGGTTGAAATCTGACCAT	60.173	20	128	96	223	CCCAACCACCAAGAAAACC	60.195	19	TGGGGTTGAAATCTGACCAT	60.173	20	153	71	223
S_EST_SSR_000442	CAPS_CONTIG.6182_forward_1629_nt	1	p2	(AT)9	18	94	111	TTGAACCTCAATTGCAACCA	60.088	20	AAAGCTGCATGAGAAGCCAT	59.985	20	174	17	190	TGAACCTCAATTGCAACCAA	60.088	20	AAAGCTGCATGAGAAGCCAT	59.985	20	173	18	190	CGAGGCTCATTCCTTTGAAC	59.813	20	AAAGCTGCATGAGAAGCCAT	59.985	20	188	3	190
S_EST_SSR_000443	CAPS_CONTIG.6190_forward_849_nt	1	p6	(TTCGTC)5	30	603	632	GGGATGCCAGGTAATAGGGT	60.039	20	ATTCCTCGGATTTTGCATTG	59.901	20	146	512	657	CAAGGATCGGGTTCAAAGAA	60.044	20	ATTCCTCGGATTTTGCATTG	59.901	20	105	553	657	TGGGAATGAGATTATGGGGA	60.088	20	ATTCCTCGGATTTTGCATTG	59.901	20	162	496	657
S_EST_SSR_000444	CAPS_CONTIG.6197_forward_650_nt	1	p3	(GCG)5	15	90	104	AGGGGAATAAAAGCCTTTGC	59.572	20	CCTCTTCCTCTACCTCCGCT	59.972	20	127	5	131	CACGAGGGGAATAAAAGCCT	60.443	20	CCTCTTCCTCTACCTCCGCT	59.972	20	131	1	131	AGGGGAATAAAAGCCTTTGC	59.572	20	CGGTGCTTCCATGCTTAACT	60.27	20	218	5	222
S_EST_SSR_000445	CAPS_CONTIG.6206_forward_1056_nt	1	p3	(CCT)5	15	500	514	ACCACCACCAAAGTCGAAAC	59.867	20	GCAATCCCAAGAAGAATCCA	60.014	20	233	459	691	ATCACCACCACCACCAAAGT	60.135	20	GCAATCCCAAGAAGAATCCA	60.014	20	239	453	691	ACCACCACCAAAGTCGAAAC	59.867	20	ACGTTATGGTCAACGGGGTA	60.11	20	165	459	623
S_EST_SSR_000446	CAPS_CONTIG.6247_forward_804_nt	1	p3	(CTT)7	21	220	240	TCTGGAATCTTCCGTTCGTC	60.195	20	TTTGGCTGCTCAACAGATTG	59.988	20	290	32	321	TTCCACCAAAATTCCTCACC	59.767	20	TTTGGCTGCTCAACAGATTG	59.988	20	231	91	321	TGTCCTCTGGAATCTTCCGT	59.655	20	TTTGGCTGCTCAACAGATTG	59.988	20	295	27	321
S_EST_SSR_000447	CAPS_CONTIG.6278_forward_1331_nt	1	p2	(GA)7	14	281	294	CAAACGACCCTTCAGGGATA	59.926	20	CAAGAAAGTGTGCCCCAAAT	59.971	20	210	208	417	CAAACGACCCTTCAGGGATA	59.926	20	AAGAAAGTGTGCCCCAAATG	59.971	20	209	208	416	TTATTCCTTCCGCAAACGAC	60.074	20	CAAGAAAGTGTGCCCCAAAT	59.971	20	222	196	417
S_EST_SSR_000448	CAPS_CONTIG.6328_forward_2043_nt	1	p2	(AG)7	14	49	62	GCACGAGGTTAACAAGAAAAA	57.124	21	ACTAACCGGTTCGACAAACG	60.03	20	196	0	195	GCACGAGGTTAACAAGAAAAA	57.124	21	GGAAATAGCCCTTTTGGAGC	60.041	20	277	0	276	GCACGAGGTTAACAAGAAAAA	57.124	21	AAATAGCCCTTTTGGAGCGT	60.095	20	275	0	274
S_EST_SSR_000449	CAPS_CONTIG.6334_forward_889_nt	1	p2	(TC)6	12	21	32	GCACGAGGCTCTTTTTCA	57.608	18	CATTGCTGCTTGAGTTTCCA	59.988	20	291	0	290	GCACGAGGCTCTTTTTCA	57.608	18	TTCTCGATTGATGTTGCTGC	59.955	20	262	0	261	GCACGAGGCTCTTTTTCA	57.608	18	GCAGCCTGTCTCTTTGGAAG	60.134	20	119	0	118
S_EST_SSR_000450	CAPS_CONTIG.6340_forward_784_nt	1	p3	(GAA)5	15	400	414	GAAATTTGCTCCGTGTCCAT	59.939	20	ATCCTTAACCAACGGCTGTG	59.993	20	267	304	570	GAAATTTGCTCCGTGTCCAT	59.939	20	CCTTAACCAACGGCTGTGAT	59.993	20	265	304	568	GAAATTTGCTCCGTGTCCAT	59.939	20	TTTACAGGCGTGATCAGCAG	60.011	20	231	304	534
S_EST_SSR_000451	CAPS_CONTIG.6373_forward_1308_nt	1	p3	(CCA)5	15	1077	1091	ACCACCAACAGCAGGATGAT	60.395	20	TTTTTAGCCATGACCCGAAG	60.067	20	249	991	1239	GCAACAAAATCTTCCGAACC	59.551	20	TTTTTAGCCATGACCCGAAG	60.067	20	287	953	1239	ACCACCAACAGCAGGATGAT	60.395	20	TTTAGCCATGACCCGAAGAT	59.528	20	247	991	1237
S_EST_SSR_000452	CAPS_CONTIG.6409_forward_768_nt	1	p3	(CAA)6	18	96	113	ACGAGGATTTCCAACACCTT	58.499	20	TCGGTCTGTGGCATCTGATA	60.225	20	265	2	266	ACGAGGATTTCCAACACCTT	58.499	20	TTTTTCGGTCTGTGGCATCT	60.636	20	269	2	270	GCACGAGGATTTCCAACAC	59.078	19	TCGGTCTGTGGCATCTGATA	60.225	20	267	0	266
S_EST_SSR_000453	CAPS_CONTIG.6460_forward_881_nt	1	p3	(ATC)5	15	52	66	CACGAGGGTTTGAAGCATTT	60.11	20	CTAAGCACTGCATCAACCGA	60.011	20	241	1	241	CACGAGGGTTTGAAGCATTT	60.11	20	GCCCTTAATGCTGCTCTCAC	59.985	20	178	1	178	CACGAGGGTTTGAAGCATTT	60.11	20	GTGCCCTTAATGCTGCTCTC	59.985	20	180	1	180
S_EST_SSR_000454	CAPS_CONTIG.6461_forward_533_nt	1	p3	(GGA)5	15	217	231	GCCAAACATAAGCACCACCT	60	20	CCAGGGAACACCAAAGAGAA	60.081	20	219	108	326	GTCCTTAGCCGCAGTTCTTG	60.015	20	CCAGGGAACACCAAAGAGAA	60.081	20	238	89	326	GCCAAACATAAGCACCACCT	60	20	CGCCGCTCTATAACACATGA	59.856	20	160	108	267
S_EST_SSR_000455	CAPS_CONTIG.6481_forward_701_nt	1	p3	(GAA)5	15	338	352	CAAAGCTGCAAAAAGGAAGG	59.99	20	GAAACAGTGCAAGCCATGAA	59.847	20	259	237	495	CCAAAGCTGCAAAAAGGAAG	59.99	20	GAAACAGTGCAAGCCATGAA	59.847	20	260	236	495	CTGCAAAAAGGAAGGTCGAG	59.986	20	GAAACAGTGCAAGCCATGAA	59.847	20	254	242	495
S_EST_SSR_000456	CAPS_CONTIG.6597_forward_1594_nt	1	p6	(CTTGTT)6	36	748	783	TGACCAATGTTTTGCCTCAA	60.088	20	CTACGGTTCCTCATCCCAGA	60.065	20	152	662	813	TTGCCTCAACTTCATTGTGC	59.847	20	CTACGGTTCCTCATCCCAGA	60.065	20	141	673	813	GGATGACCAATGTTTTGCCT	59.797	20	CTACGGTTCCTCATCCCAGA	60.065	20	155	659	813
S_EST_SSR_000457	CAPS_CONTIG.6666_forward_652_nt	1	p2	(TA)6	12	499	510	GATGAAGCTGTTACCCGAGC	59.843	20	AAATCCCGAATTCGCTTGTA	59.547	20	288	249	536	GATGAAGCTGTTACCCGAGC	59.843	20	AATCCCGAATTCGCTTGTAA	59.547	20	287	249	535	TAGGCCATTTTGTACCAGGG	59.817	20	AATCCCGAATTCGCTTGTAA	59.547	20	245	291	535
S_EST_SSR_000458	CAPS_CONTIG.6826_forward_993_nt	1	c	(AT)7(GT)8	30	42	71	GCACGAGGGTTATGTTGATG	59.002	20	CGACAACTTCCCAAGGAAAA	60.081	20	141	0	140	CACGAGGGTTATGTTGATGC	59.002	20	CGACAACTTCCCAAGGAAAA	60.081	20	140	1	140	CACGAGGGTTATGTTGATGCT	60.008	21	CGACAACTTCCCAAGGAAAA	60.081	20	140	1	140
S_EST_SSR_000459	CAPS_CONTIG.6871_forward_773_nt	1	p2	(CT)8	16	541	556	CCAGAGTACCCTCCATCTGC	59.679	20	CCGCCTACAAAGTCTCTTGC	60.015	20	265	442	706	TTGCGATCAGAATACCGTCA	60.22	20	GAGGCCCAGTGAATTCTGAG	59.803	20	251	379	629	CCCAGAGTACCCTCCATCTG	59.525	20	CCGCCTACAAAGTCTCTTGC	60.015	20	266	441	706
S_EST_SSR_000460	CAPS_CONTIG.6879_forward_614_nt	2	p2	(GA)58	116	141	256	AGGCAGTTCGTCCCTTCATT	61.019	20	CCAATGAGCCAAATTGAGGT	59.933	20	260	61	320	AAGGCAGTTCGTCCCTTCAT	61.019	20	CCAATGAGCCAAATTGAGGT	59.933	20	261	60	320	GGCAGTTCGTCCCTTCATT	60.065	19	CCAATGAGCCAAATTGAGGT	59.933	20	259	62	320
S_EST_SSR_000461	CAPS_CONTIG.6886_forward_977_nt	1	p3	(ACT)6	18	661	678	TGTCGACGAACAACAAGAGG	59.873	20	ATTTGCATCGGAAAATCAGG	59.901	20	127	635	761	CGACGAACAACAAGAGGGTT	60.149	20	ATTTGCATCGGAAAATCAGG	59.901	20	124	638	761	GCAGCATTAGACGGACTCGT	60.428	20	ATTTGCATCGGAAAATCAGG	59.901	20	234	528	761
S_EST_SSR_000462	CAPS_CONTIG.6887_forward_1154_nt	1	p2	(TA)9	18	1112	1129	TTAAAACCCAGTGCCTGTCC	59.971	20	CCTTCCACCTCCAAAATTC	57.003	19	159	995	1153	AGTGCCTGTCCAAAGGAAGA	59.844	20	CCTTCCACCTCCAAAATTC	57.003	19	150	1004	1153	ACCTGCCATTTTGGAACAAC	59.836	20	CCTTCCACCTCCAAAATTC	57.003	19	189	965	1153
S_EST_SSR_000463	CAPS_CONTIG.6923_forward_981_nt	1	p2	(AT)12	24	767	790	ATCGATGGAGAATGGAGTGC	60.042	20	GCCTCTGTATAACAATTCAACGG	59.912	23	148	682	829	ATCGATGGAGAATGGAGTGC	60.042	20	GGCCTCTGTATAACAATTCAACG	59.912	23	149	682	830	ATGACGATTGGCACCATTTT	60.199	20	GGCCTCTGTATAACAATTCAACG	59.912	23	240	591	830
S_EST_SSR_000464	CAPS_CONTIG.6927_forward_931_nt	1	p2	(CA)7	14	50	63	ACGAGGGCAGTGAGAGAACT	59.053	20	CATACATTGCATCGCAGAGC	60.397	20	252	2	253	CACGAGGGCAGTGAGAGAAC	61.009	20	CATACATTGCATCGCAGAGC	60.397	20	253	1	253	CACGAGGGCAGTGAGAGAA	60.121	19	CATACATTGCATCGCAGAGC	60.397	20	253	1	253
S_EST_SSR_000465	CAPS_CONTIG.6940_forward_882_nt	1	p2	(TC)7	14	658	671	GTGCGTACCTGCTGTTTTCA	59.911	20	TTTCACCCCATTTTGGATGT	60.029	20	209	556	764	GTGCGTACCTGCTGTTTTCA	59.911	20	GACTTTCACCCCATTTTGGA	59.767	20	212	556	767	ACACCATGTTGGCTGCCTAT	60.406	20	TTTCACCCCATTTTGGATGT	60.029	20	279	486	764
S_EST_SSR_000466	CAPS_CONTIG.6988_forward_436_nt	1	p3	(ACA)5	15	51	65	AATTTCACAAGCAGAACAATCA	57.424	22	CCTCGGAGGTAGCAGTATGG	59.711	20	109	25	133	AATTTCACAAGCAGAACAATCA	57.424	22	GGGTCTATCGGAAACAGCCT	60.464	20	137	25	161	AATTTCACAAGCAGAACAATCA	57.424	22	TCTCTACTTTGAGTCGGGGG	59.28	20	154	25	178
S_EST_SSR_000467	CAPS_CONTIG.7001_forward_549_nt	1	p5	(TCGGG)5	25	254	278	TGCTTGTCGCTCATTTTCAC	59.995	20	ACTCGAAGCAACCCATCATC	60.081	20	131	184	314	GCTTGTCGCTCATTTTCACA	59.995	20	ACTCGAAGCAACCCATCATC	60.081	20	130	185	314	AGGCAACAGGACCAAGAATG	60.111	20	CATTCCGAAAGGTTGAAGGA	60.044	20	268	224	491
S_EST_SSR_000468	CAPS_CONTIG.7007_forward_805_nt	1	p2	(AT)6	12	551	562	TTGGCGTCAATGGACTGTTA	60.111	20	GCAATGCAAAATTAGGAAAAGG	59.974	22	277	340	616	GCAACAGTAAAGGGAGCAGG	59.875	20	GCAATGCAAAATTAGGAAAAGG	59.974	22	207	410	616	TGGCGTCAATGGACTGTTAG	59.716	20	GCAATGCAAAATTAGGAAAAGG	59.974	22	276	341	616
S_EST_SSR_000469	CAPS_CONTIG.7068_forward_640_nt	1	p3	(GAG)5	15	333	347	ATGCAACCAATGGTGATTGA	59.781	20	TTTTGCCACAAGGCATCATA	60.073	20	248	272	519	ATGCAACCAATGGTGATTGA	59.781	20	TATTTTGCCACAAGGCATCA	60.073	20	250	272	521	TCATGCAACCAATGGTGATT	59.781	20	TTTTGCCACAAGGCATCATA	60.073	20	250	270	519
S_EST_SSR_000470	CAPS_CONTIG.7102_forward_1098_nt	1	p2	(TA)19	38	903	940	CCAATTTGCAGGAGAGGTTC	59.67	20	TGCGTCTAATGCACAAATCA	58.858	20	299	752	1050	CCAATTTGCAGGAGAGGTTC	59.67	20	GCGTCTAATGCACAAATCACA	59.75	21	298	752	1049	CCAATTTGCAGGAGAGGTTC	59.67	20	TGCGTCTAATGCACAAATCAC	59.75	21	299	752	1050
S_EST_SSR_000471	CAPS_CONTIG.7153_forward_818_nt	1	p3	(CAA)5	15	292	306	GGCTGCCAATTCTCTGAAAC	59.82	20	CTCGCAACGACTGCAAATAA	60.014	20	184	162	345	GCACGAGGGATCAAAGAAAG	59.813	20	CTCGCAACGACTGCAAATAA	60.014	20	217	129	345	AGCACGAGGGATCAAAGAAA	59.813	20	CTCGCAACGACTGCAAATAA	60.014	20	218	128	345
S_EST_SSR_000472	CAPS_CONTIG.7163_forward_659_nt	1	p2	(TA)12	24	470	493	TTCAGTTGAATTCTCCGCCT	59.813	20	TTGTACTTCCATCCTCCACAA	58.062	21	154	430	583	TCAGTTGAATTCTCCGCCTC	60.34	20	TTGTACTTCCATCCTCCACAA	58.062	21	153	431	583	GAAAGGTGGATGTTGTTCCG	60.353	20	TTGTACTTCCATCCTCCACAA	58.062	21	267	317	583
S_EST_SSR_000473	CAPS_CONTIG.7207_forward_1024_nt	1	p2	(TC)6	12	20	31	GCACGAGGCTGGCCTTT	62.522	17	TTCCCTTCGCGACTACAGTT	59.875	20	153	0	152	CACGAGGCTGGCCTTT	58.359	16	TTCCCTTCGCGACTACAGTT	59.875	20	152	1	152	GCACGAGGCTGGCCTTT	62.522	17	CTTTTCCCTTCGCGACTACA	60.378	20	156	0	155
S_EST_SSR_000474	CAPS_CONTIG.7226_forward_674_nt	2	p2	(AT)13	26	143	168	GCACGAGGGAGAGAGAGAGA	59.817	20	TATGCCGGTAATTCGAGGTC	59.923	20	282	0	281	GCACGAGGGAGAGAGAGAGA	59.817	20	TTATGCCGGTAATTCGAGGT	59.433	20	283	0	282	GCACGAGGGAGAGAGAGAGA	59.817	20	TGCAGCAATTGGATTTTGTT	59.161	20	199	0	198
S_EST_SSR_000475	CAPS_CONTIG.7266_forward_666_nt	1	p3	(TAA)12	36	190	225	TGTCTTAAGAGCACAAATGATGG	59.28	23	AAAGCATATCAGCAGAAGCCA	59.996	21	236	93	328	TGTCTTAAGAGCACAAATGATGG	59.28	23	CACCACCATGACAACAACAA	58.811	20	292	93	384	TGTCTTAAGAGCACAAATGATGG	59.28	23	CCACCATGACAACAACAACA	58.811	20	290	93	382
S_EST_SSR_000476	CAPS_CONTIG.7266_forward_666_nt	2	p3	(TTG)5	15	360	374	GCCAATTATGGCTTCTGCTG	60.742	20	TGCCCAAATATCAGTCAAGC	58.723	20	266	300	565	CAGCCAATTATGGCTTCTGC	60.742	20	TGCCCAAATATCAGTCAAGC	58.723	20	268	298	565	TGGCTTCTGCTGATATGCTTT	59.996	21	TGCCCAAATATCAGTCAAGC	58.723	20	258	308	565
S_EST_SSR_000477	CAPS_CONTIG.7286_forward_1049_nt	1	p2	(AC)6	12	168	179	ACAGAATGCGCACACACAAT	60.192	20	TGGTGAAGTTTTTCGTGTGG	59.585	20	277	100	376	ACAGAATGCGCACACACAAT	60.192	20	CTCCCTTTTTCCGGTGAGAT	60.434	20	202	100	301	ACAGAATGCGCACACACAAT	60.192	20	GTATGTCGCGTTTTTCGGTC	60.511	20	225	100	324
S_EST_SSR_000478	CAPS_CONTIG.7289_forward_872_nt	1	c	(CAC)5cagcagctgcaccagccgctaacagcagtagtgccaatgcacctgctgctgccacccctaaatcatcacctcctacttcggcaactaccc(CAT)5	120	219	338	TCATCACCACCATCACCATC	60.189	20	CATCAGGAGATTGGGCACTT	60.073	20	283	169	451	TCATCACCACCATCACCATC	60.189	20	ATCAGGAGATTGGGCACTTG	60.073	20	282	169	450	TCATCACCACCATCACCATC	60.189	20	GGTTGCGTCATCAGGAGATT	60.081	20	291	169	459
S_EST_SSR_000479	CAPS_CONTIG.7292_forward_1474_nt	1	p2	(GA)6	12	1418	1429	AGCAGCAAATAGCTTGGGAA	59.982	20	TCTACTCTCCAATATCCTCCCC	58.553	22	252	1203	1454	GATTCAAGGTGAGAAGGCCA	60.195	20	TCTACTCTCCAATATCCTCCCC	58.553	22	215	1240	1454	AGCAGCAAATAGCTTGGGAA	59.982	20	GTCTACTCTCCAATATCCTCCCC	59.355	23	253	1203	1455
S_EST_SSR_000480	CAPS_CONTIG.7301_forward_1037_nt	1	p3	(CAC)7	21	306	326	GTAGCTTCACCACCACCACC	60.431	20	TTTTGGAGGTAAGGCCACTG	60.103	20	222	172	393	GCCTCACCTCCACTACCTGT	59.179	20	GTGGTGAGGCAACTGGTTTT	60.012	20	235	238	472	CTCACCTCCACTTCCACCAC	60.563	20	GGTGAGGCTACTGGTTTTGG	59.592	20	273	87	359
S_EST_SSR_000481	CAPS_CONTIG.7301_forward_1037_nt	2	p3	(CAC)5	15	468	482	CAGTGGCCTTACCTCCAAAA	60.103	20	GTGTTGAGTGGACGGGAAGT	60.009	20	249	374	622	CAGTGGCCTTACCTCCAAAA	60.103	20	CTGTTGGTGGTGTTGAGTGG	60.039	20	258	374	631	CAGTGGCCTTACCTCCAAAA	60.103	20	CCACTGTTGGTGGTGTTGAG	60.039	20	261	374	634
S_EST_SSR_000482	CAPS_CONTIG.7331_forward_1604_nt	1	p2	(AT)20	40	92	131	TACCAAGTATCCCCCTTCCC	60.011	20	AAGTCCTTCCACATTGTGCC	59.973	20	175	26	200	TACCAAGTATCCCCCTTCCC	60.011	20	GTGCCCCAAAAAGAACAAGA	60.088	20	160	26	185	TACCAAGTATCCCCCTTCCC	60.011	20	TTTAGGAGGCAACTTGTGGG	60.103	20	220	26	245
S_EST_SSR_000483	CAPS_CONTIG.7363_forward_1230_nt	1	p2	(TC)6	12	56	67	ACCACGAATTCTGTGCTTGC	61.248	20	TTTTGTTGCGTACTTCTGCG	60.052	20	166	23	188	ACCACGAATTCTGTGCTTGC	61.248	20	TTTTGTCATATCCATGCGGA	59.891	20	277	23	299	ACCACGAATTCTGTGCTTGC	61.248	20	GATACGCCTTTTTGTTGCGT	60.138	20	175	23	197
S_EST_SSR_000484	CAPS_CONTIG.7376_forward_1598_nt	1	p3	(GAG)6	18	189	206	ATGGCAGAGGTTTGTTTTGG	59.971	20	TTTTGGACGTTTAATTCCGC	59.943	20	156	114	269	ATGGCAGAGGTTTGTTTTGG	59.971	20	CTCTCCGTTTCCGATGTGAT	60.073	20	137	114	250	ATGGCAGAGGTTTGTTTTGG	59.971	20	TTGGACGTTTAATTCCGCTC	60.074	20	154	114	267
S_EST_SSR_000485	CAPS_CONTIG.7388_forward_698_nt	1	p2	(CT)7	14	52	65	TCTATCTAGAAATTTCGCGCTTC	59.207	23	CTCTACGCAGTCCAATGCAA	60.011	20	216	26	241	TCTATCTAGAAATTTCGCGCTTC	59.207	23	TACGCAGTCCAATGCAAAGA	60.401	20	213	26	238	TCTATCTAGAAATTTCGCGCTTC	59.207	23	TCTACGCAGTCCAATGCAAA	60.401	20	215	26	240
S_EST_SSR_000486	CAPS_CONTIG.7390_forward_732_nt	1	p3	(CAC)7	21	95	115	GCCTCACCTCCACTACCTGT	59.179	20	GTGGTGAGGCAACTGGTTTT	60.012	20	235	27	261	GCCTCACCTCCACTACCTGT	59.179	20	TGGAGAGTGGATGAGAAATGG	60.058	21	279	27	305	AGTGGCCTCACCTCCACTAC	59.179	20	TGGAGAGTGGATGAGAAATGG	60.058	21	283	23	305
S_EST_SSR_000487	CAPS_CONTIG.7390_forward_732_nt	2	p3	(CAC)5	15	257	271	AACCAGTAGCCTCACCTCCA	59.721	20	GGAGAGTGGACGAGAAGTGG	59.835	20	295	181	475	CCAAAACCAGTAGCCTCACC	59.592	20	GGAGAGTGGACGAGAAGTGG	59.835	20	299	177	475	CCAAAACCAGTAGCCTCACC	59.592	20	GAGTGGACGAGAAGTGGAGG	59.835	20	296	177	472
S_EST_SSR_000488	CAPS_CONTIG.7390_forward_732_nt	3	p3	(CAC)5	15	428	442	AGTAGCCTCACCACCACCAC	60.033	20	GTGTTGAGTGGACGGGAAGT	60.009	20	248	335	582	ACCAGTAGCCTCACCACCAC	60.033	20	GTGTTGAGTGGACGGGAAGT	60.009	20	251	332	582	AAAACCAGTTGCCTCACCAC	60.012	20	GGTGGAGAGTGGACGAGAAG	59.835	20	237	242	478
S_EST_SSR_000489	CAPS_CONTIG.7407_forward_1350_nt	1	c	(AAAC)5ccttgttgcggcggtgaacagattccgatgtccaaaacctagct(GCC)5	79	67	145	TCTCCCTTTTTCTTCCCTCC	59.623	20	ACCGGCTCTGATTCAACATC	60.081	20	273	34	306	TCTCCCTTTTTCTTCCCTCC	59.623	20	CTGCCACAACTTGTTCCTCA	59.873	20	254	34	287	AGGCTCACGTTCTTCCCTCT	60.393	20	CTGCCACAACTTGTTCCTCA	59.873	20	283	5	287
S_EST_SSR_000490	CAPS_CONTIG.7407_forward_1350_nt	2	p2	(AT)6	12	325	336	GATGTTGAATCAGAGCCGGT	60.081	20	CCTCCACGTCGCTTATGATT	60.096	20	152	287	438	TGAACAGATTCCGATGTCCA	60.048	20	CGAACCAGAAGAAGTTTCCG	59.846	20	295	100	394	TGAGGAACAAGTTGTGGCAG	59.873	20	CCTCCACGTCGCTTATGATT	60.096	20	171	268	438
S_EST_SSR_000491	CAPS_CONTIG.7410_forward_736_nt	1	p2	(TC)7	14	94	107	TCCACTGATTCAGCAAGCAC	59.992	20	CCTCGCTTGGTGATGTTTTT	60.11	20	176	35	210	GTCCACTGATTCAGCAAGCA	59.992	20	CCTCGCTTGGTGATGTTTTT	60.11	20	177	34	210	TCCACTGATTCAGCAAGCAC	59.992	20	GCGGTAGTTTCAGGAACAGC	59.882	20	197	35	231
S_EST_SSR_000492	CAPS_CONTIG.7413_forward_779_nt	1	p2	(TC)6	12	693	704	TGTCACAGATTTGGAGCAGC	59.992	20	CAGAAACATAATGTGGTGCGA	59.6	21	269	461	729	GCCCTCTTCACCATTATTGC	59.533	20	CAGAAACATAATGTGGTGCGA	59.6	21	164	566	729	TTTGGAGCAGCTCACGTACA	60.596	20	CAGAAACATAATGTGGTGCGA	59.6	21	260	470	729
S_EST_SSR_000493	CAPS_CONTIG.7425_forward_1078_nt	1	c	(TTC)6tgggttcacaaacacacgacacaaaaaggacacgccagaacagaggctatttttcttcctttcctttttctgctgcttggcg(CA)6	112	313	424	ATATAAAAGGGCCCCACAGG	60.034	20	TCCACTCCCTCGATTTAAGG	59.122	20	291	170	460	GCCCCACAGGGAATAGTTTT	60.187	20	TCCACTCCCTCGATTTAAGG	59.122	20	281	180	460	ATATAAAAGGGCCCCACAGG	60.034	20	TCCACTCCCTCGATTTAAGGT	59.948	21	291	170	460
S_EST_SSR_000494	CAPS_CONTIG.7429_forward_933_nt	1	p3	(ATG)5	15	456	470	TGATGAGGTACCAATGGCAA	59.924	20	TGAGGGTGAGACGAGAATCC	60.199	20	287	396	682	TGATGAGGTACCAATGGCAA	59.924	20	TGATCCTTCCCTTCTTGCTG	60.331	20	107	396	502	TGATGAGGTACCAATGGCAA	59.924	20	TCCTCCTTGACACGAGGAAT	59.655	20	270	396	665
S_EST_SSR_000495	CAPS_CONTIG.7458_forward_1456_nt	1	p2	(CA)8	16	1078	1093	CTTTCTTCGATGAGCTTCGG	60.088	20	GTAAACGCGGATGTCTCGAT	60.103	20	253	867	1119	GCAATGCACTTGAAGCATGT	59.878	20	GTAAACGCGGATGTCTCGAT	60.103	20	280	840	1119	CTTTCTTCGATGAGCTTCGG	60.088	20	GGAACATGTTGGGGAGAATG	60.173	20	272	867	1138
S_EST_SSR_000496	CAPS_CONTIG.7489_forward_1383_nt	1	p3	(ATT)5	15	761	775	CAAGCTGTCATTGGGAAAGC	60.776	20	GGGTGATGGGATTTAACGAG	59.244	20	289	711	999	GCGTCGTCAAGCTGTCATT	60.008	19	GGGTGATGGGATTTAACGAG	59.244	20	296	704	999	TCAAGCTGTCATTGGGAAAG	58.847	20	GGGTGATGGGATTTAACGAG	59.244	20	290	710	999
S_EST_SSR_000497	CAPS_CONTIG.7489_forward_1383_nt	2	p2	(TC)7	14	970	983	CAAGCTGTCATTGGGAAAGC	60.776	20	AAGAAGCTGCGGGTGATG	59.942	18	299	711	1009	CAAGCTGTCATTGGGAAAGC	60.776	20	CAAGAAGCTGCGGGTGAT	59.942	18	300	711	1010	TGGGAAAGCTAAATTCAAAACAA	59.994	23	CTGGGGATTTCAAGAAGCTG	59.807	20	299	722	1020
S_EST_SSR_000498	CAPS_CONTIG.7490_forward_1005_nt	1	p3	(ATC)5	15	117	131	CGTGACCAAAAACGATAAAGG	59.5	21	AGGAGGAAGCAGAGGAGGAT	59.396	20	286	18	303	CGTGACCAAAAACGATAAAGG	59.5	21	GTGTTGTGGATGCTTCTTGC	59.297	20	162	18	179	CGTGACCAAAAACGATAAAGG	59.5	21	ATTGGAGGAGGAAGCAGAGG	60.725	20	291	18	308
S_EST_SSR_000499	CAPS_CONTIG.7505_forward_1687_nt	1	p3	(TTC)5	15	243	257	TGTCTCGGGGGAGTTTTCTA	59.665	20	ACGACATTCCATCTTCCGAC	59.934	20	264	133	396	AAACCCAACATTGTTTCGGA	60.206	20	CAACCTCAATCGATCAGCAA	59.799	20	272	97	368	AAACCCAACATTGTTTCGGA	60.206	20	TCAGCAAGACTCGGCTCATA	59.697	20	259	97	355
S_EST_SSR_000500	CAPS_CONTIG.7508_forward_2114_nt	1	c	(AG)6aagaagaagaagttggtgtattgaaatct(AG)8	57	37	93	GGATTTCCCAAAAGAGAGGC	60.017	20	TGCGGAATGATAAAGCATGA	60.179	20	286	6	291	GGATTTCCCAAAAGAGAGGC	60.017	20	ATAAAGCGGCTGAGATTGGA	59.807	20	249	6	254	GGATTTCCCAAAAGAGAGGC	60.017	20	GCTGAGATTGGAAGAACCCA	60.195	20	241	6	246
S_EST_SSR_000501	CAPS_CONTIG.7528_forward_1093_nt	1	p2	(CT)6	12	556	567	ATGGACCAGCATGCCTTTAC	59.962	20	AAGCTCCTACGCCTCGTACA	60.037	20	176	427	602	TCAACCAAGTTTCTGTCCCC	59.943	20	AAGCTCCTACGCCTCGTACA	60.037	20	236	367	602	TTCTGTCCCCAAGTTTCAGG	60.081	20	AAGCTCCTACGCCTCGTACA	60.037	20	226	377	602
S_EST_SSR_000502	CAPS_CONTIG.7528_forward_1093_nt	2	p2	(CT)16	32	722	753	TGTACGAGGCGTAGGAGCTT	60.037	20	TCTCGACAAAGTTTGACCCA	59.262	20	274	583	856	GATGTACGAGGCGTAGGAGC	59.866	20	TCTCGACAAAGTTTGACCCA	59.262	20	276	581	856	TGTACGAGGCGTAGGAGCTT	60.037	20	TCGACAAAGTTTGACCCAATC	59.963	21	272	583	854
S_EST_SSR_000503	CAPS_CONTIG.7557_forward_1028_nt	1	p3	(AAG)6	18	426	443	CATACCAAGGGAATGATGGG	60.006	20	AACCAGACCACAACCGAAAC	59.867	20	161	335	495	GATGGGGTACCGCTAGATGA	59.917	20	AACCAGACCACAACCGAAAC	59.867	20	102	394	495	GATGATGGGGTACCGCTAGA	59.917	20	AACCAGACCACAACCGAAAC	59.867	20	105	391	495
S_EST_SSR_000504	CAPS_CONTIG.7591_forward_549_nt	1	p3	(TTG)5	15	426	440	AGAGGGCTCTGAACTGACCA	59.986	20	TAGCATCCAGGACATCACCA	60.072	20	254	234	487	AGTACGTCTGCTGGGCTTGT	59.937	20	TAGCATCCAGGACATCACCA	60.072	20	129	359	487	GAGGGCTCTGAACTGACCAC	59.841	20	TAGCATCCAGGACATCACCA	60.072	20	253	235	487
S_EST_SSR_000505	CAPS_CONTIG.7598_forward_1036_nt	1	p3	(GTG)5	15	220	234	TACCACCAAAAAGAGTGGGG	59.824	20	GATCTTTGGCTGCATCCTTC	59.78	20	260	187	446	TACCACCAAAAAGAGTGGGG	59.824	20	AGTGTTCTTGGCTGATGCAA	59.445	20	157	187	343	GCAGCAGCTGTCACCATTAC	59.476	20	GATCTTTGGCTGCATCCTTC	59.78	20	277	170	446
S_EST_SSR_000506	CAPS_CONTIG.7613_forward_1611_nt	1	p2	(AG)7	14	30	43	ACGAGGCAGAAAGAGGACAC	59.455	20	GGAGAGGGAGAAGGAGGAGA	59.883	20	104	2	105	ACGAGGCAGAAAGAGGACAC	59.455	20	CCATCGAAGGAAGAAGCAAC	59.813	20	244	2	245	ACGAGGCAGAAAGAGGACAC	59.455	20	ACCATCGAAGGAAGAAGCAA	59.813	20	245	2	246
S_EST_SSR_000507	CAPS_CONTIG.7623_forward_955_nt	1	p3	(AAT)8	24	227	250	TACTTTCCACCCATCCTTGG	59.784	20	TTTTCACTTCTTGGCTGGCT	59.993	20	257	201	457	TACTTTCCACCCATCCTTGG	59.784	20	TCGCTTGACTGGTCTGAATG	59.984	20	136	201	336	TACTTTCCACCCATCCTTGG	59.784	20	CTTCTTGGCTGGCTCTTTTG	60.125	20	251	201	451
S_EST_SSR_000508	CAPS_CONTIG.7647_forward_1504_nt	1	p2	(AT)7	14	1289	1302	TAAATGGCCAGCTTCACACA	60.257	20	TGTCACAATATTGGAGGCCA	59.924	20	266	1097	1362	GTTGACAATGCAACTGCTCG	60.459	20	TGTCACAATATTGGAGGCCA	59.924	20	141	1222	1362	TGGATTCCTGAAACTGCCAT	60.461	20	TGTCACAATATTGGAGGCCA	59.924	20	291	1072	1362
S_EST_SSR_000509	CAPS_CONTIG.7658_forward_1775_nt	1	p3	(AAG)5	15	1496	1510	AACCGAAGATGTTGAAACGG	59.971	20	AAACATGCAGTCACCCACTG	59.597	20	199	1392	1590	GAATTGCGTCATTGGGACTT	59.939	20	TGCCCGATACCAAAATTGTC	60.701	20	292	1281	1572	AAGAATTGCGTCATTGGGAC	59.939	20	TGCCCGATACCAAAATTGTC	60.701	20	294	1279	1572
S_EST_SSR_000510	CAPS_CONTIG.7661_forward_1221_nt	1	p2	(GA)8	16	400	415	CATTGCATCCATTGCAAGTC	60.08	20	AGTTGTGACACATCAATCCTTCA	59.511	23	291	243	533	CATTGCATCCATTGCAAGTC	60.08	20	TTGTGACACATCAATCCTTCA	57.491	21	289	243	531	CATTGCATCCATTGCAAGTC	60.08	20	GTTGTGACACATCAATCCTTCA	58.47	22	290	243	532
S_EST_SSR_000511	CAPS_CONTIG.7676_forward_1102_nt	1	p3	(TTG)8	24	1010	1033	CCTTTGCCTTCCCCTTATTC	59.903	20	CAGTGGCATCTGCATTTTTG	60.257	20	227	867	1093	TCCTTTGCCTTCCCCTTATT	59.903	20	CAGTGGCATCTGCATTTTTG	60.257	20	228	866	1093	TTCCTTTGCCTTCCCCTTAT	59.903	20	CAGTGGCATCTGCATTTTTG	60.257	20	229	865	1093
S_EST_SSR_000512	CAPS_CONTIG.7678_forward_759_nt	2	p2	(TC)6	12	195	206	TGCTTGCATTGCTAGGTTTG	60.014	20	TTGCCATTGTTTTCTGACCA	60.088	20	139	105	243	TGTCTAGGCTGCTTGCATTG	60.157	20	TTGCCATTGTTTTCTGACCA	60.088	20	148	96	243	GCACGAGGGAGAGAGAGAGA	59.817	20	TTGCCATTGTTTTCTGACCA	60.088	20	244	0	243
S_EST_SSR_000513	CAPS_CONTIG.7687_forward_920_nt	1	p3	(CTT)5	15	268	282	TGGTTGCCTTGTGTCAACTC	59.726	20	AAAGACGGGTCACTGGAATG	59.966	20	184	174	357	TGGTTGCCTTGTGTCAACTC	59.726	20	CAAAGACGGGTCACTGGAAT	59.966	20	185	174	358	GTTGCCTTGTGTCAACTCCA	59.726	20	AAAGACGGGTCACTGGAATG	59.966	20	182	176	357
S_EST_SSR_000514	CAPS_CONTIG.7696_forward_921_nt	1	p3	(GCA)6	18	133	150	CATTGAGACAATGGCACCAG	60.112	20	GTGGCAAATCCACCATTCTT	59.797	20	279	86	364	CATTGAGACAATGGCACCAG	60.112	20	CATGCCCAAAGCAGAAAGTT	60.249	20	223	86	308	CATTGAGACAATGGCACCAG	60.112	20	GAGCCTCATTGTTGGTTGCT	60.263	20	104	86	189
S_EST_SSR_000515	CAPS_CONTIG.7703_forward_1375_nt	1	p2	(TA)6	12	1154	1165	TCTCCAGAGAAGGCCAGTGT	59.986	20	AAAGCCAAACAAAGAGTCGC	59.499	20	225	1005	1229	GTTTGAGGGGTGGAAGTTGA	59.943	20	AAAGCCAAACAAAGAGTCGC	59.499	20	157	1073	1229	TCTCCAGAGAAGGCCAGTGT	59.986	20	AGCCAAACAAAGAGTCGCTG	60.571	20	223	1005	1227
S_EST_SSR_000516	CAPS_CONTIG.7764_forward_979_nt	1	p2	(CT)7	14	38	51	GCACGAGGTTGGCTAATAAA	57.926	20	CGGAGCGTTGGAGTAAAGAG	60.008	20	115	0	114	GCACGAGGTTGGCTAATAAA	57.926	20	TGTGCTCAAATGAGAGACCG	59.984	20	221	0	220	GCACGAGGTTGGCTAATAAA	57.926	20	CTGCAGAGACAAAGAGCGTG	59.922	20	145	0	144
S_EST_SSR_000517	CAPS_CONTIG.7775_forward_1270_nt	1	p2	(TA)12	24	62	85	GCACGAGGCCTGATCTATCT	59.415	20	TCCTTGTTCCCAAGGTGAAA	60.465	20	246	0	245	GCACGAGGCCTGATCTATCT	59.415	20	CTTGTTCCCAAGGTGAAATGA	59.956	21	244	0	243	GCACGAGGCCTGATCTATCT	59.415	20	TGTTCCCAAGGTGAAATGAA	58.947	20	242	0	241
S_EST_SSR_000518	CAPS_CONTIG.7786_forward_1891_nt	1	p3	(TCT)5	15	153	167	ACTTCCCCCGTCAGTCTCTT	60.111	20	ACCACCAAAGGTACAGGCAG	60.028	20	215	108	322	AACTTCCCCCGTCAGTCTCT	60.111	20	ACCACCAAAGGTACAGGCAG	60.028	20	216	107	322	AGAACTTCCCCCGTCAGTCT	60.111	20	ACCACCAAAGGTACAGGCAG	60.028	20	218	105	322
S_EST_SSR_000519	CAPS_CONTIG.7790_forward_1018_nt	1	p3	(GTG)6	18	960	977	TCCAAGTCGAAGAACTGGCT	59.989	20	TCATGGCCATCATCATCATC	60.261	20	103	915	1017	GCTCCAAGTCGAAGAACTGG	59.989	20	TCATGGCCATCATCATCATC	60.261	20	105	913	1017	CTCCAAGTCGAAGAACTGGC	59.989	20	TCATGGCCATCATCATCATC	60.261	20	104	914	1017
S_EST_SSR_000520	CAPS_CONTIG.7793_forward_568_nt	1	p3	(GAA)5	15	153	167	CGAGGGTCGATCCACTAAAA	60.066	20	CCGATGACTTGCTTTAGCGT	60.407	20	205	3	207	AAAACGATCCACTCACCACC	59.827	20	CCGATGACTTGCTTTAGCGT	60.407	20	187	21	207	CGAGGGTCGATCCACTAAAA	60.066	20	GGCTCGGTGATGACCTACAG	60.678	20	244	3	246
S_EST_SSR_000521	CAPS_CONTIG.7808_forward_748_nt	1	p2	(AC)6	12	105	116	TCAATTGTCAACTCCTGCCA	60.24	20	TGATGGACTGCTGAAGCAAC	59.992	20	274	41	314	TCAATTGTCAACTCCTGCCA	60.24	20	ATGCAATTGGAAGACGGAAG	60.074	20	136	41	176	TCAATTGTCAACTCCTGCCA	60.24	20	GCAATTGGAAGACGGAAGAG	59.813	20	134	41	174
S_EST_SSR_000522	CAPS_CONTIG.7827_forward_799_nt	1	p3	(CCT)6	18	75	92	ACCTCCATTGAATGACCACC	59.636	20	TCTGCTTTGACGCGGTACTA	59.632	20	227	42	268	ACCTCCATTGAATGACCACC	59.636	20	CTCTGCTTTGACGCGGTACT	60.592	20	228	42	269	ACCTCCATTGAATGACCACC	59.636	20	CCATCAAATTTGTTTTGGCA	59.396	20	161	42	202
S_EST_SSR_000523	CAPS_CONTIG.7827_forward_799_nt	2	p3	(TGA)5	15	211	225	CCTCCTTCCGATCTCCTTCT	59.772	20	CTTGAGCTCTGGCCATTAGG	59.971	20	271	86	356	CTCCTCCTTCCGATCTCCTT	59.772	20	CTTGAGCTCTGGCCATTAGG	59.971	20	273	84	356	CTCCTCCTCCTTCCGATCTC	60.292	20	CTTGAGCTCTGGCCATTAGG	59.971	20	276	81	356
S_EST_SSR_000524	CAPS_CONTIG.7849_forward_1233_nt	1	p2	(TC)7	14	929	942	TTGTTGATTTCTTCCTGAATGTG	59.121	23	TGGTATCGTTACCTCGTGCC	60.914	20	211	766	976	TGTTGATTTCTTCCTGAATGTG	57.729	22	TGGTATCGTTACCTCGTGCC	60.914	20	210	767	976	TGTTGATTTCTTCCTGAATGTGT	58.616	23	TGGTATCGTTACCTCGTGCC	60.914	20	210	767	976
S_EST_SSR_000525	CAPS_CONTIG.7877_forward_361_nt	1	p2	(AT)10	20	87	106	TATGCGGCCTTTTGATTCAT	60.424	20	TTCCAGTCCCTTCAAACACC	59.943	20	236	13	248	TATGCGGCCTTTTGATTCAT	60.424	20	AAACACCAGTGCTTGTCGTG	59.794	20	223	13	235	TATGCGGCCTTTTGATTCAT	60.424	20	CCAGTCCCTTCAAACACCAG	60.536	20	234	13	246
S_EST_SSR_000526	CAPS_CONTIG.7880_forward_626_nt	1	p3	(ATC)5	15	251	265	TCCAACGAGCTTGTAGCAAA	59.609	20	AGGAGCATCTGAGGCTTGAA	60.096	20	198	193	390	TCCAACGAGCTTGTAGCAAA	59.609	20	GAGCATCTGAGGCTTGAAGG	60.096	20	196	193	388	TCCAACGAGCTTGTAGCAAA	59.609	20	AGTTGATGGAGTTGCTTGGG	60.111	20	109	193	301
S_EST_SSR_000527	CAPS_CONTIG.7929_forward_1102_nt	1	p2	(AT)10	20	998	1017	TTCCAGTCCCTTCAAACACC	59.943	20	TCGGCCTTTTGATTCATACA	59.112	20	233	854	1086	AAACACCAGTGCTTGTCGTG	59.794	20	TCGGCCTTTTGATTCATACA	59.112	20	220	867	1086	AGAATGAAGAACTTCCGGGG	60.434	20	TCGGCCTTTTGATTCATACA	59.112	20	277	810	1086
S_EST_SSR_000528	CAPS_CONTIG.7981_forward_1097_nt	1	p3	(TTC)7	21	213	233	CAAAACAGTGTGCGATTTTCA	59.761	21	GCTGCAAATTTAACTGGCGT	60.272	20	261	85	345	CAAAACAGTGTGCGATTTTCA	59.761	21	TGCAAGACGAGAAGTCCAGA	59.701	20	233	85	317	CAAAACAGTGTGCGATTTTCA	59.761	21	GAGGAGCAGAGAGGGTGAGA	59.663	20	191	85	275
S_EST_SSR_000529	CAPS_CONTIG.8012_forward_743_nt	1	p3	(CAG)5	15	427	441	GAGCAGCAGTGTTCAGCAAG	59.929	20	AGCCATATTCTTGTACGGCG	60.117	20	202	263	464	AGAGCAGCAGTGTTCAGCAA	59.929	20	AGCCATATTCTTGTACGGCG	60.117	20	203	262	464	GGTCAGAGCAGCAGTGTTCA	60.187	20	AGCCATATTCTTGTACGGCG	60.117	20	207	258	464
S_EST_SSR_000530	CAPS_CONTIG.8034_forward_719_nt	1	p3	(CTG)6	18	510	527	AAGCCGAAGGTGAGCATAGA	59.978	20	ATTGGTTTGGGAGACACAGC	59.973	20	253	438	690	AAGCCGAAGGTGAGCATAGA	59.978	20	GGACGAGGAAGTGGAGAGTG	59.835	20	118	438	555	AAGCCGAAGGTGAGCATAGA	59.978	20	GACACAGCGAGACGAGAACA	60.187	20	241	438	678
S_EST_SSR_000531	CAPS_CONTIG.8054_forward_986_nt	1	p3	(GAA)6	18	125	142	TGGAAGGGTTGAAAAAGGTG	59.942	20	GCCCTTGAAAATCAATCCAC	59.368	20	146	99	244	TGGAAGGGTTGAAAAAGGTG	59.942	20	ATGCCCTTGAAAATCAATCC	58.835	20	148	99	246	TGGAAGGGTTGAAAAAGGTG	59.942	20	GCCCTTGAAAATCAATCCACT	60.313	21	146	99	244
S_EST_SSR_000532	CAPS_CONTIG.8072_forward_935_nt	1	p3	(TCA)6	18	405	422	CTTCCCACTCCTTCAAGCAC	59.844	20	TCGCGAGCGTTTCCTACTAT	60.003	20	263	320	582	GTTTGGCGAAAAACAGCATT	60.117	20	GCAACGAGTAACGGTGACCT	60.179	20	191	266	456	GTTTGGCGAAAAACAGCATT	60.117	20	GAAGAAGTTCCAGCATTCGG	59.813	20	249	266	514
S_EST_SSR_000533	CAPS_CONTIG.8103_forward_694_nt	1	p3	(AGG)5	15	99	113	TAAGAGCAAGGAGGCTCTGC	59.859	20	GACATGATCCAACCCAATCC	59.995	20	195	62	256	TAAGAGCAAGGAGGCTCTGC	59.859	20	GGACATGATCCAACCCAATC	59.995	20	196	62	257	TAATCAGCAGCAGCATGAGC	60.274	20	GACATGATCCAACCCAATCC	59.995	20	232	25	256
S_EST_SSR_000534	CAPS_CONTIG.8105_forward_1183_nt	1	p3	(CTT)5	15	255	269	AGGCTTCTCCTTCCCAACAT	60.074	20	TGTGGAAGAAATCCAATGGT	57.835	20	298	5	302	GGCTTCTCCTTCCCAACATC	60.97	20	TGTGGAAGAAATCCAATGGT	57.835	20	297	6	302	AGGCTTCTCCTTCCCAACAT	60.074	20	TGTGGAAGAAATCCAATGGTA	57.93	21	298	5	302
S_EST_SSR_000535	CAPS_CONTIG.8107_forward_606_nt	1	p3	(GAA)5	15	133	147	CCCCTTTGCAACTCAACAAT	59.971	20	CCGAAGATAATCGACGGAAT	58.998	20	211	21	231	TGCAACTCAACAATGGCTTC	59.847	20	CCGAAGATAATCGACGGAAT	58.998	20	205	27	231	AAGAACCGATCTCCAATCCC	60.272	20	CCGAAGATAATCGACGGAAT	58.998	20	177	55	231
S_EST_SSR_000536	CAPS_CONTIG.8127_forward_1400_nt	1	p3	(CAA)5	15	785	799	GGTATACGGGACCGGAAGAT	60.039	20	CTACTCGAGTCGGAGCAACC	60.012	20	244	628	871	GGTATACGGGACCGGAAGAT	60.039	20	TACTCGAGTCGGAGCAACCT	60.012	20	243	628	870	TATACGGGACCGGAAGATTG	59.778	20	CTACTCGAGTCGGAGCAACC	60.012	20	242	630	871
S_EST_SSR_000537	CAPS_CONTIG.8139_forward_1421_nt	1	p3	(AAT)5	15	958	972	CCATTGACAGCCCATTATCC	60.155	20	ATGCCACAAAACATGTTGGA	59.823	20	235	874	1108	TCAAGAACACCAGCCATTGA	60.24	20	ATGCCACAAAACATGTTGGA	59.823	20	248	861	1108	GCCATTGACAGCCCATTATC	60.304	20	ATGCCACAAAACATGTTGGA	59.823	20	236	873	1108
S_EST_SSR_000538	CAPS_CONTIG.8193_forward_2362_nt	1	p3	(TCT)9	27	164	190	CAAAGTGCATCGACTTTCCA	59.84	20	GCTCTGTCATCTCCTGCTCC	60.104	20	192	49	240	CAAAGTGCATCGACTTTCCA	59.84	20	TGTTTCTCCGAATCCTCCAT	59.483	20	238	49	286	CAAAGTGCATCGACTTTCCA	59.84	20	TTGTTTCTCCGAATCCTCCA	60.572	20	239	49	287
S_EST_SSR_000539	CAPS_CONTIG.8207_forward_732_nt	1	p3	(ACC)6	18	380	397	TGCTAACATGCTTCCAATCG	59.833	20	CTAATCAGAAGGCAGCGGAG	60.11	20	230	349	578	ACGTCCATTCTTCCAACGTC	59.973	20	CTAAGCAAGCTGCCAAGGAG	60.284	20	295	197	491	GTCACTTGATCGGCCATTTT	59.939	20	CTAAGCAAGCTGCCAAGGAG	60.284	20	259	233	491
S_EST_SSR_000540	CAPS_CONTIG.8229_forward_839_nt	1	p2	(TA)11	22	74	95	AACCAAAGCACTCGATCCTC	59.288	20	TTTCATCTTGAGAAAGCGCA	59.688	20	293	51	343	AACCAAAGCACTCGATCCTC	59.288	20	TTCATGCTGGAGGAGATGGT	60.622	20	272	51	322	AACCAAAGCACTCGATCCTC	59.288	20	GAGAAAGCGCACTTCATGCT	60.688	20	284	51	334
S_EST_SSR_000541	CAPS_CONTIG.8229_forward_839_nt	2	p3	(TTA)6	18	752	769	GCGAAAATTCGCGATTAAAA	60.169	20	CAAAGTGCCTCTCCAATTCTT	58.449	21	229	610	838	GCGAAAATTCGCGATTAAAA	60.169	20	AAAGTGCCTCTCCAATTCTTG	58.449	21	228	610	837	AGCGAAAATTCGCGATTAAA	59.825	20	CAAAGTGCCTCTCCAATTCTT	58.449	21	230	609	838
S_EST_SSR_000542	CAPS_CONTIG.8231_forward_1277_nt	1	p3	(TAA)7	21	845	865	GCTGGACCAAAATGGAAGAA	60.051	20	TCACAACCCATCATTTCTCTG	58.556	21	252	638	889	GTGATGATGGGCTTTTTCGT	59.939	20	TCACAACCCATCATTTCTCTG	58.556	21	113	777	889	GGTAGCTGGACCAAAATGGA	59.933	20	TCACAACCCATCATTTCTCTG	58.556	21	256	634	889
S_EST_SSR_000543	CAPS_CONTIG.8234_forward_2815_nt	1	p3	(TGA)5	15	774	788	CAAGCACAGCATGAAAAGGA	59.988	20	TGAAACTGATCGGCACTGAG	59.984	20	107	723	829	GCAGGTTAAGGCAAAGCAAG	60.018	20	TGAAACTGATCGGCACTGAG	59.984	20	300	530	829	CAAGCACAGCATGAAAAGGA	59.988	20	GTGAAACTGATCGGCACTGA	59.837	20	108	723	830
S_EST_SSR_000544	CAPS_CONTIG.8234_forward_2815_nt	2	p2	(GA)6	12	1104	1115	GGATCCTGATGTAAGCTCGC	59.803	20	AGTGCACCTGCATGTCTTGT	59.341	20	191	998	1188	GGATCCTGATGTAAGCTCGC	59.803	20	TTCACAATGTGGTTGCAGTG	59.137	20	207	998	1204	GGATCCTGATGTAAGCTCGC	59.803	20	TGTTCACAATGTGGTTGCAG	59.137	20	209	998	1206
S_EST_SSR_000545	CAPS_CONTIG.8238_forward_787_nt	1	p2	(TA)7	14	346	359	GGGGAGAGAAGGCTTTGATT	59.651	20	TCAAATAAACGAAGCAGGGG	60.067	20	285	242	526	GGGGAGAGAAGGCTTTGATT	59.651	20	AAATAAACGAAGCAGGGGCT	60.095	20	283	242	524	GGGGAGAGAAGGCTTTGATT	59.651	20	ATAAACGAAGCAGGGGCTTT	60.095	20	281	242	522
S_EST_SSR_000546	CAPS_CONTIG.8238_forward_787_nt	2	p2	(TG)6	12	703	714	CCCCTGCTTCGTTTATTTGA	60.067	20	TCTGGGGAAGCAGTAACTCG	60.388	20	235	507	741	TTGGAAAAGAGGAAACCACG	60.081	20	TCTGGGGAAGCAGTAACTCG	60.388	20	129	613	741	AGCCCCTGCTTCGTTTATTT	60.095	20	TCTGGGGAAGCAGTAACTCG	60.388	20	237	505	741
S_EST_SSR_000547	CAPS_CONTIG.8241_forward_439_nt	1	p3	(CAA)5	15	197	211	CCATTATTTTCATGCTGAATGC	59.46	22	CAACACCTCGAGCTCATACAA	58.937	21	237	59	295	CCATTATTTTCATGCTGAATGC	59.46	22	ACAACACCTCGAGCTCATACAA	59.803	22	238	59	296	CCATTATTTTCATGCTGAATGC	59.46	22	CAACACCTCGAGCTCATACAAC	59.803	22	237	59	295
S_EST_SSR_000548	CAPS_CONTIG.8262_forward_968_nt	1	p2	(AT)6	12	174	185	TCAATGCAAGGTAAAAACTCACT	58.003	23	AGCAGCAAGCTGCACCTAAT	60.183	20	277	26	302	AATCAATGCAAGGTAAAAACTCA	57.886	23	AGCAGCAAGCTGCACCTAAT	60.183	20	279	24	302	TCAATGCAAGGTAAAAACTCACT	58.003	23	GCTAATTCACAGCAGCAGCA	60.31	20	293	26	318
S_EST_SSR_000549	CAPS_CONTIG.8271_forward_538_nt	1	p2	(AT)20	40	425	464	ATCTGGACGCCAAAGCTAGA	59.978	20	TTTTTAACCAAAAAGGCAAATC	57.472	22	239	284	522	ATCTGGACGCCAAAGCTAGA	59.978	20	CTTTTTAACCAAAAAGGCAAATC	58.366	23	240	284	523	ATCTGGACGCCAAAGCTAGA	59.978	20	TTTTTAACCAAAAAGGCAAATCT	58.366	23	239	284	522
S_EST_SSR_000550	CAPS_CONTIG.8314_forward_652_nt	1	p3	(ACT)5	15	36	50	TGCAAGCAGCGTGTGAAT	60.147	18	AGCTTGGCATGAAATATCCG	60.06	20	121	6	126	ATTGCAAGCAGCGTGTGA	60.147	18	AGCTTGGCATGAAATATCCG	60.06	20	123	4	126	TCATTGCAAGCAGCGTGT	60.147	18	AGCTTGGCATGAAATATCCG	60.06	20	125	2	126
S_EST_SSR_000551	CAPS_CONTIG.8328_forward_598_nt	1	p3	(CCT)6	18	269	286	ATTTCAAACCACCCGTTGAG	59.83	20	AAATCCGGAGAGGAAGGCTA	60.166	20	257	60	316	AATTTCAAACCACCCGTTGA	60.206	20	AAATCCGGAGAGGAAGGCTA	60.166	20	258	59	316	ATTTCAAACCACCCGTTGAG	59.83	20	GCTGGTAAAATCGCGAAAAA	60.205	20	299	60	358
S_EST_SSR_000552	CAPS_CONTIG.8356_forward_1302_nt	1	p3	(AAC)5	15	691	705	CACAAATCCCCTTTCTCCCT	60.298	20	AATATCGTTAGCTTCCGCGA	59.838	20	166	636	801	AGGCACAAATCCCCTTTCTC	60.443	20	AATATCGTTAGCTTCCGCGA	59.838	20	169	633	801	GAGGCACAAATCCCCTTTCT	60.443	20	AATATCGTTAGCTTCCGCGA	59.838	20	170	632	801
S_EST_SSR_000553	CAPS_CONTIG.8359_forward_1235_nt	1	p3	(GAT)7	21	833	853	TGAGGAAGGGCCTAATGATG	60.029	20	TTGAAAGCAAAAAGATGGGG	60.046	20	233	786	1018	TGAGGAAGGGCCTAATGATG	60.029	20	GAAAGCAAAAAGATGGGGGT	60.299	20	231	786	1016	CTTTCGGAAGTGGATCGAAG	59.807	20	AGACCCCTCATCTTTGTGGA	59.505	20	257	626	882
S_EST_SSR_000554	CAPS_CONTIG.8400_forward_768_nt	1	p3	(CTC)5	15	150	164	CTTCTTCCTCTTTCCCCACC	60.045	20	ATCCTTTGCATCTGATTCGG	60.036	20	122	77	198	CTTCTTCCTCTTTCCCCACC	60.045	20	TTGCATCTGATTCGGAAGTG	59.799	20	117	77	193	CTTCTTCCTCTTTCCCCACC	60.045	20	AAGAGCTTTTGCACCCCTTT	60.242	20	185	77	261
S_EST_SSR_000555	CAPS_CONTIG.8402_forward_554_nt	1	p2	(AT)8	16	25	40	GCACGAGGAATCAAAACAAC	58.201	20	AAGACGGTGCGAAGTATTGG	60.132	20	278	0	277	GCACGAGGAATCAAAACAAC	58.201	20	AAATGAAGACGGTGCGAAGT	59.74	20	283	0	282	GCACGAGGAATCAAAACAACA	61.056	21	AAGACGGTGCGAAGTATTGG	60.132	20	278	0	277
S_EST_SSR_000556	CAPS_CONTIG.8425_forward_941_nt	1	p3	(GAA)6	18	721	738	TCCAGAAGGACACTTGCCAT	60.656	20	CCCCCAAATAAACCTCCTTT	59.175	20	183	629	811	TGCATTTTGTGTCATCCAGC	60.675	20	CCCCCAAATAAACCTCCTTT	59.175	20	128	684	811	ACTCCAGAAGGACACTTGCC	59.305	20	CCCCCAAATAAACCTCCTTT	59.175	20	185	627	811
S_EST_SSR_000557	CAPS_CONTIG.8477_forward_1346_nt	1	p2	(AT)19	38	735	772	CTCCCATCGGAAAATGAAGA	60.006	20	ATTCATCAAGCATTCCCTGC	60.043	20	234	637	870	TCTCCCATCGGAAAATGAAG	60.006	20	ATTCATCAAGCATTCCCTGC	60.043	20	235	636	870	CTCCCATCGGAAAATGAAGA	60.006	20	AAGGACCATCACCAGCATTC	59.934	20	189	637	825
S_EST_SSR_000558	CAPS_CONTIG.8483_forward_717_nt	1	p3	(CTA)8	24	44	67	GCACGAGGAAATTACCGATCT	60.465	21	TAGAACGCGATCAAAGGTCC	60.214	20	277	0	276	GCACGAGGAAATTACCGATCT	60.465	21	GGATCACCATCACCTCCAGA	60.902	20	257	0	256	GCACGAGGAAATTACCGATCT	60.465	21	AGAACGCGATCAAAGGTCC	60.211	19	276	0	275
S_EST_SSR_000559	CAPS_CONTIG.8490_forward_910_nt	1	p2	(AG)6	12	90	101	CAAGCTCAAGTCTTGTGGCA	60.175	20	AGCAGCAAGAGAAGGAGCTG	60.035	20	167	38	204	CAAGCTCAAGTCTTGTGGCA	60.175	20	GTGGAACACTGTTGTGTGGC	60.055	20	247	38	284	CAAGCTCAAGTCTTGTGGCA	60.175	20	TTTTGGGGCTAATTGGTCTG	59.931	20	105	38	142
S_EST_SSR_000560	CAPS_CONTIG.8499_forward_1145_nt	1	p4	(TTCT)5	20	50	69	GGAGGTTCCCACTCTCACAA	60.088	20	GCTCTTGACACAACCCCAAT	59.973	20	181	19	199	GGAGGTTCCCACTCTCACAA	60.088	20	TACCAGTGCCTGGTCATTCA	60.112	20	290	19	308	GGAGGTTCCCACTCTCACAA	60.088	20	TTGGCTCCTGTTCTGAACCT	59.844	20	266	19	284
S_EST_SSR_000561	CAPS_CONTIG.8515_forward_538_nt	1	p2	(AT)7	14	25	38	GCACGAGGTGTATCCCTTGTAT	60.27	22	CCACCACTACATTCATTGCG	59.988	20	190	0	189	GCACGAGGTGTATCCCTTGTAT	60.27	22	TCTGAGAGCGATGGGATTCT	59.91	20	111	0	110	GCACGAGGTGTATCCCTTGTAT	60.27	22	TCTCTGAGAGCGATGGGATT	59.91	20	113	0	112
S_EST_SSR_000562	CAPS_CONTIG.8518_forward_937_nt	1	p3	(TCC)5	15	353	367	ATCACCTCCACCACCAAAAA	60.21	20	GTTCAGGCTCAAACTCCTCG	59.989	20	298	313	610	AAAAGTCCCCAAGCGGATAC	60.32	20	GCCAGTTCAGGCTCAAACTC	59.997	20	285	330	614	AAAAGTCCCCAAGCGGATAC	60.32	20	GTTCAGGCTCAAACTCCTCG	59.989	20	281	330	610
S_EST_SSR_000563	CAPS_CONTIG.8552_forward_1098_nt	1	p6	(ATGAGC)5	30	530	559	ACGGTTGAGAAACTTGGTGG	60.005	20	TCTATGCGATTTGCAGTCGT	59.449	20	272	324	595	ACGGTTGAGAAACTTGGTGG	60.005	20	CTATGCGATTTGCAGTCGTC	59.449	20	271	324	594	GGAGAAGACTCGTGGATGCT	59.41	20	GCACTGGTGGATTTACGCTT	60.14	20	293	342	634
S_EST_SSR_000564	CAPS_CONTIG.8560_forward_599_nt	1	p3	(TAT)6	18	411	428	CAGAGAGCCAGGACAAGACC	59.986	20	TCCTCAAAGCATTGAAGCCT	59.955	20	297	298	594	TATTGGGGACACTGCTTTCC	59.933	20	TCCTCAAAGCATTGAAGCCT	59.955	20	266	329	594	CAGAGAGCCAGGACAAGACC	59.986	20	TGTCCTTGTTGAAGGCTGTG	59.873	20	267	298	564
S_EST_SSR_000565	CAPS_CONTIG.8571_forward_955_nt	1	p2	(AC)6	12	232	243	TAGAGCGCACACACTCCATC	60.016	20	AATAGAGCTCCGACCGGAAT	60.06	20	264	63	326	TAGAGCGCACACACTCCATC	60.016	20	AACTGAAAATTGCGAAACGG	60.11	20	210	63	272	GCGCACACACTCCATCTTTA	59.871	20	AATAGAGCTCCGACCGGAAT	60.06	20	260	67	326
S_EST_SSR_000566	CAPS_CONTIG.8594_forward_717_nt	1	p3	(TAT)5	15	585	599	CGCTGTATCATTGGAGGGTT	59.955	20	TGATTCTGTGCTGTTTTCGG	59.84	20	245	443	687	CGCTGTATCATTGGAGGGTT	59.955	20	GTCCCAGACAAGTGGGGATA	59.779	20	193	443	635	CGCTGTATCATTGGAGGGTT	59.955	20	ATGCCTCAGTCCCAGACAAG	60.261	20	201	443	643
S_EST_SSR_000567	CAPS_CONTIG.8599_forward_822_nt	1	p3	(TTC)5	15	283	297	TCGGTTGTAAGATCCCGAAG	60.066	20	AGGGCTTGAGCAATGTTACG	60.27	20	275	199	473	GTCGGTTGTAAGATCCCGAA	59.933	20	AGGGCTTGAGCAATGTTACG	60.27	20	276	198	473	TTCTGCTGCAACTCAGCAAT	59.746	20	AGGGCTTGAGCAATGTTACG	60.27	20	246	228	473
S_EST_SSR_000568	CAPS_CONTIG.8675_forward_693_nt	1	p2	(AT)9	18	445	462	TTGGTGGAAAAGCGAAAATC	60.053	20	TTGTTGTTCAGGCTGTCTCG	60.025	20	223	349	571	GGAAAAGCGAAAATCAACCA	60.053	20	TTGTTGTTCAGGCTGTCTCG	60.025	20	218	354	571	TGGAAAAGCGAAAATCAACC	60.053	20	TTGTTGTTCAGGCTGTCTCG	60.025	20	219	353	571
S_EST_SSR_000569	CAPS_CONTIG.8676_forward_361_nt	1	p4	(TTTA)6	24	141	164	GACACGAAAAGCCGAAAGAG	59.993	20	TTTGGCTCGAGCTTTCACTT	60.132	20	211	28	238	GACACGAAAAGCCGAAAGAG	59.993	20	GCTCGAGCTTTCACTTCACC	60.142	20	207	28	234	GACACGAAAAGCCGAAAGAG	59.993	20	GGCTCGAGCTTTCACTTCAC	60.142	20	208	28	235
S_EST_SSR_000570	CAPS_CONTIG.8686_forward_555_nt	1	p6	(CCAGGT)9	54	102	155	CTGTTTCGAAATCACCACCC	60.353	20	TGGACCTTGATGGTGACGTA	59.96	20	159	47	205	CTGTTTCGAAATCACCACCC	60.353	20	ACGAATCTAGCATCCGCATC	60.207	20	218	47	264	CTGTTTCGAAATCACCACCC	60.353	20	AGCGCTAGTCCAAAGCAGAC	59.786	20	298	47	344
S_EST_SSR_000571	CAPS_CONTIG.8695_forward_887_nt	1	p3	(ATG)5	15	273	287	GGAGGAGTTAATTCATCGGTTTC	60.193	23	GAGTGGTGTGCTCTTTGAAGC	60.05	21	247	133	379	GGAGGAGTTAATTCATCGGTTT	58.517	22	GAGTGGTGTGCTCTTTGAAGC	60.05	21	247	133	379	AGGAGGAGTTAATTCATCGGTTT	59.416	23	GAGTGGTGTGCTCTTTGAAGC	60.05	21	248	132	379
S_EST_SSR_000572	CAPS_CONTIG.8698_forward_786_nt	1	p3	(TGG)5	15	203	217	ATCCCTTCTTCTCCTTCCCC	60.758	20	TACACCAACGGAGTCCACAA	60.001	20	282	159	440	ATCCCTTCTTCTCCTTCCCC	60.758	20	TTACACCAACGGAGTCCACA	60.001	20	283	159	441	ATCCCTTCTTCTCCTTCCCC	60.758	20	GTCCACAAAATTTGCTGCCT	60.118	20	270	159	428
S_EST_SSR_000573	CAPS_CONTIG.8716_forward_651_nt	1	p2	(TC)6	12	116	127	ACTCTCTGTTACCCCGCAAA	59.734	20	GCTGATGCGAAGTGTGAGAA	60.144	20	153	51	203	ACTCTCTGTTACCCCGCAAA	59.734	20	AGAAGAGAGCGAGGCTGATG	59.851	20	166	51	216	ACTCTCTGTTACCCCGCAAA	59.734	20	AACACGCCTTTGGAACTGAC	60.156	20	249	51	299
S_EST_SSR_000574	CAPS_CONTIG.8729_forward_292_nt	1	p2	(AT)9	18	147	164	GGGAGATCCCAATTCCTGAT	60.096	20	CTTGCATTGTGAGGTCACTG	57.81	20	211	6	216	GGGAGATCCCAATTCCTGAT	60.096	20	CTTGCATTGTGAGGTCACTG	57.81	20	274	6	279	GGGAGATCCCAATTCCTGAT	60.096	20	ACTTGCATTGTGAGGTCACTG	58.792	21	212	6	217
S_EST_SSR_000575	CAPS_CONTIG.8740_forward_650_nt	1	p2	(GT)10	20	502	521	GGGGTAGAGAGGTTCCGATG	60.842	20	TGGTGGTGGTGGTATAGAAGG	59.72	21	295	324	618	GGGTAGAGAGGTTCCGATGG	60.842	20	TGGTGGTGGTGGTATAGAAGG	59.72	21	294	325	618	TGGGGTAGAGAGGTTCCGAT	60.842	20	TGGTGGTGGTGGTATAGAAGG	59.72	21	296	323	618
S_EST_SSR_000576	CAPS_CONTIG.8751_forward_669_nt	1	p2	(TG)8	16	150	165	TTGGATTCCTTGGTGTTTTTG	59.825	21	AACGGCCAACAAATAAGCAG	60.131	20	190	35	224	ACGAGGCCTCTTCCCTTTT	60.197	19	AACGGCCAACAAATAAGCAG	60.131	20	223	2	224	TGGATTCCTTGGTGTTTTTGA	60.329	21	AACGGCCAACAAATAAGCAG	60.131	20	189	36	224
S_EST_SSR_000577	CAPS_CONTIG.8761_forward_827_nt	1	p3	(AGA)5	15	104	118	CCATGGTGATGAAAGTGGTG	59.806	20	GGAATCCCTTTCGGATTTTT	59.248	20	233	47	279	CCATGGTGATGAAAGTGGTG	59.806	20	AGGAATCCCTTTCGGATTTT	58.891	20	234	47	280	CCATGGTGATGAAAGTGGTG	59.806	20	AAGGAATCCCTTTCGGATTT	58.891	20	235	47	281
S_EST_SSR_000578	CAPS_CONTIG.8795_forward_690_nt	1	p2	(GA)6	12	50	61	ACGAGGGAAAAAGTCTCCGA	61.123	20	AAGGACCAGGGATCTCCATT	59.755	20	263	2	264	GCACGAGGGAAAAAGTCTCC	61.134	20	AAGGACCAGGGATCTCCATT	59.755	20	265	0	264	ACGAGGGAAAAAGTCTCCGA	61.123	20	GGTGGGAGGATCATGGAATA	59.563	20	142	2	143
S_EST_SSR_000579	CAPS_CONTIG.8816_forward_894_nt	1	p3	(TCT)6	18	24	41	CACGAGGCGCAACTGATACT	61.394	20	CGAAGAACAGGAGAAGGCTG	60.126	20	146	1	146	CACGAGGCGCAACTGATAC	60.429	19	CGAAGAACAGGAGAAGGCTG	60.126	20	146	1	146	CACGAGGCGCAACTGATACT	61.394	20	TACTTGCACATGGAGGCTCA	60.413	20	235	1	235
S_EST_SSR_000580	CAPS_CONTIG.8862_forward_635_nt	1	p3	(AGA)7	21	283	303	TCACAAAGATGGAGAAGGGAA	59.656	21	TCCAAAGGAGCACATTCACA	60.24	20	299	256	554	TCACAAAGATGGAGAAGGGAA	59.656	21	CCAAAGGAGCACATTCACAA	59.691	20	298	256	553	CATCACAAAGATGGAGAAGGG	59.536	21	CCAAAGGAGCACATTCACAA	59.691	20	300	254	553
S_EST_SSR_000581	CAPS_CONTIG.8904_forward_424_nt	1	p2	(AT)6	12	281	292	CTGCTTTCCTTGTTCAAGCC	59.993	20	ACGACACCATAATGGAAGGC	59.82	20	142	187	328	TCATTCTTTTCCCCGTGAAG	60.044	20	ACGACACCATAATGGAAGGC	59.82	20	228	101	328	ATTGCTTTGTCTCGAATGGG	60.074	20	ACGACACCATAATGGAAGGC	59.82	20	204	125	328
S_EST_SSR_000582	CAPS_CONTIG.8948_forward_938_nt	1	p2	(TA)13	26	772	797	TCTCCTGTTTTCCGATGCTT	59.813	20	CGCAAAATGATTTAGGTGTGG	60.362	21	251	663	913	TTACCCCGCCAGATTTGTTA	60.315	20	CGCAAAATGATTTAGGTGTGG	60.362	21	194	720	913	TCCTGTTTTCCGATGCTTTT	59.685	20	CGCAAAATGATTTAGGTGTGG	60.362	21	249	665	913
S_EST_SSR_000583	CAPS_CONTIG.8954_forward_446_nt	1	p2	(AC)6	12	218	229	GACAAGGCTGTGTTGCTTGA	60.032	20	CATCCACAAGTTTGGAAGCA	59.691	20	294	77	370	GATTGACAAGGCTGTGTTGC	59.297	20	CATCCACAAGTTTGGAAGCA	59.691	20	298	73	370	GACAAGGCTGTGTTGCTTGA	60.032	20	CCACAAGTTTGGAAGCAAAGA	60.269	21	291	77	367
S_EST_SSR_000584	CAPS_CONTIG.8971_forward_263_nt	1	p2	(TC)8	16	212	227	CCACCTGGCTGTTCAAAAGT	60.149	20	GGAGGAGTGGTAGAATGGTTCA	60.361	22	231	24	254	ACGAGGCCTCAATCCTACAC	59.166	20	GGAGGAGTGGTAGAATGGTTCA	60.361	22	253	2	254	CCACCTGGCTGTTCAAAAGT	60.149	20	AAGGAGGAGTGGTAGAATGGTTC	59.888	23	233	24	256
S_EST_SSR_000585	CAPS_CONTIG.8994_forward_729_nt	1	p6	(CCATCA)5	30	228	257	TTCTTCCCTCACCCTCTTCA	59.773	20	TTCGAATTCTCAACGTTCCC	60.051	20	250	88	337	TCTTCCCTCACCCTCTTCAA	59.773	20	TTCGAATTCTCAACGTTCCC	60.051	20	249	89	337	TTCTTCCCTCACCCTCTTCA	59.773	20	CGAATTCTCAACGTTCCCAT	59.933	20	248	88	335
S_EST_SSR_000586	CAPS_CONTIG.9004_forward_752_nt	1	p3	(CTT)6	18	270	287	ACGACGGCTTTGCTATCCTA	59.867	20	CATGACGCTTTTGTCCTTGA	59.84	20	282	30	311	TACGACGGCTTTGCTATCCT	59.867	20	CATGACGCTTTTGTCCTTGA	59.84	20	283	29	311	CCCATCCAAAGCAGAGTAGC	59.836	20	CATGACGCTTTTGTCCTTGA	59.84	20	213	99	311
S_EST_SSR_000587	CAPS_CONTIG.9009_forward_905_nt	1	p2	(CT)17	34	482	515	GAACGGCATCATCTTGATCTC	59.649	21	CCCTCAAGAATTCCCTCCAT	60.264	20	297	371	667	CGGCATCATCTTGATCTCTCT	59.4	21	CCCTCAAGAATTCCCTCCAT	60.264	20	294	374	667	CGGCATCATCTTGATCTCTC	58.332	20	CCCTCAAGAATTCCCTCCAT	60.264	20	294	374	667
S_EST_SSR_000588	CAPS_CONTIG.9012_forward_702_nt	1	p3	(CAC)6	18	119	136	CAGTGCAGAGCAAACCAAAA	60.027	20	TCACTCACTTCCGATTTCCC	60.05	20	281	38	318	CAAAACCAGTGCAGAGCAAA	60.027	20	TCACTCACTTCCGATTTCCC	60.05	20	287	32	318	TCCGTCAATTCCTAAGCACC	60.074	20	TTCTTCCTCCTCCCCATCTT	60.008	20	272	90	361
S_EST_SSR_000589	CAPS_CONTIG.9012_forward_702_nt	2	c	(AGA)5tggggaggag(GAA)6	43	332	374	GGGAAATCGGAAGTGAGTGA	60.05	20	GCATTAAACAAGAGCGCTGA	59.21	20	235	299	533	TGGCTGCAGCAGAAGAAGTA	59.888	20	GCATTAAACAAGAGCGCTGA	59.21	20	279	255	533	ATGGCTGCAGCAGAAGAAGT	60.164	20	GCATTAAACAAGAGCGCTGA	59.21	20	280	254	533
S_EST_SSR_000590	CAPS_CONTIG.9027_forward_632_nt	1	p2	(TC)7	14	70	83	CCCCATATTACCCTCATTTCTC	58.712	22	AGTAGCATCAGAAGCCGGTG	60.419	20	254	35	288	CCCATATTACCCTCATTTCTCC	58.712	22	AGTAGCATCAGAAGCCGGTG	60.419	20	253	36	288	CCCCATATTACCCTCATTTCTC	58.712	22	ACAGCAGCAGGGACAAAGAC	60.453	20	277	35	311
S_EST_SSR_000591	CAPS_CONTIG.9032_forward_841_nt	1	p2	(TC)9	18	52	69	CACGAGGCTCTCCTTAACCC	61.142	20	TCTTCCCTGACGTATTTGCC	60.074	20	288	1	288	CACGAGGCTCTCCTTAACCC	61.142	20	GCTGGGGTTTTACAAATGGA	59.801	20	264	1	264	GCACGAGGCTCTCCTTAACC	61.287	20	TCTTCCCTGACGTATTTGCC	60.074	20	289	0	288
S_EST_SSR_000592	CAPS_CONTIG.9044_forward_977_nt	1	p3	(AGC)5	15	147	161	GCACGAGGAAATATTCTTTGA	57.002	21	GAGATGAATTGCTTGCCCAT	60.043	20	199	0	198	CACAAAAACACAACCTAAATCCA	58.952	23	GAGATGAATTGCTTGCCCAT	60.043	20	131	68	198	GCACGAGGAAATATTCTTTGA	57.002	21	GATGAATTGCTTGCCCATTT	59.907	20	197	0	196
S_EST_SSR_000593	CAPS_CONTIG.9052_forward_441_nt	1	p2	(TA)7	14	319	332	GCGTTTTCGCTATCTTCAGG	59.982	20	CAAAGTCAACAAAACAATACCCT	57.314	23	114	268	381	GGTTGGAACTTCCCTCCTTC	59.912	20	CAAAGTCAACAAAACAATACCCT	57.314	23	137	245	381	AGCATTTTCAACGCGTTCTT	59.889	20	CAAAGTCAACAAAACAATACCCT	57.314	23	274	108	381
S_EST_SSR_000594	CAPS_CONTIG.9063_forward_1286_nt	1	p2	(TC)15	30	451	480	TGTTCTATGTGAGGCACCCA	60.112	20	ACATGCAGCCATTTGTGGTA	59.995	20	288	401	688	TGTTCTATGTGAGGCACCCA	60.112	20	CGACAGCCTTCACCATTTTT	60.11	20	132	401	532	TGTTCTATGTGAGGCACCCA	60.112	20	GTGGTCCTGTTGACATGCAG	60.162	20	300	401	700
S_EST_SSR_000595	CAPS_CONTIG.9074_forward_704_nt	1	p3	(CTT)5	15	207	221	AATCCCGATCAATTTTTCCC	59.963	20	CCATCTCCGTCCTTATCGAA	60.029	20	137	166	302	AATCCCGATCAATTTTTCCC	59.963	20	AACGACCTCATCACAGTCCC	59.969	20	179	166	344	AATCCCGATCAATTTTTCCC	59.963	20	AGTTGGATTCTGTCCCAACG	59.966	20	195	166	360
S_EST_SSR_000596	CAPS_CONTIG.9086_forward_1606_nt	1	p2	(TA)14	28	205	232	AGGCTTGATGAACTGTTGCC	60.263	20	GCATCGTAGCGCCTTTCTAC	60.01	20	227	74	300	GGCTTGATGAACTGTTGCCT	60.263	20	GCATCGTAGCGCCTTTCTAC	60.01	20	226	75	300	GGCTTGATGAACTGTTGCCT	60.263	20	CAACTCCTTCACCACCTCGT	60.151	20	252	75	326
S_EST_SSR_000597	CAPS_CONTIG.9086_forward_1606_nt	2	p3	(GAA)5	15	1288	1302	CCACCTACATCAAGCCCTGT	59.989	20	TCCACTTGCATGAACTTGCT	59.445	20	141	1203	1343	CACCACCTACATCAAGCCCT	59.989	20	TCCACTTGCATGAACTTGCT	59.445	20	143	1201	1343	ACCACCTACATCAAGCCCTG	59.989	20	TCCACTTGCATGAACTTGCT	59.445	20	142	1202	1343
S_EST_SSR_000598	CAPS_CONTIG.9095_forward_697_nt	1	p2	(CT)7	14	20	33	GCACGAGGCACTTTTCC	57.802	17	TTTTCGTGAATTGTGAGGGG	60.863	20	108	0	107	GCACGAGGCACTTTTCC	57.802	17	TTCGTGAATTGTGAGGGGA	60.031	19	106	0	105	GCACGAGGCACTTTTCC	57.802	17	TTTTTCGTGAATTGTGAGGG	58.597	20	109	0	108
S_EST_SSR_000599	CAPS_CONTIG.9107_forward_764_nt	1	p2	(AT)9	18	396	413	GTCATCAGCTGCAAAGACCA	59.992	20	ACAACGTCGACCTCCAAAAC	60.012	20	272	291	562	CATCAGCTGCAAAGACCAAA	59.988	20	ACAACGTCGACCTCCAAAAC	60.012	20	270	293	562	GTCATCAGCTGCAAAGACCA	59.992	20	ACGTCGACCTCCAAAACAAG	60.149	20	269	291	559
S_EST_SSR_000600	CAPS_CONTIG.9123_forward_822_nt	1	p3	(TTC)9	27	263	289	TCTTTCGCTGTTGTTCCCTT	59.853	20	TTTGTTTCTTGGCATCTCCC	60.051	20	208	236	443	TCTTTCGCTGTTGTTCCCTT	59.853	20	AGCACTGAAGCTTGTCAGCA	59.929	20	123	236	358	CCGGCATAAGGATCAAACAT	59.784	20	TTTGTTTCTTGGCATCTCCC	60.051	20	263	181	443
S_EST_SSR_000601	CAPS_CONTIG.9139_forward_671_nt	1	p3	(CGC)6	18	77	94	GTCTTCTTCCATCGCTTTGC	59.962	20	TTCGAGGAAGTTTTCGCTGT	59.993	20	245	34	278	GTCTTCTTCCATCGCTTTGC	59.962	20	TGTAGGGCTTTGTCAGGGTC	60.111	20	124	34	157	GTCTTCTTCCATCGCTTTGC	59.962	20	TCTGTAGGGCTTTGTCAGGG	60.246	20	126	34	159
S_EST_SSR_000602	CAPS_CONTIG.9146_forward_651_nt	1	p3	(TTC)5	15	484	498	AACAAAATCGTCCCACGAAG	59.971	20	TGAATGCACAGAGACCAAGC	59.992	20	138	451	588	CGGTGACCTTGAGAACCAAT	59.966	20	TGAATGCACAGAGACCAAGC	59.992	20	235	354	588	AACAAAATCGTCCCACGAAG	59.971	20	CCTGAATGCACAGAGACCAA	59.831	20	140	451	590
S_EST_SSR_000603	CAPS_CONTIG.9155_forward_1338_nt	1	p2	(TC)8	16	1201	1216	ACGCCCTCTCTCTTGTGTGT	59.907	20	GGAAAAGCTGCAACTCTTTTTA	57.899	22	180	1153	1332	GCAGTGCAAGATGCAAAGAA	60.142	20	GGAAAAGCTGCAACTCTTTTTA	57.899	22	208	1125	1332	ACCACTCCTTGGTGATTTGC	59.973	20	TCAAAACAAAGGAACAATAGCA	57.515	22	292	970	1261
S_EST_SSR_000604	CAPS_CONTIG.9160_forward_657_nt	1	p3	(AAC)6	18	571	588	TAACTACCCATGTGAGCCCC	59.813	20	TTCACCGGTTACTGTTCACC	58.469	20	248	373	620	TCATAACAAATCCATGCCCA	59.745	20	TTCACCGGTTACTGTTCACC	58.469	20	171	450	620	TAACTACCCATGTGAGCCCC	59.813	20	GTTCACCGGTTACTGTTCACC	59.367	21	249	373	621
S_EST_SSR_000605	CAPS_CONTIG.9161_forward_667_nt	1	p3	(AAC)5	15	115	129	CATCACGTTCAACGAATGCT	59.722	20	TCCCATTTCTGGAAGTTTCG	60.044	20	203	78	280	CATCACGTTCAACGAATGCT	59.722	20	TGATTTCATCCGTACGCTCA	60.22	20	239	78	316	CATCACGTTCAACGAATGCT	59.722	20	CTGATTATTGGATGGGTCGC	60.296	20	145	78	222
S_EST_SSR_000606	CAPS_CONTIG.9176_forward_647_nt	1	p2	(TA)6	12	308	319	CCGCTGTGGTTGTTGAAGTT	61.124	20	CCTTCCTGGCATGCAGTATT	60.096	20	288	219	506	CGCTGTGGTTGTTGAAGTTT	58.825	20	CCTTCCTGGCATGCAGTATT	60.096	20	287	220	506	CCGCTGTGGTTGTTGAAGT	59.736	19	CCTTCCTGGCATGCAGTATT	60.096	20	288	219	506
S_EST_SSR_000607	CAPS_CONTIG.9212_forward_1660_nt	1	p3	(GCT)5	15	783	797	TGGAAGCCGAGGGTATACAG	60.088	20	TTTGTGCCCATACTTGTGGA	59.964	20	233	729	961	TCCTCCAGAGCGACTGCTAT	60.119	20	TTTGTGCCCATACTTGTGGA	59.964	20	298	664	961	CCGAAATTGAAGTTCCTCCA	60.044	20	CAGGCGACCAACAAAAATCT	60.11	20	188	651	838
S_EST_SSR_000608	CAPS_CONTIG.9245_forward_927_nt	1	p3	(CTA)5	15	605	619	AATTTTTCCGAGTTTGGCCT	59.945	20	GCTTGTGGCCAAGGTTAAAA	60.11	20	291	421	711	GCGCAAACAGGGAGAAATTA	60.209	20	GCTTGTGGCCAAGGTTAAAA	60.11	20	192	520	711	GCGCAAACAGGGAGAAATTA	60.209	20	AGCTTGTGGCCAAGGTTAAA	59.747	20	193	520	712
S_EST_SSR_000609	CAPS_CONTIG.9247_forward_646_nt	1	p2	(AT)14	28	459	486	TGTGCAGATGGAATTACCCA	59.924	20	TGCTATTCCGGCTTGAAATC	60.175	20	255	277	531	TACTTGAGCTGTTGGGGTCC	60.111	20	TGCTATTCCGGCTTGAAATC	60.175	20	112	420	531	TGTGCAGATGGAATTACCCA	59.924	20	TCAGGTCTGCAAAATGACCA	60.24	20	234	277	510
S_EST_SSR_000610	CAPS_CONTIG.9264_forward_626_nt	1	p2	(TG)7	14	555	568	CCTGATTGCCCCTCTTTGTA	60.066	20	TGCCAATAGCCAAATTTCTCA	60.574	21	212	410	621	TTGACCTTTTTCCCTTGTCG	60.081	20	TGCCAATAGCCAAATTTCTCA	60.574	21	150	472	621	TCTACTTTGCCTGATTGCCC	60.214	20	TGCCAATAGCCAAATTTCTCA	60.574	21	221	401	621
S_EST_SSR_000611	CAPS_CONTIG.9271_forward_716_nt	1	p3	(TAT)5	15	580	594	TTGCAGTCCTATACTCCCCG	60.088	20	TCATCTTCTTTCCCCAGCAC	60.195	20	168	515	682	TTATCAATCGGGCAAAGCTC	60.175	20	TCATCTTCTTTCCCCAGCAC	60.195	20	224	459	682	CTAAAAGGGCCACGACAAGA	60.241	20	TCATCTTCTTTCCCCAGCAC	60.195	20	275	408	682
S_EST_SSR_000612	CAPS_CONTIG.9297_forward_1176_nt	1	p2	(AG)10	20	499	518	GCTTGACTGCTTCATCTCCC	59.957	20	TCACGTCCTTTGTAGGTCCC	59.966	20	267	464	730	GGCTTGACTGCTTCATCTCC	59.957	20	TCACGTCCTTTGTAGGTCCC	59.966	20	268	463	730	GCTTGACTGCTTCATCTCCC	59.957	20	CTTCGTCGTCTTTCCTCACC	59.844	20	233	464	696
S_EST_SSR_000613	CAPS_CONTIG.9308_forward_574_nt	1	p3	(CAC)5	15	284	298	GGATGAGCAATCCATGAAGG	60.426	20	TAAACTGGAGGAGGTGGTGG	59.959	20	298	196	493	CAAGGATGAGCAATCCATGA	59.604	20	AGGAGGTGGTGGAGGAGACT	60.112	20	293	193	485	GCTATTGAAGGGATGAACGG	59.528	20	TAAACTGGAGGAGGTGGTGG	59.959	20	276	218	493
S_EST_SSR_000614	CAPS_CONTIG.9318_forward_778_nt	1	p2	(TA)6	12	122	133	CCTCTCTCGCTTGCAAATTC	60.096	20	TAATCCAACGCCCCATTTAG	59.789	20	271	26	296	CCTCTCTCGCTTGCAAATTC	60.096	20	CTAATCCAACGCCCCATTTA	59.789	20	272	26	297	GAAGCATTCCAAAATCCAGC	59.651	20	CTCGTCAGCTGGAAAACACA	60.025	20	298	69	366
S_EST_SSR_000615	CAPS_CONTIG.9321_forward_1232_nt	1	p3	(AGA)6	18	363	380	CCTTCTGATTCCACCACTGC	60.656	20	AACAGCAACACCACCATTGA	60.008	20	297	300	596	CCTTCTGATTCCACCACTGC	60.656	20	TGAACAGCAACACCACCATT	60.008	20	299	300	598	CCTTCTGATTCCACCACTGC	60.656	20	GAACAGCAACACCACCATTG	60.008	20	298	300	597
S_EST_SSR_000616	CAPS_CONTIG.9333_forward_675_nt	1	p3	(CTA)5	15	193	207	GGCGTGTCCTTAATTCCAAA	59.938	20	TGGAGTTTGGGTGGAAGAAG	60.081	20	287	6	292	GGCGTGTCCTTAATTCCAAA	59.938	20	AGTTTGTGGAGTTTGGGTGG	59.861	20	293	6	298	GAGGCGTGTCCTTAATTCCA	60.074	20	AGTTTGTGGAGTTTGGGTGG	59.861	20	295	4	298
S_EST_SSR_000617	CAPS_CONTIG.9351_forward_1273_nt	1	p3	(AAT)8	24	1054	1077	GTCGATGGGAGTTCAGCAAT	60.081	20	TCCATTTTCCATTTTCAACCTT	59.695	22	209	970	1178	TGGGAGTTCAGCAATGACAA	60.24	20	TCCATTTTCCATTTTCAACCTT	59.695	22	204	975	1178	ACGAGTCGATGGGAGTTCAG	60.261	20	TCCATTTTCCATTTTCAACCTT	59.695	22	213	966	1178
S_EST_SSR_000618	CAPS_CONTIG.9355_forward_890_nt	1	p2	(GA)9	18	832	849	CTCTTGATACTCGGCAAGGC	59.978	20	GCACGAGGCCACTAATCAAC	60.667	20	233	657	889	TCCCCATACTTCTTTGTCGG	59.926	20	GCACGAGGCCACTAATCAAC	60.667	20	172	718	889	CCCATACTTCTTTGTCGGGA	59.926	20	GCACGAGGCCACTAATCAAC	60.667	20	170	720	889
S_EST_SSR_000619	CAPS_CONTIG.9360_forward_1673_nt	1	p2	(GA)7	14	424	437	CTTGTGACAGTTTTCGGGGT	60.005	20	CAATTTTGATGGCGTTGATG	59.93	20	163	384	546	CTTGTGACAGTTTTCGGGGT	60.005	20	GGTATCCAATTTTGATGGCG	60.153	20	169	384	552	CTTGTGACAGTTTTCGGGGT	60.005	20	TTGAAACGCTTCTGCAAGTG	60.172	20	240	384	623
S_EST_SSR_000620	CAPS_CONTIG.9378_forward_648_nt	1	p3	(TTC)7	21	268	288	AAACACAAGCAAAACCCTGG	60.008	20	GGTGGAGATGAACAGGAGGA	60.048	20	161	178	338	AAACACAAGCAAAACCCTGG	60.008	20	ACGAGGTGGAGATGAACAGG	60.112	20	165	178	342	AAACACAAGCAAAACCCTGG	60.008	20	TGAACAGGAGGACACGTCTG	59.864	20	153	178	330
S_EST_SSR_000621	CAPS_CONTIG.9384_forward_744_nt	1	p3	(AGA)5	15	307	321	TCACAAAGATGGAGAAGGGAA	59.656	21	GGAGCACATGCACAAATGAC	60.128	20	280	280	559	TGGTGAAAAGCATCATCACA	58.62	20	GGAGCACATGCACAAATGAC	60.128	20	295	265	559	TCACAAAGATGGAGAAGGGAA	59.656	21	GCACATGCACAAATGACACA	60.172	20	277	280	556
S_EST_SSR_000622	CAPS_CONTIG.9411_forward_1148_nt	1	p3	(AGA)5	15	74	88	GCACGAGGGACAAAAGAAAA	60.227	20	GGATCCAGGCAACATCATCT	59.893	20	295	0	294	GCACGAGGGACAAAAGAAAA	60.227	20	TGTTATCAACAGCTTTGGCG	59.872	20	206	0	205	GCACGAGGGACAAAAGAAAA	60.227	20	ATGTCGTCACCGACAAGTCA	60.162	20	149	0	148
S_EST_SSR_000623	CAPS_CONTIG.9414_forward_1063_nt	1	p3	(TGT)5	15	584	598	TCCTCAGATCGCACTTTGTG	59.984	20	CACATATCCAGCAGCAGCAC	60.445	20	259	548	806	TCCTCAGATCGCACTTTGTG	59.984	20	CATATCCAGCAGCAGCACAG	60.584	20	257	548	804	ATCGCACTTTGTGGGGATAC	59.82	20	CACATATCCAGCAGCAGCAC	60.445	20	252	555	806
S_EST_SSR_000624	CAPS_CONTIG.9417_forward_781_nt	1	p2	(GA)6	12	309	320	TATCGGCTTTCCTCACCAAC	60.074	20	AATCTAACCCGCCGATCTCT	60.06	20	148	221	368	TATCGGCTTTCCTCACCAAC	60.074	20	AAAATCTAACCCGCCGATCT	59.93	20	150	221	370	TCATAGGCGCTTCTCCATTT	59.807	20	AATCTAACCCGCCGATCTCT	60.06	20	187	182	368
S_EST_SSR_000625	CAPS_CONTIG.9423_forward_528_nt	1	p3	(AGG)5	15	276	290	TCGAACGTTCTTGCCAATTT	60.617	20	TCAGAAACCCTAACATCTTCACC	59.513	23	222	189	410	TCGAACGTTCTTGCCAATTT	60.617	20	GAAACCCTAACATCTTCACCTCA	59.513	23	219	189	407	TTTATCGAACGTTCTTGCCA	59.301	20	TCAGAAACCCTAACATCTTCACC	59.513	23	226	185	410
S_EST_SSR_000626	CAPS_CONTIG.9448_forward_623_nt	1	p3	(TGG)6	18	276	293	CACTGCTTTTGCTTCTGCTG	59.928	20	TGCATGTGAGGAAGAGCAAC	59.992	20	239	205	443	CACTGCTTTTGCTTCTGCTG	59.928	20	ATGGAACAGGTGTTTGGAGC	59.973	20	273	205	477	TCACCTCACCAGAGCAACAC	59.872	20	GCATGTGAGGAAGAGCAACA	59.992	20	197	246	442
S_EST_SSR_000627	CAPS_CONTIG.9458_forward_1148_nt	1	c	(TC)6actaaaactt(TC)8	38	27	64	CACGAGGGTTTATTTCTCCG	59.564	20	ACAAAAGGCCTTCACATTCG	60.11	20	184	1	184	CACGAGGGTTTATTTCTCCG	59.564	20	GTTTCGACTTCCATTGGCAC	60.504	20	242	1	242	CACGAGGGTTTATTTCTCCG	59.564	20	CCGCTAGTTTCGACTTCCAT	59.336	20	248	1	248
S_EST_SSR_000628	CAPS_CONTIG.9474_forward_2358_nt	1	p2	(GA)7	14	472	485	AGTTCAAATGGCAAACCTGG	59.971	20	GAGGAAGAAGACCACGCAAA	60.375	20	280	234	513	AGTTCAAATGGCAAACCTGG	59.971	20	CGACAGGAGGAAGAAGACCA	60.377	20	286	234	519	AATGCATTGACGGAAAGTCC	59.939	20	GAGGAAGAAGACCACGCAAA	60.375	20	232	282	513
S_EST_SSR_000629	CAPS_CONTIG.9491_forward_1490_nt	1	p3	(CAC)5	15	343	357	CCTCCACCACCTCCAGTTTA	59.959	20	GTGGTGGTGGGGATTTGTAG	60.088	20	289	281	569	CCTCCACCACCTCCAGTTTA	59.959	20	GGTGGTGGGGATTTGTAGAC	59.116	20	287	281	567	ACCACCACCCGTTTACAAAT	59.077	20	AGGAGGTGGTGGAGGAGACT	60.112	20	295	250	544
S_EST_SSR_000630	CAPS_CONTIG.9492_forward_827_nt	1	p3	(AAT)5	15	490	504	CCAAGCGCATCTAGGTTCAT	60.235	20	ATTTCTCATCATTCCAGGCG	60.036	20	276	300	575	ACACCAAGCGCATCTAGGTT	59.763	20	ATTTCTCATCATTCCAGGCG	60.036	20	279	297	575	CCAAGCGCATCTAGGTTCAT	60.235	20	ATTCCAGGCGCAATAGTGAC	60.103	20	266	300	565
S_EST_SSR_000631	CAPS_CONTIG.9494_forward_804_nt	1	p3	(CAC)7	21	252	272	TTTTCGTCCTCTTGCCTCAT	59.813	20	GTCCGTTCAACGAGGATGTT	59.973	20	285	213	497	TTTTCGTCCTCTTGCCTCAT	59.813	20	TTGATATGCTCTGCAGTCCG	59.972	20	300	213	512	TTTTCGTCCTCTTGCCTCAT	59.813	20	ATGTTCCTTCAACTGTCCCG	59.966	20	261	213	473
S_EST_SSR_000632	CAPS_CONTIG.9496_forward_1089_nt	1	p3	(AAG)5	15	122	136	GCACGAGGCAAAACTTCTCT	59.621	20	TCCACCACACATTTTGCAGT	60.008	20	170	0	169	GCACGAGGCAAAACTTCTCT	59.621	20	GTGGAAAATGGCTTGGAAAA	59.916	20	286	0	285	GCACGAGGCAAAACTTCTCT	59.621	20	CTCCACCACACATTTTGCAG	60.152	20	171	0	170
S_EST_SSR_000633	CAPS_CONTIG.9497_forward_661_nt	1	p2	(TC)7	14	478	491	TGTGCATGGCTAGCTAGGAG	59.199	20	GTGTGGTCCAGCACACAACT	59.63	20	285	245	529	TGTGCATGGCTAGCTAGGAG	59.199	20	AGTGTGGTCCAGCACACAAC	59.63	20	286	245	530	GCATGGCTAGCTAGGAGGG	59.947	19	GTGTGGTCCAGCACACAACT	59.63	20	282	248	529
S_EST_SSR_000634	CAPS_CONTIG.9518_forward_610_nt	1	p3	(CAA)5	15	239	253	ACCACAACAGCAATGGATGA	59.967	20	GCAAATGTTCTTCTGCGACA	59.995	20	290	204	493	ACCACAACAGCAATGGATGA	59.967	20	TAGCAGCACCGTATTGTTGC	59.902	20	116	204	319	ACCACAACAGCAATGGATGA	59.967	20	GACATGGAGCTAGGACTCGG	59.827	20	150	204	353
S_EST_SSR_000635	CAPS_CONTIG.9529_forward_1574_nt	1	p4	(TATT)6	24	1480	1503	AGTCCAAAAGTGATCCCGTG	59.966	20	ACTTCGAGGCCCAAATGAAT	60.826	20	191	1341	1531	AGTCCAAAAGTGATCCCGTG	59.966	20	TCGAGTCTCGTTCCACCTGT	60.861	20	227	1341	1567	AGTCCAAAAGTGATCCCGTG	59.966	20	CTCGAGTCTCGTTCCACCTG	60.997	20	228	1341	1568
S_EST_SSR_000636	CAPS_CONTIG.9560_forward_407_nt	1	p6	(CCACCC)5	30	250	279	TTGTCAACCAATTTCACCCC	60.594	20	CCAGTATTATTTGGTGGCGG	60.202	20	177	206	382	TAAAATGAGGACACCCCCAC	59.647	20	TGGGGGTGGACAAATGTAAC	60.474	20	274	35	308	TTGTCAACCAATTTCACCCC	60.594	20	GTGGGGGTGGACAAATGTAA	60.474	20	104	206	309
S_EST_SSR_000637	CAPS_CONTIG.9566_forward_1387_nt	1	p3	(ACA)5	15	668	682	AAAACAAGCAAGTGGGCATC	60.118	20	TCCCATTTCTTCGCTATTCG	60.167	20	235	617	851	GATCAAGAACACGACGACGA	59.837	20	TCCCATTTCTTCGCTATTCG	60.167	20	207	645	851	AACAAAAGGCCATCGTCATC	59.939	20	TTCAAGAAATGATCCACCCC	59.727	20	297	474	770
S_EST_SSR_000638	CAPS_CONTIG.9584_forward_598_nt	1	p3	(CAC)5	15	133	147	CGGTCTACGAAGGTCCGTTA	60.125	20	TTTGTTAATGGGCTTGAGGG	59.931	20	179	84	262	TACGAAGGTCCGTTACCACC	59.853	20	TTTGTTAATGGGCTTGAGGG	59.931	20	174	89	262	CGGTCTACGAAGGTCCGTTA	60.125	20	ACCCTCCTCGTTCTTTCGTT	60.11	20	252	84	335
S_EST_SSR_000639	CAPS_CONTIG.9599_forward_931_nt	1	p2	(AG)7	14	26	39	GCACGAGGATTCATTCTAATTG	58.72	22	AAGTGCCACGACAATAAGGG	59.993	20	185	0	184	GCACGAGGATTCATTCTAATTG	58.72	22	GGGCCAACGTTAATGCTAAA	59.964	20	168	0	167	GCACGAGGATTCATTCTAATTG	58.72	22	CAGGCCAGAAGGATAAGTGC	59.836	20	199	0	198
S_EST_SSR_000640	CAPS_CONTIG.9615_forward_786_nt	1	p2	(TA)6	12	164	175	GGGTGGTGAGATTGAGGAAA	59.903	20	CCACCTAAGACGAGGAACTGA	59.338	21	297	11	307	GGGTGGTGAGATTGAGGAAA	59.903	20	TCCACCTAAGACGAGGAACTG	59.338	21	298	11	308	GGGTGGTGAGATTGAGGAAA	59.903	20	TGTCCACCTAAGACGAGGAA	58.286	20	300	11	310
S_EST_SSR_000641	CAPS_CONTIG.9628_forward_1802_nt	1	p3	(TGG)7	21	576	596	TCGTCATCCCCATATTCCAT	59.975	20	GAGTCCAGAGCTTCCAATGC	59.957	20	270	465	734	CATCATCATCGTCGTCATCC	59.882	20	GAGTCCAGAGCTTCCAATGC	59.957	20	281	454	734	TCGTCATCCCCATATTCCAT	59.975	20	GCTTCCAATGCTTCAGGAAC	59.82	20	261	465	725
S_EST_SSR_000642	CAPS_CONTIG.9632_forward_956_nt	1	p3	(AGA)6	18	770	787	AAGCATGGGATGTATGGGAA	60.155	20	ACCGGACATCGAATAAAGCA	60.469	20	185	730	914	AGAAGCATGGGATGTATGGG	59.773	20	ACCGGACATCGAATAAAGCA	60.469	20	187	728	914	AGCATGGGATGTATGGGAAG	59.773	20	ACCGGACATCGAATAAAGCA	60.469	20	184	731	914
S_EST_SSR_000643	CAPS_CONTIG.9655_forward_1144_nt	1	p3	(CTC)5	15	53	67	GCACGAGGAAACACAAGAGA	59.01	20	TGTTCTTCATGATGGCTTGC	59.805	20	116	0	115	GCACGAGGAAACACAAGAGAG	60.043	21	TGTTCTTCATGATGGCTTGC	59.805	20	116	0	115	CACGAGGAAACACAAGAGAGG	59.892	21	TGTTCTTCATGATGGCTTGC	59.805	20	115	1	115
S_EST_SSR_000644	CAPS_CONTIG.9655_forward_1144_nt	2	p3	(TAA)6	18	499	516	CATGCCAATTCCAACTCCTT	59.933	20	TGAGGCCTCCATACTCCAAC	60.073	20	261	366	626	CAAGATCATCGTCATCGTCG	60.225	20	TGAGGCCTCCATACTCCAAC	60.073	20	187	440	626	ATTTCCTCATGCCAATTCCA	60.274	20	TGAGGCCTCCATACTCCAAC	60.073	20	268	359	626
S_EST_SSR_000645	CAPS_CONTIG.9666_forward_703_nt	1	p2	(AG)7	14	210	223	ATCATCTTCATTGGCTTCCG	60.036	20	CAACCCCACTTTCTTCTCCA	60.081	20	249	41	289	AGAAGGGGTTCTTTGGGAAA	59.912	20	CGGAACCCATTTTCGAGTAA	59.931	20	242	76	317	AGAAGGGGTTCTTTGGGAAA	59.912	20	CAACCCCACTTTCTTCTCCA	60.081	20	214	76	289
S_EST_SSR_000646	CAPS_CONTIG.9687_forward_654_nt	1	c	(TTC)6gttactgtcatagctacaacaagttatgcagaaattgctccacct(CCA)7	84	71	154	TCATATGGGCATTTTCAATGTT	59.193	22	CAGAGTGTTGCCACTGGAGA	60.022	20	298	30	327	CATATGGGCATTTTCAATGTTC	59.193	22	CAGAGTGTTGCCACTGGAGA	60.022	20	297	31	327	TCATATGGGCATTTTCAATGT	57.83	21	CAGAGTGTTGCCACTGGAGA	60.022	20	298	30	327
S_EST_SSR_000647	CAPS_CONTIG.9715_forward_1442_nt	1	p3	(GGA)5	15	335	349	ACTCGAGCCGATTACGAAGA	59.978	20	ATTCGACACCTTATGCGACC	59.962	20	267	293	559	GCCGATTACGAAGATACCGA	60.06	20	ATTCGACACCTTATGCGACC	59.962	20	261	299	559	ACTCGAGCCGATTACGAAGA	59.978	20	TCATTCGACACCTTATGCGA	60.22	20	269	293	561
S_EST_SSR_000648	CAPS_CONTIG.9716_forward_926_nt	1	p3	(AAT)6	18	42	59	CACGAGGCCCCTTTATGTAT	58.928	20	TTTGTAAGCTCGAACAGCGA	59.752	20	277	1	277	CACGAGGCCCCTTTATGTATT	60.21	21	TTTGTAAGCTCGAACAGCGA	59.752	20	277	1	277	CACGAGGCCCCTTTATGTAT	58.928	20	TCCGTTTGTAAGCTCGAACA	59.464	20	281	1	281
S_EST_SSR_000649	CAPS_CONTIG.9734_forward_835_nt	1	p2	(AG)6	12	260	271	TAGCCTTGACAAATCGACCC	60.074	20	AAGTTGGGACAATGGGATGA	60.173	20	138	175	312	TAGCCTTGACAAATCGACCC	60.074	20	GTGAAAGTTGGGACAATGGG	60.21	20	142	175	316	TAGCCTTGACAAATCGACCC	60.074	20	GGTGAAAGTTGGGACAATGG	60.21	20	143	175	317
S_EST_SSR_000650	CAPS_CONTIG.9785_forward_926_nt	1	p2	(AT)13	26	113	138	GCACGAGGCAATCTTTCACT	60.406	20	CTGGAAAGAGGCGCTAACTG	60.147	20	259	0	258	GCACGAGGCAATCTTTCACT	60.406	20	CATCTGGAAAGAGGCGCTAA	60.481	20	262	0	261	GCACGAGGCAATCTTTCACT	60.406	20	AAAGAGGCGCTAACTGGACC	60.763	20	255	0	254
S_EST_SSR_000651	CAPS_CONTIG.9827_forward_1183_nt	1	p3	(CAC)5	15	337	351	TCCACCACCCGTCTACAAGT	60.422	20	CAGGTGGAGGTGGAGATTTG	60.501	20	263	184	446	ACCACCACCCGTTTACAAAT	59.077	20	AGGAGGTGGTGGAGGAGACT	60.112	20	295	244	538	CTCCACCACCCGTCTACAAG	60.557	20	CAGGTGGAGGTGGAGATTTG	60.501	20	264	183	446
S_EST_SSR_000652	CAPS_CONTIG.9836_forward_743_nt	1	p3	(TCT)8	24	337	360	ACCACTGCCTCTCTACTGCG	60.611	20	TGTTTCTTCGTTCGCTTCCT	59.993	20	204	254	457	ACCACTGCCTCTCTACTGCG	60.611	20	CTGTTTCTTCGTTCGCTTCC	59.993	20	205	254	458	ACCACTGCCTCTCTACTGCG	60.611	20	CGATTTGTGCATGGAATCAG	60.073	20	136	254	389
S_EST_SSR_000653	CAPS_CONTIG.9837_forward_853_nt	1	p3	(TCG)5	15	248	262	TCATCCACGTCAGCTTTCAG	59.984	20	CAACGATGTTGATAGGCACG	60.134	20	229	115	343	ACCAGATACATGGCGGAGTC	59.957	20	CAACGATGTTGATAGGCACG	60.134	20	262	82	343	CTTCGTATTTCACGCCGAAT	60.096	20	CAACGATGTTGATAGGCACG	60.134	20	150	194	343
S_EST_SSR_000654	CAPS_CONTIG.9846_forward_635_nt	1	p3	(CCG)5	15	455	469	GACGGTCTTTCGTGTTGGTT	60.012	20	ATTCCCTAACCCCCTCACAC	60.052	20	195	410	604	TTTGACGGTCTTTCGTGTTG	59.734	20	ATTCCCTAACCCCCTCACAC	60.052	20	198	407	604	GACGGTCTTTCGTGTTGGTT	60.012	20	CACGAGGCGTTTTTCTTCTT	59.494	20	224	410	633
S_EST_SSR_000655	CAPS_CONTIG.9915_forward_827_nt	1	p3	(TCA)5	15	220	234	TTCCTTCAACCACACACCAA	59.976	20	GGTTGAATTTTTCGGGGTTT	60.034	20	267	139	405	TTCCTTCAACCACACACCAA	59.976	20	TTTCGGCTACTGGGATTTTG	60.067	20	249	139	387	TTCCTTCAACCACACACCAA	59.976	20	ATGAAGGTAACGGCGATGAG	60.096	20	180	139	318
S_EST_SSR_000656	CAPS_CONTIG.9915_forward_827_nt	2	p6	(AAAAAT)5	30	770	799	GCGACCTTCTCTCCTCATTG	59.95	20	CACGAGGCTTGCATTTTACA	59.872	20	125	701	825	GCGGTGAATTGGACTTTTTG	60.481	20	CACGAGGCTTGCATTTTACA	59.872	20	216	610	825	GCGACCTTCTCTCCTCATTG	59.95	20	GCACGAGGCTTGCATTTTAC	60.782	20	126	701	826
S_EST_SSR_000657	CAPS_CONTIG.9922_forward_779_nt	1	p3	(GCC)5	15	546	560	GGCATAGATCTCGAAGCAGG	59.939	20	GACGGTAAGGTGCAACCACT	60.035	20	265	333	597	TGCCAGGAGATGAAGTACCC	60.073	20	GACGGTAAGGTGCAACCACT	60.035	20	162	436	597	GCCAGGAGATGAAGTACCCA	60.073	20	GACGGTAAGGTGCAACCACT	60.035	20	161	437	597
S_EST_SSR_000658	CAPS_CONTIG.9951_forward_829_nt	1	p3	(GCT)6	18	258	275	GCCCCAAAACAAAACACTTC	59.452	20	ATGGGTTATGGGGTTGTTGA	59.91	20	204	147	350	GCCCCAAAACAAAACACTTC	59.452	20	TGGGTTATGGGGTTGTTGAT	59.91	20	203	147	349	GCCCCAAAACAAAACACTTC	59.452	20	GCAATGAGTGTTGGCTTCAA	59.847	20	232	147	378
S_EST_SSR_000659	CAPS_CONTIG.9957_forward_587_nt	1	p3	(AGG)5	15	330	344	GATGTGTTTGATCGAAGTCACTG	59.653	23	AGGCCACTCAAAAGTTGTCA	58.342	20	252	286	537	GATGTGTTTGATCGAAGTCACTG	59.653	23	AGGCCACTCAAAAGTTGTCAC	59.247	21	252	286	537	GATGTGTTTGATCGAAGTCACTG	59.653	23	GGCCACTCAAAAGTTGTCAC	58.187	20	251	286	536
S_EST_SSR_000660	CAPS_CONTIG.10029_forward_718_nt	1	p2	(AT)8	16	481	496	AAAGCCTTGTTCTCTCAGATGC	60.026	22	TCGATAACAATGAAGAGGGTTG	59.087	22	215	378	592	AACAAGTTTCTCAAAACCCCAA	59.886	22	TCGATAACAATGAAGAGGGTTG	59.087	22	187	406	592	AAAGCCTTGTTCTCTCAGATGC	60.026	22	TCGATAACAATGAAGAGGGTTGT	59.885	23	215	378	592
S_EST_SSR_000661	CAPS_CONTIG.10074_forward_1046_nt	1	p3	(CTT)5	15	100	114	AATCCCGATCAATTTTTCCC	59.963	20	CCATCTCCGTCCTTATCGAA	60.029	20	137	59	195	AATCCCGATCAATTTTTCCC	59.963	20	AACGACCTCATCACAGTCCC	59.969	20	179	59	237	AATCCCGATCAATTTTTCCC	59.963	20	AGTTGGATTCTGTCCCAACG	59.966	20	195	59	253
S_EST_SSR_000662	CAPS_CONTIG.10083_forward_719_nt	1	p2	(TA)11	22	136	157	TCCCACTTCTTTGTGATGGA	59.059	20	TTCCACATGTGCCCTTAACA	59.964	20	242	52	293	TCCCACTTCTTTGTGATGGA	59.059	20	TTCATTTATCCCTCTCCCCC	60.089	20	296	52	347	CCCACTTCTTTGTGATGGAAA	59.956	21	TTCCACATGTGCCCTTAACA	59.964	20	241	53	293
S_EST_SSR_000663	CAPS_CONTIG.10098_forward_697_nt	1	p3	(TCT)5	15	240	254	GGCGAAACTTTATGGGTTCA	59.938	20	CAAGCACAAACAGTCCCCTT	60.149	20	187	165	351	TGGGTTCATTTGTGGGTTCT	60.21	20	CTGACTCATCCTCAGGCTCC	59.945	20	294	177	470	GGGTTCATTTGTGGGTTCTG	60.21	20	CTGACTCATCCTCAGGCTCC	59.945	20	293	178	470
S_EST_SSR_000664	CAPS_CONTIG.10101_forward_815_nt	1	p2	(AT)6	12	103	114	CAGAGTTGGCACGGACTTTT	60.291	20	CATAAACAACACCGGCTCCT	59.993	20	286	69	354	CAGAGTTGGCACGGACTTTT	60.291	20	ACTGCCGACGCTGAGTAGAT	60.043	20	202	69	270	CAGAGTTGGCACGGACTTTT	60.291	20	CCGACGGCAATGATCTTACT	60.096	20	219	69	287
S_EST_SSR_000665	CAPS_CONTIG.10142_forward_640_nt	1	p2	(TA)7	14	601	614	GAAGGAGAACCTTGTCGCTG	59.989	20	GCACGAGGCACAACTCG	60.132	17	207	433	639	ATAGTTGCAGCGGAAGGAGA	59.978	20	GCACGAGGCACAACTCG	60.132	17	219	421	639	AGTTTTCCTTCACGCAGTCG	60.431	20	GCACGAGGCACAACTCG	60.132	17	179	461	639
S_EST_SSR_000666	CAPS_CONTIG.10160_forward_764_nt	1	p3	(AGA)8	24	296	319	AACATGGGTTATGGGGATGA	59.871	20	ACGGGAACAGAAATGGTGTC	59.827	20	239	176	414	AACATGGGTTATGGGGATGA	59.871	20	TTTTTCTGAGGCGAAACAGG	60.357	20	206	176	381	TTGACCTCTCCAATGGCTTT	59.67	20	ACGGGAACAGAAATGGTGTC	59.827	20	154	261	414
S_EST_SSR_000667	CAPS_CONTIG.10193_forward_723_nt	1	p2	(AT)6	12	532	543	AATGGCTAACCATGCAAAGG	59.96	20	TTTTTCTCCCCATTCTTTGTC	58.149	21	190	381	570	AATGGCTAACCATGCAAAGG	59.96	20	TTTTCTCCCCATTCTTTGTCTT	59.11	22	189	381	569	AATGGCTAACCATGCAAAGG	59.96	20	TTTTTCTCCCCATTCTTTGTCT	59.11	22	190	381	570
S_EST_SSR_000668	CAPS_CONTIG.10211_forward_849_nt	1	p2	(TG)9	18	151	168	TTTGGTTTGCGTGAGTCTTG	59.881	20	CCTCAGTTAGGGTGGGTGAA	59.959	20	294	68	361	TTTGGTTTGCGTGAGTCTTG	59.881	20	GAGCTTGGCATGAGGTTGTT	60.263	20	251	68	318	TGGTTTGCGTGAGTCTTGAA	60.427	20	CCTCAGTTAGGGTGGGTGAA	59.959	20	292	70	361
S_EST_SSR_000669	CAPS_CONTIG.10214_forward_655_nt	1	p2	(CT)9	18	296	313	GGTGCCTGTTGCCAGTATTT	60	20	TGGTCGGAAGTGAGAACCTC	60.238	20	190	208	397	GGTGCCTGTTGCCAGTATTT	60	20	TCGGAAGTGAGAACCTCCAC	60.238	20	187	208	394	GGTGCCTGTTGCCAGTATTT	60	20	GTCGGAAGTGAGAACCTCCA	60.238	20	188	208	395
S_EST_SSR_000670	CAPS_CONTIG.10219_forward_929_nt	1	p3	(CTT)5	15	116	130	AGGGGCTTGTACTGCTGCTA	60.037	20	AAACAGCCTCAGCCTCAAAA	59.993	20	275	5	279	AGGGGCTTGTACTGCTGCTA	60.037	20	AAAACAGCCTCAGCCTCAAA	59.993	20	276	5	280	AGGGGCTTGTACTGCTGCTA	60.037	20	GGAGCGAGAAAGCGATACAC	59.985	20	187	5	191
S_EST_SSR_000671	CAPS_CONTIG.10238_forward_652_nt	1	c	(TGA)9tgtggatgatgatattgatgatgtgtatggaagttctgataatgatgatgatgacgactatggtcgcc(GTG)5	110	326	435	GCTGTAGTCTTCGGTTTGCC	59.882	20	TTCAGACGGTATACGCACCA	60.134	20	256	224	479	ATGGGTGCTGTAGTCTTCGG	60.134	20	TTCAGACGGTATACGCACCA	60.134	20	262	218	479	GCTGTAGTCTTCGGTTTGCC	59.882	20	AAATGCAAATTGGGACTTGG	59.801	20	283	224	506
S_EST_SSR_000672	CAPS_CONTIG.10267_forward_915_nt	1	p3	(ACA)6	18	423	440	GCCAGGGACACACAATTACC	60.24	20	TGTCTTGCTTATTTGCACGG	59.872	20	293	323	615	GCTGCTATCGCTGATTCACA	60.127	20	TACCATGCAAGCCTTGTTGA	60.257	20	229	252	480	TGCTGCTATCGCTGATTCAC	60.127	20	TACCATGCAAGCCTTGTTGA	60.257	20	230	251	480
S_EST_SSR_000673	CAPS_CONTIG.10267_forward_915_nt	2	p3	(TGG)5	15	555	569	GCCAGGGACACACAATTACC	60.24	20	TGTCTTGCTTATTTGCACGG	59.872	20	293	323	615	TCAACAAGGCTTGCATGGTA	60.257	20	ACCATCACCACCTGAGCTTC	60.12	20	208	461	668	TCAACAAGGCTTGCATGGTA	60.257	20	TGTCTTGCTTATTTGCACGG	59.872	20	155	461	615
S_EST_SSR_000674	CAPS_CONTIG.10267_forward_915_nt	3	p3	(GTA)5	15	735	749	GAAGCTCAGGTGGTGATGGT	60.12	20	AAGCTAAAACCTCCTCCTCCC	60.082	21	127	649	775	CCGTGCAAATAAGCAAGACA	59.872	20	AAGCTAAAACCTCCTCCTCCC	60.082	21	180	596	775	GAAGCTCAGGTGGTGATGGT	60.12	20	GCTAAAACCTCCTCCTCCCT	58.805	20	125	649	773
S_EST_SSR_000675	CAPS_CONTIG.10273_forward_682_nt	1	p3	(TAA)7	21	410	430	GGTGGATTAGCAGCCATGTT	59.962	20	TTGGCTTTAATTGTCCAGCC	60.074	20	229	293	521	CAGCCATGTTAGGGCTCATT	60.096	20	TTGGCTTTAATTGTCCAGCC	60.074	20	219	303	521	AGCCATGTTAGGGCTCATTG	60.096	20	TTGGCTTTAATTGTCCAGCC	60.074	20	218	304	521
S_EST_SSR_000676	CAPS_CONTIG.10343_forward_904_nt	1	p4	(ATTT)5	20	666	685	TTCGATTGATCGGTTGTGTC	59.502	20	GTGCATGGTCCAATTATCCC	60.021	20	284	614	897	TTGATTCGATTGATCGGTTG	59.474	20	GTGCATGGTCCAATTATCCC	60.021	20	288	610	897	TTCGATTGATCGGTTGTGTC	59.502	20	TGCATGGTCCAATTATCCCT	60.155	20	283	614	896
S_EST_SSR_000677	CAPS_CONTIG.10353_forward_1009_nt	1	p3	(AAT)6	18	92	109	ATTCCATTTTCCACGATCCA	60.133	20	CCTGGTAGGTGGTGTCGAAT	59.844	20	192	33	224	CATTCCATTTTCCACGATCC	60.133	20	CCTGGTAGGTGGTGTCGAAT	59.844	20	193	32	224	ATTCCATTTTCCACGATCCA	60.133	20	GACCAGCAGTATCCCAGAGC	59.834	20	276	33	308
S_EST_SSR_000678	CAPS_CONTIG.10354_forward_1059_nt	1	p3	(CTT)7	21	135	155	TCAATCATCCTCATCAATAACCA	59.287	23	GGGCATTTTTGTCTTTTCATGT	60.224	22	192	91	282	TCAATCATCCTCATCAATAACCA	59.287	23	AAGGGCATTTTTGTCTTTTCA	58.729	21	194	91	284	TCAATCATCCTCATCAATAACCA	59.287	23	AGGGCATTTTTGTCTTTTCA	57.338	20	193	91	283
S_EST_SSR_000679	CAPS_CONTIG.10374_forward_691_nt	1	p3	(TCT)6	18	114	131	GTGCTTCGTCGTCACTCTCA	60.187	20	GCTTAACAAGCTCGCAATCC	59.988	20	207	81	287	CGTCACTCTCATGGTGTCGT	59.738	20	GCTTAACAAGCTCGCAATCC	59.988	20	198	90	287	GTGCTTCGTCGTCACTCTCA	60.187	20	TTGGGTTCGTCAAGACTTCC	60.088	20	285	81	365
S_EST_SSR_000680	CAPS_CONTIG.10377_forward_873_nt	1	p2	(AT)11	22	58	79	TTTGAATTAGCTGCAACCCA	59.301	20	ACGGAACATTGGCAGTAAGG	59.993	20	149	29	177	TTTGAATTAGCTGCAACCCA	59.301	20	GAAAACGGAACATTGGCAGT	59.978	20	153	29	181	TTTGAATTAGCTGCAACCCA	59.301	20	ACGTTGATTGAGGAAAACGG	59.971	20	165	29	193
S_EST_SSR_000681	CAPS_CONTIG.10384_forward_711_nt	1	p3	(GAA)6	18	304	321	CTGCAAATCCTGTGAAAGCA	59.988	20	CCTGAATCCATTGTCAACCC	60.173	20	278	82	359	CTGCAAATCCTGTGAAAGCA	59.988	20	TGAATCCATTGTCAACCCAA	59.75	20	276	82	357	CTGCAAATCCTGTGAAAGCA	59.988	20	TGCATCACCTGAATCCATTG	60.481	20	285	82	366
S_EST_SSR_000682	CAPS_CONTIG.10386_forward_1586_nt	1	p2	(CT)6	12	44	55	TCTTCATCCTCCTCTCGGAA	59.879	20	TGCTGAACAATCAATGCACA	59.833	20	196	18	213	TCTTCATCCTCCTCTCGGAA	59.879	20	TCGGACTTGGATTTGAGCTT	59.813	20	108	18	125	TCTTCATCCTCCTCTCGGAA	59.879	20	TTTCGGACTTGGATTTGAGC	60.192	20	110	18	127
S_EST_SSR_000683	CAPS_CONTIG.10389_forward_787_nt	1	c	(CA)7gagagtagagtacaaaggcgaaagcgatagaggacaaactccgct(TC)7	73	84	156	CAACACCACCGAGATCCAC	59.945	19	TGTGCTTTTTGCACTCCTTG	60.027	20	291	3	293	CAACACCACCGAGATCCAC	59.945	19	AGGAACGTTCACCATTTTCG	59.971	20	245	3	247	CAACACCACCGAGATCCAC	59.945	19	GCTTTTTGCACTCCTTGGAC	59.859	20	288	3	290
S_EST_SSR_000684	CAPS_CONTIG.10407_forward_2011_nt	1	p2	(TA)22	44	1473	1516	GAAAGGTGCCACATGTCCTT	59.973	20	AGTTGTGCAGCATTGTGGTC	59.758	20	181	1439	1619	GAAAGGTGCCACATGTCCTT	59.973	20	TGCAGCATTGTGGTCATACA	59.701	20	176	1439	1614	GAAAGGTGCCACATGTCCTT	59.973	20	TGTGCAGCATTGTGGTCATA	59.701	20	178	1439	1616
S_EST_SSR_000685	CAPS_CONTIG.10412_forward_608_nt	1	p2	(AT)6	12	382	393	AGCAAGTTCCAGCTCATCGT	60.02	20	GTCAAAGTGTCGAGCCAAGC	60.986	20	280	170	449	AGCAAGTTCCAGCTCATCGT	60.02	20	TCAAAGTGTCGAGCCAAGC	60.128	19	279	170	448	CTAGGCTCCATGGTGAGGAA	60.21	20	GTCAAAGTGTCGAGCCAAGC	60.986	20	206	244	449
S_EST_SSR_000686	CAPS_CONTIG.10419_forward_664_nt	1	p3	(GAA)5	15	519	533	CATCCAAGCTCGACTTCACA	59.984	20	TTGAAGTACCTCCAAAATGCC	59.077	21	110	487	596	CATCCAAGCTCGACTTCACA	59.984	20	TTGAAGTACCTCCAAAATGCCT	60.001	22	110	487	596	GACCTCACTTTGCGAGATCC	59.81	20	TTGAAGTACCTCCAAAATGCCT	60.001	22	263	334	596
S_EST_SSR_000687	CAPS_CONTIG.10422_forward_778_nt	1	p3	(TTC)6	18	200	217	TCAGGGAAATTGTGCTCCTC	60.195	20	TAGGAGGAGCCATGGAAATG	60.029	20	166	92	257	AGGCTCCTCTGTTCGGATTT	60.212	20	TAGGAGGAGCCATGGAAATG	60.029	20	253	5	257	TCAGGGAAATTGTGCTCCTC	60.195	20	GGAGCCATGGAAATGACAGT	59.934	20	161	92	252
S_EST_SSR_000688	CAPS_CONTIG.10425_forward_697_nt	1	p2	(TA)6	12	157	168	CGCTCTTAGCGGAAGCTTTA	59.89	20	TTACATCCTCCGCTTCATCC	60.036	20	216	118	333	CTTAGCGGAAGCTTTATGCG	60.13	20	TTACATCCTCCGCTTCATCC	60.036	20	212	122	333	CGCTCTTAGCGGAAGCTTTA	59.89	20	TCCTCCTCCTCCTCCTCTTC	59.883	20	269	118	386
S_EST_SSR_000689	CAPS_CONTIG.10425_forward_697_nt	2	p3	(GAG)8	24	371	394	GGATGAAGCGGAGGATGTAA	60.036	20	AGGATTAGCTTGCTTTGGCA	59.982	20	274	314	587	GGATGAAGCGGAGGATGTAA	60.036	20	GCACTGCTTGCACCTTATCA	60.019	20	176	314	489	GGATGAAGCGGAGGATGTAA	60.036	20	ATGGAAGTTCAACAGTGGGC	59.973	20	233	314	546
S_EST_SSR_000690	CAPS_CONTIG.10445_forward_969_nt	1	c	(CA)6gagacgtcatattcacaacacctcacagatcttcactctcaacacacagattcacgcacaaatcg(CA)6	89	218	306	TCACAAACCGAATTCCATCA	59.9	20	TGCTCCTTTGCACTTCATTG	59.988	20	281	148	428	CGCATATACGGAGAAGCCAT	60.081	20	GCGTATCACAATCCCGATCT	59.923	20	254	97	350	TCACAAACCGAATTCCATCA	59.9	20	GCGTATCACAATCCCGATCT	59.923	20	203	148	350
S_EST_SSR_000691	CAPS_CONTIG.10479_forward_758_nt	1	p3	(CAG)5	15	306	320	AACAACATCACCAGCAGTGG	59.597	20	ATCCATGGCTGAAGATCACC	59.893	20	232	171	402	GATGCAGTATCCAGCAGCAG	59.577	20	ATCCATGGCTGAAGATCACC	59.893	20	177	226	402	GATGCAGTATCCAGCAGCAG	59.577	20	TGACCAGTTTGCTTGTTTCG	59.881	20	261	226	486
S_EST_SSR_000692	CAPS_CONTIG.10499_forward_1553_nt	1	p3	(TAT)5	15	1422	1436	AGCTTTTGCTCGTTTCTTCG	59.769	20	TCTCAAGTTTGGAACTAAGCCT	57.322	22	244	1219	1462	CTTCGACGGCACAGACTTTT	60.431	20	TCTCAAGTTTGGAACTAAGCCT	57.322	22	229	1234	1462	AGCTTTTGCTCGTTTCTTCG	59.769	20	AATCTCAAGTTTGGAACTAAGCC	58.046	23	246	1219	1464
S_EST_SSR_000693	CAPS_CONTIG.10502_forward_857_nt	1	p3	(GTT)5	15	654	668	ATTACCTCCTCGCCAATCCT	59.925	20	CATTCTTATTCGAAGTTGGCCT	59.63	22	270	485	754	AAGGCCGTCGAAGATTACCT	60.096	20	CATTCTTATTCGAAGTTGGCCT	59.63	22	283	472	754	GCCAATCCTTCTGTCTACGC	59.843	20	CATTCTTATTCGAAGTTGGCCT	59.63	22	259	496	754
S_EST_SSR_000694	CAPS_CONTIG.10527_forward_944_nt	1	p2	(CT)7	14	186	199	CTCTCCATCATTTCTCCCCA	60.003	20	CAAAAGGTAGAAGGAGGGGG	59.927	20	284	55	338	CTCTCCATCATTTCTCCCCA	60.003	20	AGAGCAGAAGAAGGGGTGGT	60.252	20	222	55	276	TCATTTCTCCCCAATTCCAA	60.244	20	CAAAAGGTAGAAGGAGGGGG	59.927	20	277	62	338
S_EST_SSR_000695	CAPS_CONTIG.10534_forward_1200_nt	1	p2	(TC)9	18	386	403	TCATTCAGTGGTCCCTACCC	59.779	20	CAAACTTGTGGGGGAGCTAT	59.052	20	195	319	513	TCCATCATTCAGTGGTCCCT	60.326	20	CAAACTTGTGGGGGAGCTAT	59.052	20	199	315	513	TCATTCAGTGGTCCCTACCC	59.779	20	AAAAGGTCCAAACTTGTGGG	58.931	20	203	319	521
S_EST_SSR_000696	CAPS_CONTIG.10582_forward_833_nt	1	p3	(TGA)5	15	313	327	CAGTGACCAAAGATGGCTGA	59.831	20	CCGGCAAGGACAACATAACT	59.993	20	185	196	380	CAGTGACCAAAGATGGCTGA	59.831	20	CACCGCCAGTTCCTAACCTA	60.125	20	298	196	493	CAGTGACCAAAGATGGCTGA	59.831	20	CTAACCTAGCCACGGGTTCA	60.125	20	286	196	481
S_EST_SSR_000697	CAPS_CONTIG.10612_forward_769_nt	1	p3	(TTC)5	15	21	35	GCACGAGGCAAGATTGTT	57.302	18	AATCTGGCCACCATTCTCAC	59.934	20	204	0	203	GCACGAGGCAAGATTGTT	57.302	18	CAGTGTGGTGGTGATCTTCG	60.154	20	281	0	280	GCACGAGGCAAGATTGTT	57.302	18	AACTGGTGGTGGTGGAAATC	59.679	20	300	0	299
S_EST_SSR_000698	CAPS_CONTIG.10612_forward_769_nt	2	p3	(CGG)7	21	304	324	CGAAGATCACCACCACACTG	60.154	20	ACATTTTCACTGCCGGAGAC	60.119	20	111	261	371	ATGGTGGCCAGATTCAATTC	59.756	20	ACATTTTCACTGCCGGAGAC	60.119	20	182	190	371	CGAAGATCACCACCACACTG	60.154	20	CTGTCACATTTTCACTGCCG	60.301	20	116	261	376
S_EST_SSR_000699	CAPS_CONTIG.10612_forward_769_nt	3	p3	(AAG)6	18	662	679	TCCTCTGTGTTTCTGGCATTT	59.726	21	GTAGATGCGCTTGTTGTGGA	59.871	20	159	595	753	TTCCTCTGTGTTTCTGGCATT	59.726	21	GTAGATGCGCTTGTTGTGGA	59.871	20	160	594	753	TCCTCTGTGTTTCTGGCATTT	59.726	21	CTTGACCACTTCCGCACATA	59.716	20	126	595	720
S_EST_SSR_000700	CAPS_CONTIG.10622_forward_1388_nt	1	p3	(ATT)5	15	1265	1279	ACATCCATTAAAGGCAACGC	59.967	20	GCATTTTGATACATCCGGAAA	59.787	21	294	1043	1336	ACATCCATTAAAGGCAACGC	59.967	20	GGGGGAGCATTTTGATACAT	58.717	20	300	1043	1342	CGCGTCGAAATTCAGTTACA	59.872	20	GCATTTTGATACATCCGGAAA	59.787	21	277	1060	1336
S_EST_SSR_000701	CAPS_CONTIG.10652_forward_1302_nt	2	p3	(TGA)6	18	368	385	CGGGCTTAAGAAGTCACCCT	60.621	20	TTCTTTTGAAGTCGCGGAGT	59.993	20	253	178	430	ACTTCCCTAGCAAAGCATGG	59.336	20	TTCTTTTGAAGTCGCGGAGT	59.993	20	298	133	430	GCAAAGCATGGTTTCCTCTT	59.316	20	TTCTTTTGAAGTCGCGGAGT	59.993	20	289	142	430
S_EST_SSR_000702	CAPS_CONTIG.10696_forward_625_nt	1	p3	(AAG)5	15	175	189	CTGAGGGAGTTCCTGCTGAG	60.127	20	GCCAATATCTGGATGCACCT	59.923	20	158	103	260	CTGAGGGAGTTCCTGCTGAG	60.127	20	GATTTGCTGGAAATGCCAAT	59.907	20	172	103	274	CTGAGGGAGTTCCTGCTGAG	60.127	20	CACCTGTTTGAGCACCTTGA	59.873	20	143	103	245
S_EST_SSR_000703	CAPS_CONTIG.10698_forward_822_nt	1	p3	(CAG)5	15	450	464	AGCTGAAGCAAAAACCGAAA	59.996	20	TTGGTGCCTCTGTTTCCTCT	59.844	20	119	405	523	AAGCTGAAGCAAAAACCGAA	59.996	20	TTGGTGCCTCTGTTTCCTCT	59.844	20	120	404	523	AGAGGCCGTTACTGACGAGA	60.012	20	TTGGTGCCTCTGTTTCCTCT	59.844	20	182	342	523
S_EST_SSR_000704	CAPS_CONTIG.10705_forward_1588_nt	1	p3	(TGA)5	15	958	972	GAAAGAGGCCGAGTCTGATG	59.95	20	CGAACCAGGAGCTACTTTCG	60.008	20	229	933	1161	AAAGAGGCCGAGTCTGATGA	59.95	20	CGAACCAGGAGCTACTTTCG	60.008	20	228	934	1161	TTCATTGGATACACAGCCGA	60.073	20	AAGGCCCATCATCATCAGAG	60.034	20	280	742	1021
S_EST_SSR_000705	CAPS_CONTIG.10712_forward_715_nt	1	p3	(GAA)5	15	64	78	TGTACGGAACCAAAAGGAGG	59.964	20	ATAGCCATCCCAAGAGCAGA	59.797	20	236	21	256	TGTACGGAACCAAAAGGAGG	59.964	20	AAATAGCCATCCCAAGAGCA	59.668	20	238	21	258	TGTACGGAACCAAAAGGAGG	59.964	20	CGAAATAGCCATCCCAAGAG	59.662	20	240	21	260
S_EST_SSR_000706	CAPS_CONTIG.10715_forward_652_nt	1	p2	(AT)6	12	491	502	GGACCATCAACTGTGACACG	60.005	20	GGGTTTAACAACCCTTGGTTTA	59.181	22	145	390	534	TCCAGGACCATCAACTGTGA	60.088	20	GGGTTTAACAACCCTTGGTTTA	59.181	22	149	386	534	GACGAGAGGAGGACAGCTTG	60.135	20	GGGTTTAACAACCCTTGGTTTA	59.181	22	269	266	534
S_EST_SSR_000707	CAPS_CONTIG.10720_forward_1801_nt	1	p3	(GCC)5	15	69	83	CGTTTCCATTTCCATCCATC	60.133	20	GCCTCTTCAGCCAGATTCAC	59.957	20	274	38	311	CGTTTCCATTTCCATCCATC	60.133	20	GCCTTCACATCCTCAGAAGC	59.957	20	229	38	266	CGTTTCCATTTCCATCCATC	60.133	20	CAATTTTCTCCACCGCTGAT	60.074	20	255	38	292
S_EST_SSR_000708	CAPS_CONTIG.10750_forward_913_nt	1	p3	(AAC)10	30	133	162	CACGAGGATCAATGGAAACC	60.317	20	TCGGATCTGGTGATGGGTAT	60.158	20	256	1	256	GCACGAGGATCAATGGAAAC	60.47	20	TCGGATCTGGTGATGGGTAT	60.158	20	257	0	256	CACGAGGATCAATGGAAACC	60.317	20	CGGATCTGGTGATGGGTATT	59.629	20	255	1	255
S_EST_SSR_000709	CAPS_CONTIG.10813_forward_941_nt	1	p3	(CAA)5	15	88	102	TCCAATCCACTCAATGTCCA	59.893	20	ATCAAGACCACGAGGACCAC	59.969	20	187	20	206	TCCAATCCACTCAATGTCCA	59.893	20	ATTTGCCCAATCAAGACCAC	59.797	20	196	20	215	TCCAATCCACTCAATGTCCA	59.893	20	GGAGAAGAAACATAACGGCG	59.708	20	231	20	250
S_EST_SSR_000710	CAPS_CONTIG.10823_forward_1632_nt	1	p3	(TTC)6	18	204	221	ATTTCCACATTAACAGCCGC	59.967	20	CGAAAGTAAGACCCCCATGA	59.926	20	242	145	386	CGCCCCACTTCACTTATCAT	59.955	20	GCATCAGGGAAATCATCAGG	60.426	20	289	162	450	ATTTCCACATTAACAGCCGC	59.967	20	CCCGTTTACCCACATCATTT	59.546	20	203	145	347
S_EST_SSR_000711	CAPS_CONTIG.10848_forward_1241_nt	1	p2	(AT)6	12	539	550	CCTCTCAAAAATTCCAAAAACG	59.978	22	AATTCGGTTCGGTTTGGTTT	60.573	20	194	448	641	CCTCTCAAAAATTCCAAAAACG	59.978	22	TAATTCGGTTCGGTTTGGTT	59.315	20	195	448	642	CCTCTCAAAAATTCCAAAAACG	59.978	22	TTAATTCGGTTCGGTTTGGT	59.315	20	196	448	643
S_EST_SSR_000712	CAPS_CONTIG.10877_forward_965_nt	1	p3	(TGC)5	15	771	785	GGGAAGTTGGTCCGAAAGAT	60.306	20	CGGGCTAAATGCCTCTAACA	60.223	20	273	539	811	TAAGGGAAGTTGGTCCGAAA	59.541	20	CGGGCTAAATGCCTCTAACA	60.223	20	276	536	811	AAGGGAAGTTGGTCCGAAAG	60.467	20	CGGGCTAAATGCCTCTAACA	60.223	20	275	537	811
S_EST_SSR_000713	CAPS_CONTIG.10884_forward_818_nt	1	p2	(AG)6	12	677	688	TTACCGGGAGGATAAGGACC	60.145	20	TCTTGGAAATCAGAACCCCA	60.43	20	272	486	757	AACCTGACGAGATTCTCCGA	59.803	20	TCTTGGAAATCAGAACCCCA	60.43	20	250	508	757	CGTTTGAGCCGTCAAAATCT	60.249	20	TCTTGGAAATCAGAACCCCA	60.43	20	160	598	757
S_EST_SSR_000714	CAPS_CONTIG.10893_forward_757_nt	1	p3	(CAC)5	15	199	213	TTCACCTGTCACTGCTCACC	59.872	20	ACTTCTTTGCGCACAATCCT	59.882	20	233	126	358	TACAACACCCAAATGGCAAA	59.826	20	ACTTCTTTGCGCACAATCCT	59.882	20	267	92	358	TTACAACACCCAAATGGCAA	59.826	20	ACTTCTTTGCGCACAATCCT	59.882	20	268	91	358
S_EST_SSR_000715	CAPS_CONTIG.10900_forward_798_nt	1	p2	(AG)6	12	576	587	TTCACCCGTCTTTTTGTTCC	59.948	20	ACCCCTCAGCAGAAGGATTT	60.074	20	248	527	774	TTCACCCGTCTTTTTGTTCC	59.948	20	TTTGCCCCAAGGTTTACATC	59.801	20	231	527	757	TTCACCCGTCTTTTTGTTCC	59.948	20	GATTTGCCCCAAGGTTTACA	59.801	20	233	527	759
S_EST_SSR_000716	CAPS_CONTIG.10903_forward_792_nt	1	p3	(GTT)5	15	694	708	TGCTTGCTCCTTTTCCAAGT	59.993	20	TGGAAGTATGAGTGGGGAGTG	59.974	21	257	531	787	GTGCTTGCTCCTTTTCCAAG	59.993	20	TGGAAGTATGAGTGGGGAGTG	59.974	21	258	530	787	TCTCCAACGAGGAAGCCTTA	59.948	20	TGGAAGTATGAGTGGGGAGTG	59.974	21	226	562	787
S_EST_SSR_000717	CAPS_CONTIG.10912_forward_1254_nt	1	p3	(TTC)5	15	972	986	AAAAGAGCCCGTTTGATTGA	59.685	20	TCGCTGCCTGAATACACATC	59.83	20	247	947	1193	AAAGAGCCCGTTTGATTGAA	59.685	20	TCGCTGCCTGAATACACATC	59.83	20	246	948	1193	AAAAGAGCCCGTTTGATTGA	59.685	20	TGAATTGGAGGCAAGGGATA	60.405	20	107	947	1053
S_EST_SSR_000718	CAPS_CONTIG.10920_forward_723_nt	1	p3	(CTT)5	15	218	232	ACCAGACCACAACCAAAACC	59.721	20	CATACCAAGGGAATGATGGG	60.006	20	161	165	325	ACCAGACCACAACCAAAACC	59.721	20	GCATTCCCAAAGGAAAACAA	59.916	20	200	165	364	ACCAGACCACAACCAAAACC	59.721	20	GATGCATTCCCAAAGGAAAA	59.878	20	203	165	367
S_EST_SSR_000719	CAPS_CONTIG.10930_forward_766_nt	1	p2	(CA)8	16	41	56	CACGAGGACAACTTCTACTCAGA	58.663	23	CTGCATGAGGTGCTGACACT	60.055	20	229	1	229	CACGAGGACAACTTCTACTCAGA	58.663	23	TTGCTGTGAGTACGGACGAC	59.905	20	283	1	283	CACGAGGACAACTTCTACTCAGA	58.663	23	CTCCGTACCACTTGCTGTCA	59.897	20	253	1	253
S_EST_SSR_000720	CAPS_CONTIG.10935_forward_602_nt	1	p2	(AC)12	24	49	72	GAGGCTCTTCTCTGCTCCAA	59.827	20	CACCATGAACATCATCACCC	59.611	20	173	4	176	GAGGCTCTTCTCTGCTCCAA	59.827	20	AGGATCTACAGCTTGTGGCG	60.419	20	253	4	256	CAACACTGCTCCGCCTTATT	60.27	20	CACCATGAACATCATCACCC	59.611	20	156	21	176
S_EST_SSR_000721	CAPS_CONTIG.10937_forward_906_nt	1	p2	(AT)9	18	194	211	ACTCCACCAAATCCAACTGC	59.973	20	TGATGATGAGCTTGCTTTCG	60.096	20	279	152	430	ACTCCACCAAATCCAACTGC	59.973	20	CAGAGTCCTCAGCGACATCA	60.138	20	157	152	308	ACTGCCCCCAATCAATAACA	60.192	20	TGATGATGAGCTTGCTTTCG	60.096	20	264	167	430
S_EST_SSR_000722	CAPS_CONTIG.10955_forward_2956_nt	1	p2	(CT)8	16	38	53	GCATCTTCCCACCCTTCTCT	60.596	20	ATCTGCACTGCTGTGAGCAA	60.778	20	199	7	205	GCATCTTCCCACCCTTCTCT	60.596	20	GACTTGGGTATACAACCCCG	59.17	20	297	7	303	GCATCTTCCCACCCTTCTCT	60.596	20	TATACAACCCCGCCATGGTA	60.961	20	289	7	295
S_EST_SSR_000723	CAPS_CONTIG.10958_forward_842_nt	1	p3	(GGT)5	15	414	428	GTGGTAGCGGATATGGTGCT	59.985	20	ACCTGAGGCTCCTCCTTCTC	59.952	20	251	210	460	CTGGATATGCTGGTGGAGGT	59.95	20	ACCTGAGGCTCCTCCTTCTC	59.952	20	281	180	460	CTGGATATGCTGGTGGAGGT	59.95	20	CATATCCACCACCTGAGGCT	59.95	20	291	180	470
S_EST_SSR_000724	CAPS_CONTIG.10965_forward_721_nt	1	p2	(CT)6	12	72	83	GTATGATATTTTTGCCCCGC	59.286	20	GAGAGAGAGTCCGATGACGG	59.945	20	203	39	241	GTATGATATTTTTGCCCCGC	59.286	20	CCGCAAATTGGGATTAATTG	60.144	20	233	39	271	GTATGATATTTTTGCCCCGC	59.286	20	CCAGCAGTCCTAATCAACCC	59.55	20	292	39	330
S_EST_SSR_000725	CAPS_CONTIG.10965_forward_721_nt	2	p2	(CT)7	14	234	247	TTATGATATTTTTGCCCCGC	59.768	20	CGGCTCTCCAGGTATCTCAA	60.353	20	205	203	407	TTATGATATTTTTGCCCCGC	59.768	20	CCCGTTAATAACAACAGCCG	60.368	20	223	203	425	TTATGATATTTTTGCCCCGC	59.768	20	CCAGCAGTCCTAATCAACCC	59.55	20	128	203	330
S_EST_SSR_000726	CAPS_CONTIG.10994_forward_685_nt	1	p2	(TC)6	12	185	196	CCTCCATTGAATTCCAGCTC	59.629	20	ACCAACTGCCTCTCTGCTGT	60.057	20	297	110	406	GTCCTCCATTGAATTCCAGC	59.488	20	ACCAACTGCCTCTCTGCTGT	60.057	20	299	108	406	CCTCCATTGAATTCCAGCTC	59.629	20	CGGCGAAGTTTGTTTCTGAT	60.249	20	159	110	268
S_EST_SSR_000727	CAPS_CONTIG.11013_forward_752_nt	1	p3	(CTG)5	15	119	133	TGTTCCACCATCAGGTTTCA	59.935	20	TGTGGAAAGTCCTTGGTTCC	59.943	20	282	74	355	TGTTCCACCATCAGGTTTCA	59.935	20	AATCCGCATTGTGGAAAGTC	59.939	20	291	74	364	TGTTCCACCATCAGGTTTCA	59.935	20	TCCCTTCATGAACAACACGA	60.088	20	265	74	338
S_EST_SSR_000728	CAPS_CONTIG.11021_forward_710_nt	1	p3	(CAA)5	15	67	81	CAATGATCAAAGAACATATGCAA	57.729	23	GAAACAACCTCTCTGCCTCG	59.989	20	142	40	181	CAATGATCAAAGAACATATGCAA	57.729	23	CGTAGGGGTCAGGTCTGTGT	60.026	20	114	40	153	CAATGATCAAAGAACATATGCAA	57.729	23	ACGTAGGGGTCAGGTCTGTG	60.026	20	115	40	154
S_EST_SSR_000729	CAPS_CONTIG.11038_forward_1434_nt	1	p3	(AAG)6	18	65	82	TTTGTGATGACCCTTTTAAGGAA	59.865	23	ACCACTGCTACCACCACCTC	60.033	20	134	35	168	TTTGTGATGACCCTTTTAAGGAA	59.865	23	ACAAACATCCCACCACCACT	60.135	20	148	35	182	TTTGTGATGACCCTTTTAAGGAA	59.865	23	CAGATTTCCCAGCCTGACTC	59.803	20	287	35	321
S_EST_SSR_000730	CAPS_CONTIG.11107_forward_855_nt	1	p2	(CT)6	12	566	577	GCTGGGACAAAACCTTGAAA	60.088	20	GTTCCATTGGGATAACACCG	60.051	20	247	471	717	GCTGGGACAAAACCTTGAAA	60.088	20	TTCATGTTCCGCAGGTCATA	60.073	20	175	471	645	AGGTGCAAGTGGACAGGAAC	60.159	20	GTTCCATTGGGATAACACCG	60.051	20	213	505	717
S_EST_SSR_000731	CAPS_CONTIG.11109_forward_652_nt	1	p2	(AT)6	12	287	298	GGTGAGCAACAGCCCTAATG	60.657	20	AATCCACCTGCTAACCATGC	59.962	20	218	185	402	ATGGTGAGCAACAGCCCTAA	60.657	20	AATCCACCTGCTAACCATGC	59.962	20	220	183	402	TGGTGAGCAACAGCCCTAAT	60.657	20	AATCCACCTGCTAACCATGC	59.962	20	219	184	402
S_EST_SSR_000732	CAPS_CONTIG.11145_forward_714_nt	1	p2	(TC)6	12	540	551	CCAGGCTGAAAAACAATGCT	60.249	20	TGGCTACTATATGCCAAGAACA	57.513	22	237	446	682	GGCTGAAAAACAATGCTGCT	60.395	20	TGGCTACTATATGCCAAGAACA	57.513	22	234	449	682	AGGCTGAAAAACAATGCTGC	60.395	20	TGGCTACTATATGCCAAGAACA	57.513	22	235	448	682
S_EST_SSR_000733	CAPS_CONTIG.11217_forward_1284_nt	1	p2	(AG)6	12	59	70	CTCCCTGTCAAAAACCCAAA	59.942	20	GGGTTTGGAGGAACACTTCA	59.943	20	139	26	164	CTCCCTGTCAAAAACCCAAA	59.942	20	GTGTTCCTTTCCCTGATCCA	59.903	20	188	26	213	CTCCCTGTCAAAAACCCAAA	59.942	20	TGTGTTCCTTTCCCTGATCC	59.903	20	189	26	214
S_EST_SSR_000734	CAPS_CONTIG.11222_forward_1329_nt	1	p3	(TCA)6	18	115	132	CCTTCTCCTTTGTTGGTTGG	59.563	20	CATGAGGAATCGCTGATTGA	59.756	20	268	12	279	CCCTTCTCCTTTGTTGGTTG	59.563	20	CATGAGGAATCGCTGATTGA	59.756	20	269	11	279	GCCCTTCTCCTTTGTTGGTT	60.476	20	CATGAGGAATCGCTGATTGA	59.756	20	270	10	279
S_EST_SSR_000735	CAPS_CONTIG.11226_forward_1274_nt	1	p3	(GGA)5	15	902	916	GAAGGCAGCAAAGGTGTCTC	59.997	20	ACTGCTTGATATGCTCCGCT	60.007	20	212	856	1067	GAAGGCAGCAAAGGTGTCTC	59.997	20	TCACCACAAGCTCCACAGAG	60.022	20	105	856	960	TGATGAATGATCTCCCGACA	60.006	20	CACCACAAGCTCCACAGAGA	60.022	20	231	729	959
S_EST_SSR_000736	CAPS_CONTIG.11241_forward_683_nt	1	c	(TA)8tgtgtgtgtatgtatgt(ATA)18	87	99	185	GGGTGGGAAAGGAGAGTGAT	60.314	20	CCCCCTAACTGACGTAGCAA	60.125	20	218	32	249	GGTGGGAAAGGAGAGTGATG	59.505	20	CCCCCTAACTGACGTAGCAA	60.125	20	217	33	249	AGAAATGGAGTGTTGGGGGT	60.607	20	CCCCCTAACTGACGTAGCAA	60.125	20	240	10	249
S_EST_SSR_000737	CAPS_CONTIG.11306_forward_1065_nt	1	c	(TA)9ctcttattagaggag(TA)6	45	69	113	CCAATTTCCTTTATCCTTTTTCC	59.278	23	CAGTTCCATATTCATTAGCCTGT	57.367	23	273	23	295	CCAATTTCCTTTATCCTTTTTCC	59.278	23	ACAGTTCCATATTCATTAGCCTG	57.367	23	274	23	296	TCCAATTTCCTTTATCCTTTTTC	57.801	23	AAAAACTCACCATGGAGAAGAG	57.463	22	176	22	197
S_EST_SSR_000738	CAPS_CONTIG.11348_forward_887_nt	1	p2	(CT)10	20	207	226	GGACTGCTGCTCTTCGTACC	60.02	20	TGGACAGGCGAATAGGGTAG	60.088	20	120	179	298	TGTCAACAAGCAGTTGGCTC	60.032	20	TGGACAGGCGAATAGGGTAG	60.088	20	164	135	298	GTCAACAAGCAGTTGGCTCA	60.032	20	TGGACAGGCGAATAGGGTAG	60.088	20	163	136	298
S_EST_SSR_000739	CAPS_CONTIG.11355_forward_703_nt	1	p2	(GA)23	46	33	78	GGTTGCTTTATTCCTCGTGC	59.713	20	CCTTTCTCATTTGTGTGGCA	59.691	20	217	2	218	GGTTGCTTTATTCCTCGTGC	59.713	20	CATTTGTGTGGCATATTGGG	59.664	20	210	2	211	GGTTGCTTTATTCCTCGTGC	59.713	20	ATTTGTGTGGCATATTGGGG	60.448	20	209	2	210
S_EST_SSR_000740	CAPS_CONTIG.11357_forward_744_nt	1	p2	(GA)6	12	69	80	GCACGAGGATTTCAAGGAAG	59.813	20	CATCATCGCACAACTCAACC	60.12	20	246	0	245	GCACGAGGATTTCAAGGAAG	59.813	20	TTCACACGTCCTGCATGAAT	60.12	20	121	0	120	GCACGAGGATTTCAAGGAAG	59.813	20	GCTTCTCAGCTGGCAAAAAC	60.14	20	195	0	194
S_EST_SSR_000741	CAPS_CONTIG.11358_forward_978_nt	1	p3	(AGC)5	15	212	226	CGCACGAGGCTGAGATAGAT	60.526	20	CATCCCACAGCCAAACTTTC	60.495	20	223	57	279	CTACTGATTCGCACGAGGCT	60.559	20	CATCCCACAGCCAAACTTTC	60.495	20	232	48	279	CGCACGAGGCTGAGATAGAT	60.526	20	CTGCGCCACTTATCAATTCC	60.606	20	294	57	350
S_EST_SSR_000742	CAPS_CONTIG.11383_forward_1160_nt	1	p3	(CAA)6	18	518	535	GATAGCGTTGTGCCAGTTCA	59.871	20	AGCTGGGGAGGTACCTGAAT	59.957	20	299	457	755	GATAGCGTTGTGCCAGTTCA	59.871	20	TCAATGGTTCCTTTTGGAGG	59.903	20	260	457	716	GGAGATAGCGTTGTGCCAGT	60.285	20	TCAATGGTTCCTTTTGGAGG	59.903	20	263	454	716
S_EST_SSR_000743	CAPS_CONTIG.11406_forward_1113_nt	1	p3	(AAC)7	21	743	763	TCCATGCTCTAACACCACCA	60.112	20	CCTCTTCGAAAATACGTCCC	58.646	20	255	578	832	ACTCAGGATGAGGATGGTCG	60.072	20	TCTTCGAAAATACGTCCCAAA	59.573	21	299	532	830	CATGCTCTAACACCACCACG	60.175	20	CCTCTTCGAAAATACGTCCC	58.646	20	253	580	832
S_EST_SSR_000744	CAPS_CONTIG.11406_forward_1113_nt	2	p3	(ATA)8	24	894	917	GGGACGTATTTTCGAAGAGG	58.646	20	CCCATCCATTAATCACAGGC	60.155	20	264	813	1076	GGGACGTATTTTCGAAGAGG	58.646	20	CAATCACTTCGCCTTGTTGA	59.84	20	149	813	961	GGGACGTATTTTCGAAGAGGA	60.437	21	CCCATCCATTAATCACAGGC	60.155	20	264	813	1076
S_EST_SSR_000745	CAPS_CONTIG.11431_forward_902_nt	1	p3	(CAA)5	15	553	567	AAACAAGCCCAGCTTCTCAA	59.993	20	TGGCGCAGACACACTTTCTA	60.596	20	290	363	652	AACTGAAATGGGAGTGACGG	59.966	20	TGGCGCAGACACACTTTCTA	60.596	20	209	444	652	AAACGATCAAACAAGCCCAG	60.11	20	TGGCGCAGACACACTTTCTA	60.596	20	298	355	652
S_EST_SSR_000746	CAPS_CONTIG.11439_forward_875_nt	1	p3	(TAC)5	15	366	380	AGCCTAATGTTCCACCACCA	60.375	20	GAGCCGGTTGCATATTCTGT	60.103	20	277	337	613	AGCCTAATGTTCCACCACCA	60.375	20	GTCAGAGCCGGTTGCATATT	60.103	20	281	337	617	TAATGTTCCACCACCAACCC	60.474	20	GAGCCGGTTGCATATTCTGT	60.103	20	273	341	613
S_EST_SSR_000747	CAPS_CONTIG.11470_forward_742_nt	1	p2	(GA)6	12	23	34	GCAGGAATTCGGCACG	59.862	16	GGGGGAAAAATGTGGATCTT	59.996	20	162	3	164	GCAGGAATTCGGCACG	59.862	16	AAGGAGGGAGAATGGTGGTT	59.795	20	269	3	271	GCAGGAATTCGGCACG	59.862	16	AAAGGAGGGAGAATGGTGGT	59.795	20	270	3	272
S_EST_SSR_000748	CAPS_CONTIG.11473_forward_665_nt	1	p3	(TGA)10	30	462	491	CCGCGGTAGAGAATGAAGAG	59.971	20	GACGCTTGAAATCATGCTCA	59.955	20	183	361	543	GATGCTGCTAGGCTTGATCC	59.946	20	GACGCTTGAAATCATGCTCA	59.955	20	121	423	543	CCCAAAAAGTCCCAAGACAA	59.942	20	GACGCTTGAAATCATGCTCA	59.955	20	286	258	543
S_EST_SSR_000749	CAPS_CONTIG.11476_forward_676_nt	1	p3	(ACA)8	24	159	182	CACGAGGCAACAAAAGTGAA	59.881	20	TGGATCGCCAAATTATTGCT	60.424	20	254	1	254	CACGAGGCAACAAAAGTGAA	59.881	20	TGAGGAAATACGCGATGGAT	60.435	20	269	1	269	CACGAGGCAACAAAAGTGAA	59.881	20	GGATCGCCAAATTATTGCTC	59.512	20	253	1	253
[truncated: 784 more rows]

## Sheet: Table S6 IGA SSR Motifs
	SSR motifs, number of repeats and total number of SSRs in IGA transcriptome assembly
SSR Motifs	Number of Repeats
	5	6	7	8	9	10	11	12	13	14	15	>15	Total
AC/GT/CA/TG	-	513	227	131	90	52	25	20	10	4	3	10	1085
AG/CT/GA/TC	-	887	413	249	142	92	65	40	33	31	23	30	2005
[truncated: 40 more rows]

## Sheet: Table S7 IGA_Assy_SSRs
	UC Davis SSR ID	Contig Name	SSR nr.	SSR type	SSR	size	start	end
[truncated: 10,396 more rows]

[truncated: 8 more sheets: Table S8 IGA_Assy_SSRs_Primers, Table S9_Com._SSRs_btw_Assys, Table S10 Sanger-EST-SNPs, Table S11 IGA_Assy_SNPs, Table S12 Uniq.SNP Sanger Assy , Table S13 Uniq. SNP IGA Assy, Table S14 Com. btw. Sanger&IGA, Table S15 Div Pan (Hill et al) ]
